# Supplementary material for: Glycosylation is an Androgen-Regulated Process Essential for Prostate Cancer Cell Viability
Source: eBioMedicine. 2016 Apr 20;8:103–16. doi: 10.1016/j.ebiom.2016.04.018 (PMC4919605; doi:10.1016/j.ebiom.2016.04.018)
Supplement: Supplementary file 2 — Supplementary tables. [file mmc2.xlsx]

## Sheet: Table 1
Supplementary Table 1
Details of Antibodies and Lectins used
ST6GALNAC1	Proteintech	15363-1-AP
GALNT7	Sigma (Prestige)	HPA064243
GCNT1	Abcam	ab102665
UAP1	Sigma (Prestige)	HPA014659
PGM3	Bethyl	A304-555A
EDEM3	Sigma	E8906
ST6GAL1	Abgent	AP19891c
AR	BD Pharmingen	554225
B72.3 (anti-sTn)	ATCC Mouse hybridoma cell line	Kjeldsen et al. 1998
O-GlcNAc	Cell Signalling	CTD110.6
Sialyl Lewis X	R&D Systems	MAB996
Chondroitin Sulfate	Abcam	C556 (ab11570)
VCAM	SIGMA	HPA004726
GAPDH	Abgent	AP7873b
Actin	Sigma	A2668
Helix Pomatia lectin	Thermo Fisher	L11271
Con A (Concanavalin A)	Vector labs	LK-2000
WGA (wheat germ) agglutini	Vector labs	LK-2000
PNA (peanut) agglutinin	Vector labs	LK-2000
RCA (Ricinus communi)s agglutinin	Vector labs	LK-2000
UEA I (Ulex europaeus) agglutinin	Vector labs	LK-2000
Sambucus Nigra Lectin (SNA)	Vector labs	FL-1301
normal rabbit IgG	Jackson labs	711-035-152
normal mouse IgG ( Jackson labs).	Jackson labs	715-036-150
Primer sequences
	FOR	REV
GALNT7	TCACCTCACACTACCCTTTGC	CTGATTCCCTCCCATCCTGT
ST6GAL1	ACCATTCGCCTGATGAACTC	CTGGGGCTTGAGGATGTAAA
EDEM3	CAGAAAAGGCACGCAACAT	TGGAACAGAGGGGCAGTATC
UAP1	GAGGCATTTGGAGCATTCAT	TGGTTCTGTAGGGTTCGTTTTC
GCNT1	CTCAGAATGGGGCAGGATGT	GATTTTCCCTCCGTCGTG
ST6GALNAC1	AGGCACAGACCCCAGGAAG	TGAAGCCATAAGCACTCACC
CSGALNACT1	ACTTTGGATTTGGGATGACG	GGTTGCTGTGGAGATACTTGC
PGM3	GCTGGTGATGCTATTTCTGACA	CTGGGGGTGTAACTGCTTGT
CAMKK2	TGAAGACCAGGCCCGTTTCTACTT	TGGAAGGTTTGATGTCACGGTGGA
GAPDH	AAC AGC GAC ACC CAT CCT C	CAT ACC AGG AAA TGA GCT TGA CAA
ACTIN	CATCGAGCACGGCATCGTCA	TAGCACAGCCTGGATAGCAAC
B Tubulin	CTTCGGCCAGATCTTCAGAC	AGAGAGTGGGTCAGCTGGAA
siRNA sequences used (purchased from IDT)
	siRNA1	siRNA2
GALNT7	NO17423.12.1	NO17423.12.4
ST6GAL1	NO03032.12.1	NO03032.12.2
EDEM3	NO25191.12.1	NO25191.12.4
UAP1	NO03115.12.1	NO03115.12.2
GCNT1	NO01097633.12.1	NO01097633.12.2
ST6GALNAC1	hs.Ri.ST6GALNAC1.13.1	hs.Ri.ST6GALNAC1.13.2
PGM3	NO15599.12.2	NO15599.12.4
CSGALNACT1	NO18371.12.1	NO18371.12.4

## Sheet: Table 2
Supplementary Table 2
Genes with increased expression in LNCaP cells after treatment with 10nM R1881 for 24 hours
		gene	locus	Condition_1	Condition_2	value_1	value_2	log2(fold_change)	test_stat	p_value	q_value	Significant
XLOC_000018	XLOC_000018	B3GALT6	chr1:1167628-1170456	A	SD	41.1623	32.4774	-0.341888	-1.40447	0.0152	0.0350995	yes
XLOC_000021	XLOC_000021	PUSL1	chr1:1243993-1260067	A	SD	28.7831	14.8649	-0.953309	-1.73231	0.0038	0.0105079	yes
XLOC_000022	XLOC_000022	GLTPD1	chr1:1260142-1264276	A	SD	33.5019	22.4916	-0.574856	-2.34005	5e-05	0.000207862	yes
XLOC_000031	XLOC_000031	MIB2	chr1:1550794-1565990	A	SD	11.5992	8.1355	-0.511719	-1.97526	0.0007	0.0023445	yes
XLOC_000037	XLOC_000037	SKI	chr1:2160133-2241652	A	SD	23.9354	18.6567	-0.35945	-1.45678	0.012	0.0286199	yes
XLOC_000038	XLOC_000038	RER1	chr1:2323213-2344010	A	SD	97.9088	51.3005	-0.932467	-2.44052	0.0002	0.000751864	yes
XLOC_000039	XLOC_000039	PLCH2	chr1:2361785-2436964	A	SD	1.14932	0.520331	-1.14328	-2.95819	5e-05	0.000207862	yes
XLOC_000045	XLOC_000045	ARHGEF16	chr1:3371146-3397677	A	SD	19.8124	11.5526	-0.77818	-3.14603	5e-05	0.000207862	yes
XLOC_000046	XLOC_000046	TPRG1L	chr1:3541555-3546694	A	SD	48.5432	35.9712	-0.432425	-1.78401	0.002	0.00597303	yes
XLOC_000066	XLOC_000066	CAMTA1	chr1:6845383-7829766	A	SD	80.057	52.839	-0.599425	-2.06055	0.00035	0.00125367	yes
XLOC_000067	XLOC_000067	VAMP3	chr1:7831328-7841492	A	SD	56.4752	41.3658	-0.449178	-1.86007	0.0011	0.00350108	yes
XLOC_000069	XLOC_000069	PARK7	chr1:8021713-8045342	A	SD	1069.75	546.67	-0.968537	-3.76819	5e-05	0.000207862	yes
XLOC_000070	XLOC_000070	SLC45A1	chr1:8378144-8404257	A	SD	4.55581	1.84787	-1.30184	-4.0193	5e-05	0.000207862	yes
XLOC_000076	XLOC_000076	SLC25A33	chr1:9599527-9642831	A	SD	93.2551	40.8505	-1.19083	-4.86861	5e-05	0.000207862	yes
XLOC_000085	XLOC_000085	PEX14	chr1:10534956-10691159	A	SD	15.9619	12.1945	-0.388401	-1.51362	0.00925	0.0228644	yes
XLOC_000095	XLOC_000095	AGTRAP	chr1:11796141-11810828	A	SD	216.654	94.0506	-1.20389	-4.9152	5e-05	0.000207862	yes
XLOC_000098	XLOC_000098	PLOD1	chr1:11994723-12035599	A	SD	80.9837	50.9027	-0.66989	-2.7739	5e-05	0.000207862	yes
XLOC_000099	XLOC_000099	MFN2	chr1:12040237-12073572	A	SD	39.3973	30.8616	-0.352282	-1.44161	0.01205	0.028724	yes
XLOC_000100	XLOC_000100	MIIP	chr1:12079207-12092106	A	SD	18.3963	9.53518	-0.948087	-3.62832	5e-05	0.000207862	yes
XLOC_000137	XLOC_000137	PLEKHM2	chr1:16010826-16061264	A	SD	8.19943	6.47977	-0.33958	-1.34165	0.0204	0.045214	yes
XLOC_000145	XLOC_000145	SZRD1	chr1:16693524-16724643	A	SD	40.9618	31.7529	-0.367393	-1.52633	0.0085	0.0212831	yes
XLOC_000146	XLOC_000146	NECAP2	chr1:16767166-16786584	A	SD	12.2521	9.42441	-0.378559	-1.46419	0.01005	0.0245499	yes
XLOC_000156	XLOC_000156	ARHGEF10L	chr1:17866323-18024370	A	SD	3.97898	2.70166	-0.558551	-2.05022	0.0006	0.00204454	yes
XLOC_000162	XLOC_000162	PQLC2	chr1:19638739-19658922	A	SD	12.2448	4.56948	-1.42206	-4.98733	5e-05	0.000207862	yes
XLOC_000163	XLOC_000163	MINOS1,MINOS1-NBL1,NBL1	chr1:19923470-19984949	A	SD	47.2717	12.8894	-1.87479	-7.42351	5e-05	0.000207862	yes
XLOC_000167	XLOC_000167	PLA2G5	chr1:20359063-20418394	A	SD	1.27685	0.0912215	-3.80708	-2.61104	5e-05	0.000207862	yes
XLOC_000180	XLOC_000180	LINC00339	chr1:22350486-22357717	A	SD	16.3911	12.4992	-0.391081	-1.41763	0.01325	0.0311503	yes
XLOC_000181	XLOC_000181	CDC42	chr1:22379119-22419436	A	SD	132.137	97.2212	-0.442693	-1.82392	0.0016	0.00490417	yes
XLOC_000195	XLOC_000195	TCEB3	chr1:24069855-24104787	A	SD	8.50398	6.33675	-0.424395	-1.52308	0.00755	0.0191134	yes
XLOC_000196	XLOC_000196	PITHD1	chr1:24104873-24114722	A	SD	32.5861	21.4684	-0.602043	-2.31902	5e-05	0.000207862	yes
XLOC_000197	XLOC_000197	LYPLA2	chr1:24117645-24122029	A	SD	39.0683	19.845	-0.977222	-3.92445	5e-05	0.000207862	yes
XLOC_000208	XLOC_000208	TMEM50A	chr1:25664788-25747363	A	SD	31.189	14.5911	-1.09595	-4.39168	5e-05	0.000207862	yes
XLOC_000217	XLOC_000217	ZNF593	chr1:26496387-26497364	A	SD	38.7111	23.4659	-0.722179	-2.57597	5e-05	0.000207862	yes
XLOC_000218	XLOC_000218	CNKSR1	chr1:26503980-26516375	A	SD	5.19061	3.48126	-0.576294	-2.0304	0.00075	0.00249587	yes
XLOC_000222	XLOC_000222	SH3BGRL3	chr1:26606212-26608013	A	SD	70.4377	46.7421	-0.591625	-2.3984	0.0001	0.000396915	yes
XLOC_000225	XLOC_000225	DHDDS	chr1:26758772-26797795	A	SD	6.47516	4.76566	-0.442242	-1.67559	0.004	0.0110114	yes
XLOC_000227	XLOC_000227	RPS6KA1	chr1:26856248-26901520	A	SD	17.8809	12.9935	-0.460626	-1.79878	0.0014	0.0043614	yes
XLOC_000236	XLOC_000236	TMEM222	chr1:27648635-27662891	A	SD	48.8132	33.2999	-0.551753	-2.25449	5e-05	0.000207862	yes
XLOC_000238	XLOC_000238	SYTL1	chr1:27668482-27680423	A	SD	30.349	13.2857	-1.19178	-4.6577	5e-05	0.000207862	yes
XLOC_000241	XLOC_000241	STX12	chr1:28099693-28150963	A	SD	30.3868	22.8278	-0.412649	-1.69952	0.0029	0.00829071	yes
XLOC_000246	XLOC_000246	XKR8	chr1:28286442-28294604	A	SD	7.74336	4.06988	-0.927975	-3.23043	5e-05	0.000207862	yes
XLOC_000249	XLOC_000249	MED18	chr1:28655512-28662478	A	SD	20.6623	14.655	-0.495608	-1.95817	0.00075	0.00249587	yes
XLOC_000250	XLOC_000250	PHACTR4	chr1:28696092-28826881	A	SD	8.94212	5.76387	-0.633578	-2.00394	0.00095	0.00307657	yes
XLOC_000262	XLOC_000262	ZCCHC17	chr1:31769828-31837800	A	SD	37.7849	26.511	-0.511215	-2.06838	0.00015	0.000578547	yes
XLOC_000263	XLOC_000263	SERINC2	chr1:31882411-31907527	A	SD	112.431	36.3925	-1.62733	-6.50285	5e-05	0.000207862	yes
XLOC_000275	XLOC_000275	EIF3I	chr1:32687970-32697205	A	SD	360.032	227.635	-0.661405	-2.65346	5e-05	0.000207862	yes
XLOC_000281	XLOC_000281	ZBTB8A	chr1:33004745-33071551	A	SD	3.36782	1.96741	-0.775517	-2.87005	5e-05	0.000207862	yes
XLOC_000283	XLOC_000283	KIAA1522	chr1:33207511-33240733	A	SD	76.734	39.9797	-0.940596	-2.69346	5e-05	0.000207862	yes
XLOC_000304	XLOC_000304	ADPRHL2	chr1:36554452-36559533	A	SD	32.1489	22.1312	-0.538684	-2.1702	0.00025	0.000921121	yes
XLOC_000305	XLOC_000305	MAP7D1	chr1:36602169-36646451	A	SD	148.334	23.1079	-2.68239	-7.87575	5e-05	0.000207862	yes
XLOC_000306	XLOC_000306	THRAP3	chr1:36690016-36770957	A	SD	78.048	47.3541	-0.720873	-2.92931	5e-05	0.000207862	yes
XLOC_000307	XLOC_000307	SH3D21	chr1:36771993-36786948	A	SD	4.95562	0.423195	-3.54967	-7.69063	5e-05	0.000207862	yes
XLOC_000309	XLOC_000309	ZC3H12A	chr1:37940118-37949978	A	SD	14.233	6.02303	-1.24068	-4.78495	5e-05	0.000207862	yes
XLOC_000314	XLOC_000314	C1orf122	chr1:38268613-38412729	A	SD	232.394	63.4767	-1.87227	-5.22736	5e-05	0.000207862	yes
XLOC_000322	XLOC_000322	MFSD2A	chr1:40420783-40435640	A	SD	0.921148	0.417074	-1.14313	-1.55338	0.00085	0.00278746	yes
XLOC_000323	XLOC_000323	CAP1	chr1:40506254-40538321	A	SD	112.35	61.4051	-0.871571	-3.56448	5e-05	0.000207862	yes
XLOC_000346	XLOC_000346	C1orf50,LOC100129924	chr1:43232915-43263901	A	SD	17.7902	13.3975	-0.409114	-1.47714	0.0105	0.0254925	yes
XLOC_000353	XLOC_000353	TMEM125	chr1:43735664-43739673	A	SD	108.468	41.0064	-1.40334	-5.77569	5e-05	0.000207862	yes
XLOC_000363	XLOC_000363	ARTN	chr1:44398991-44402912	A	SD	3.53365	2.22326	-0.668483	-1.77284	0.0024	0.00701566	yes
XLOC_000364	XLOC_000364	IPO13	chr1:44411805-44433694	A	SD	22.618	14.5884	-0.632652	-2.44955	5e-05	0.000207862	yes
XLOC_000366	XLOC_000366	ATP6V0B	chr1:44440601-44443972	A	SD	607.031	224.683	-1.43388	-5.73998	5e-05	0.000207862	yes
XLOC_000367	XLOC_000367	B4GALT2	chr1:44444873-44456888	A	SD	51.9631	40.863	-0.346694	-1.42288	0.0148	0.0342931	yes
XLOC_000368	XLOC_000368	CCDC24	chr1:44457279-44506450	A	SD	17.973	11.1938	-0.68314	-1.95026	0.0016	0.00490417	yes
XLOC_000388	XLOC_000388	AKR1A1	chr1:46016454-46035723	A	SD	219.083	158.357	-0.468293	-1.88816	0.00075	0.00249587	yes
XLOC_000392	XLOC_000392	TSPAN1	chr1:46637851-46651634	A	SD	62.932	38.3228	-0.71559	-2.91566	5e-05	0.000207862	yes
XLOC_000397	XLOC_000397	FAAH	chr1:46859938-46879520	A	SD	72.3255	41.8414	-0.789572	-3.27734	5e-05	0.000207862	yes
XLOC_000415	XLOC_000415	RNF11	chr1:51701642-51739119	A	SD	131.061	81.3676	-0.687709	-2.78803	5e-05	0.000207862	yes
XLOC_000416	XLOC_000416	EPS15	chr1:51819934-52066449	A	SD	10.9846	0.354166	-4.95491	-1.51903	0.0008	0.00264597	yes
XLOC_000442	XLOC_000442	LOC100507634	chr1:55681080-55683128	A	SD	1.36132	0.830061	-0.713721	-1.45955	0.01455	0.0337659	yes
XLOC_000454	XLOC_000454	INADL	chr1:62207935-62629591	A	SD	8.38793	6.12495	-0.453618	-1.69473	0.00405	0.0111264	yes
XLOC_000463	XLOC_000463	PGM1	chr1:64058946-64125916	A	SD	60.341	33.6675	-0.841781	-3.3972	5e-05	0.000207862	yes
XLOC_000464	XLOC_000464	ROR1	chr1:64239689-64647202	A	SD	4.17238	2.0441	-1.02941	-3.57622	5e-05	0.000207862	yes
XLOC_000469	XLOC_000469	AK4	chr1:65613231-65697828	A	SD	47.6765	26.4978	-0.847403	-3.51622	5e-05	0.000207862	yes
XLOC_000471	XLOC_000471	LEPR,LEPROT	chr1:65886130-66103176	A	SD	19.8649	13.5389	-0.553113	-1.43832	0.01415	0.0329565	yes
XLOC_000486	XLOC_000486	CTH	chr1:70876736-70908860	A	SD	10.052	6.23673	-0.688621	-2.33661	5e-05	0.000207862	yes
XLOC_000515	XLOC_000515	DNASE2B	chr1:84830640-84881478	A	SD	32.4953	8.17148	-1.99156	-6.80666	5e-05	0.000207862	yes
XLOC_000520	XLOC_000520	CYR61	chr1:86046443-86049648	A	SD	8.88531	4.76196	-0.899866	-3.24824	5e-05	0.000207862	yes
XLOC_000525	XLOC_000525	SH3GLB1	chr1:87170176-87213867	A	SD	8.58852	6.3303	-0.440136	-1.7912	0.0022	0.00649851	yes
XLOC_000549	XLOC_000549	FNBP1L	chr1:93913687-94020218	A	SD	36.7314	16.1277	-1.18747	-4.80951	5e-05	0.000207862	yes
XLOC_000568	XLOC_000568	HIAT1	chr1:100503306-100548929	A	SD	58.1765	30.3751	-0.93755	-3.90085	5e-05	0.000207862	yes
XLOC_000570	XLOC_000570	RTCA	chr1:100730297-100758325	A	SD	38.7412	21.0899	-0.87732	-3.45772	5e-05	0.000207862	yes
XLOC_000575	XLOC_000575	SLC30A7	chr1:101361631-101447311	A	SD	6.87019	3.48692	-0.978398	-3.85145	5e-05	0.000207862	yes
XLOC_000586	XLOC_000586	NTNG1	chr1:107682628-108024646	A	SD	2.93833	0.255019	-3.52632	-5.53715	5e-05	0.000207862	yes
XLOC_000605	XLOC_000605	GNAI3	chr1:110091185-110138454	A	SD	36.4371	23.2703	-0.646917	-2.68739	5e-05	0.000207862	yes
XLOC_000652	XLOC_000652	ATP1A1	chr1:116915794-116961244	A	SD	406.212	111.415	-1.86628	-6.90745	5e-05	0.000207862	yes
XLOC_000661	XLOC_000661	FAM46C	chr1:118148603-118171011	A	SD	1.53939	1.04825	-0.554366	-1.79465	0.003	0.00855127	yes
XLOC_000694	XLOC_000694	PDIA3P1	chr1:146649429-146651528	A	SD	5.17046	2.87325	-0.847608	-2.81291	5e-05	0.000207862	yes
XLOC_000698	XLOC_000698	GPR89B	chr1:147400505-147465753	A	SD	3.80192	1.64495	-1.20868	-3.53915	5e-05	0.000207862	yes
XLOC_000717	XLOC_000717	BOLA1	chr1:149870976-149872348	A	SD	40.0348	29.6671	-0.432391	-1.64348	0.0043	0.0117297	yes
XLOC_000743	XLOC_000743	PSMB4	chr1:151372040-151374412	A	SD	510.963	377.578	-0.436445	-1.75064	0.0029	0.00829071	yes
XLOC_000749	XLOC_000749	OAZ3	chr1:151732122-151743806	A	SD	25.3926	8.9951	-1.4972	-2.26529	0.0011	0.00350108	yes
XLOC_000783	XLOC_000783	CHTOP	chr1:153591275-153618782	A	SD	50.2492	39.4408	-0.349413	-1.36856	0.01675	0.03808	yes
XLOC_000788	XLOC_000788	CREB3L4	chr1:153931574-153950451	A	SD	308.51	46.6428	-2.72559	-6.42951	5e-05	0.000207862	yes
XLOC_000791	XLOC_000791	HAX1	chr1:154244942-154248355	A	SD	219.343	129.68	-0.758236	-3.12337	5e-05	0.000207862	yes
XLOC_000793	XLOC_000793	ATP8B2	chr1:154298035-154323780	A	SD	14.4707	4.22193	-1.77717	-6.23813	5e-05	0.000207862	yes
XLOC_000794	XLOC_000794	IL6R	chr1:154374829-154441926	A	SD	14.7686	8.57969	-0.783536	-2.99218	5e-05	0.000207862	yes
XLOC_000797	XLOC_000797	CKS1B	chr1:154947117-154951725	A	SD	75.7226	56.8068	-0.414661	-1.65831	0.00345	0.00963078	yes
XLOC_000801	XLOC_000801	ZBTB7B	chr1:154975105-154991001	A	SD	59.3001	36.9247	-0.683449	-2.85043	5e-05	0.000207862	yes
XLOC_000806	XLOC_000806	EFNA1	chr1:155100348-155107386	A	SD	93.5566	47.9549	-0.96416	-3.97765	5e-05	0.000207862	yes
XLOC_000807	XLOC_000807	SLC50A1	chr1:155107819-155111334	A	SD	316.701	115.714	-1.45256	-5.82727	5e-05	0.000207862	yes
XLOC_000808	XLOC_000808	TRIM46	chr1:155146262-155157447	A	SD	1.0064	0.557031	-0.853379	-1.54437	0.00085	0.00278746	yes
XLOC_000810	XLOC_000810	MTX1	chr1:155178489-155197325	A	SD	69.8532	38.8324	-0.847067	-3.4493	5e-05	0.000207862	yes
XLOC_000812	XLOC_000812	FDPS	chr1:155278538-155300909	A	SD	194.206	79.5056	-1.28846	-4.27119	5e-05	0.000207862	yes
XLOC_000813	XLOC_000813	RUSC1	chr1:155278538-155300909	A	SD	78.3323	21.5674	-1.86076	-3.99177	5e-05	0.000207862	yes
XLOC_000823	XLOC_000823	LMNA	chr1:155996957-156147542	A	SD	72.0396	38.2162	-0.914607	-1.77799	0.00265	0.00766028	yes
XLOC_000824	XLOC_000824	SEMA4A	chr1:155996957-156147542	A	SD	33.3614	14.0654	-1.24603	-1.76814	0.00455	0.0123271	yes
XLOC_000825	XLOC_000825	SLC25A44	chr1:156163722-156182587	A	SD	18.4273	12.234	-0.590952	-2.38134	5e-05	0.000207862	yes
XLOC_000826	XLOC_000826	BGLAP,PMF1,PMF1-BGLAP	chr1:156182778-156217908	A	SD	53.1991	38.0756	-0.482537	-1.85915	0.00125	0.0039267	yes
XLOC_000827	XLOC_000827	TMEM79	chr1:156252703-156262234	A	SD	63.0898	6.61798	-3.25294	-10.9263	5e-05	0.000207862	yes
XLOC_000834	XLOC_000834	RRNAD1	chr1:156691685-156706752	A	SD	27.1904	18.0456	-0.59145	-1.42056	0.015	0.034697	yes
XLOC_000858	XLOC_000858	DUSP23	chr1:159750758-159752333	A	SD	39.2204	27.1117	-0.532687	-1.92594	0.00095	0.00307657	yes
XLOC_000866	XLOC_000866	PEA15	chr1:160175124-160185162	A	SD	168.925	49.2882	-1.77706	-7.28179	5e-05	0.000207862	yes
XLOC_000874	XLOC_000874	KLHDC9	chr1:161068150-161070138	A	SD	24.0544	17.1569	-0.487512	-1.82815	0.00145	0.0045016	yes
XLOC_000876	XLOC_000876	UFC1	chr1:161110901-161128646	A	SD	144.939	100.146	-0.53333	-2.20462	0.0003	0.00108843	yes
XLOC_000897	XLOC_000897	UAP1	chr1:162531280-162569633	A	SD	298.577	32.5634	-3.19678	-12.6652	5e-05	0.000207862	yes
XLOC_000899	XLOC_000899	HSD17B7	chr1:162760495-162782608	A	SD	30.6245	20.1691	-0.602544	-2.41109	5e-05	0.000207862	yes
XLOC_000905	XLOC_000905	MGST3	chr1:165600109-165625372	A	SD	76.4964	50.8662	-0.588683	-2.37736	0.0001	0.000396915	yes
XLOC_000907	XLOC_000907	UCK2	chr1:165796731-165880855	A	SD	16.4592	12.574	-0.388454	-1.28878	0.01375	0.0321635	yes
XLOC_000911	XLOC_000911	DUSP27	chr1:167064086-167098402	A	SD	1.00321	0.580592	-0.789026	-2.19295	0.0003	0.00108843	yes
XLOC_000915	XLOC_000915	MPZL1	chr1:167691186-167761156	A	SD	95.1537	35.4524	-1.42438	-5.82405	5e-05	0.000207862	yes
XLOC_000916	XLOC_000916	DCAF6	chr1:167885912-168045083	A	SD	98.0066	37.5532	-1.38394	-2.02354	0.00285	0.00816504	yes
XLOC_000917	XLOC_000917	TIPRL	chr1:168148082-168171351	A	SD	38.9191	25.0186	-0.637478	-2.28941	5e-05	0.000207862	yes
XLOC_000936	XLOC_000936	FMO4	chr1:171283318-171311223	A	SD	5.15771	1.8405	-1.48663	-4.41827	5e-05	0.000207862	yes
XLOC_000942	XLOC_000942	SUCO	chr1:172501488-172580975	A	SD	19.1098	12.5951	-0.601451	-2.42348	5e-05	0.000207862	yes
XLOC_000944	XLOC_000944	PRDX6	chr1:173446485-173457946	A	SD	726.442	286.35	-1.34307	-5.17083	5e-05	0.000207862	yes
XLOC_000961	XLOC_000961	RALGPS2	chr1:178694208-178890977	A	SD	8.68465	4.95535	-0.809481	-3.22192	5e-05	0.000207862	yes
XLOC_000964	XLOC_000964	SOAT1	chr1:179262848-179327814	A	SD	10.2428	6.8845	-0.573182	-2.32625	0.0001	0.000396915	yes
XLOC_000983	XLOC_000983	LAMC1	chr1:182992327-183114840	A	SD	94.7314	24.9286	-1.92604	-7.55615	5e-05	0.000207862	yes
XLOC_000987	XLOC_000987	TSEN15	chr1:183904965-184065061	A	SD	51.4751	36.6511	-0.49002	-1.7622	0.00255	0.00740607	yes
XLOC_000988	XLOC_000988	C1orf21	chr1:184356059-184598155	A	SD	58.5927	7.96448	-2.87907	-11.5517	5e-05	0.000207862	yes
XLOC_000990	XLOC_000990	SWT1	chr1:185087217-185260913	A	SD	6.6112	1.29798	-2.34865	-3.56676	5e-05	0.000207862	yes
XLOC_001032	XLOC_001032	SHISA4	chr1:201855891-201861715	A	SD	29.3349	21.4782	-0.449747	-1.77711	0.00185	0.00557186	yes
XLOC_001033	XLOC_001033	TIMM17A	chr1:201924618-201939789	A	SD	190.693	100.417	-0.925242	-3.81261	5e-05	0.000207862	yes
XLOC_001041	XLOC_001041	PCAT6	chr1:202780073-202781041	A	SD	20.3999	8.04324	-1.34272	-4.13066	5e-05	0.000207862	yes
XLOC_001079	XLOC_001079	PFKFB2	chr1:207226427-207254368	A	SD	26.7679	4.93365	-2.43978	-9.1565	5e-05	0.000207862	yes
XLOC_001106	XLOC_001106	ATF3	chr1:212738675-212794119	A	SD	36.1612	25.71	-0.492111	-1.9982	0.00065	0.00219389	yes
XLOC_001111	XLOC_001111	RPS6KC1	chr1:213224574-213446808	A	SD	14.1094	8.38744	-0.750355	-3.0296	5e-05	0.000207862	yes
XLOC_001117	XLOC_001117	KCTD3	chr1:215740441-215795149	A	SD	94.3839	21.1533	-2.15766	-8.82539	5e-05	0.000207862	yes
XLOC_001123	XLOC_001123	LYPLAL1	chr1:219347139-219419329	A	SD	251.752	92.4328	-1.44553	-3.46867	5e-05	0.000207862	yes
XLOC_001129	XLOC_001129	2001-03-01	chr1:220960038-220987741	A	SD	101.142	64.7182	-0.644131	-2.66726	5e-05	0.000207862	yes
XLOC_001140	XLOC_001140	DEGS1	chr1:224370909-224381142	A	SD	451.385	128.042	-1.81774	-7.25804	5e-05	0.000207862	yes
XLOC_001150	XLOC_001150	PSEN2	chr1:227058272-227083804	A	SD	26.2995	17.9371	-0.552089	-2.2225	0.0001	0.000396915	yes
XLOC_001157	XLOC_001157	ARF1	chr1:228270360-228286913	A	SD	713.988	322.214	-1.14788	-4.38316	5e-05	0.000207862	yes
XLOC_001159	XLOC_001159	GUK1	chr1:228327784-228336655	A	SD	363.802	241.796	-0.589363	-2.36747	5e-05	0.000207862	yes
XLOC_001166	XLOC_001166	RHOU	chr1:228780393-228882416	A	SD	287.567	12.8764	-4.48109	-17.273	5e-05	0.000207862	yes
XLOC_001167	XLOC_001167	RAB4A,SPHAR	chr1:229379285-229478688	A	SD	229.894	44.277	-2.37634	-6.35755	5e-05	0.000207862	yes
XLOC_001182	XLOC_001182	KCNK1	chr1:233749749-233808258	A	SD	9.57066	6.74266	-0.5053	-1.8517	0.0011	0.00350108	yes
XLOC_001186	XLOC_001186	COA6	chr1:234508351-234519795	A	SD	71.6873	51.4204	-0.479376	-1.84839	0.00125	0.0039267	yes
XLOC_001189	XLOC_001189	GGPS1	chr1:235491752-235508064	A	SD	59.9804	33.0843	-0.858345	-3.52895	5e-05	0.000207862	yes
XLOC_001212	XLOC_001212	DESI2	chr1:244816248-244872334	A	SD	9.97024	6.63586	-0.587344	-2.20052	5e-05	0.000207862	yes
XLOC_001218	XLOC_001218	LINC01341	chr1:246939186-246956034	A	SD	3.85721	2.40069	-0.684106	-1.43486	0.00965	0.0237402	yes
XLOC_001250	XLOC_001250	ZNF672	chr1:249130723-249143721	A	SD	30.248	21.3049	-0.505655	-2.05847	0.00055	0.00188893	yes
XLOC_001265	XLOC_001265	HES4	chr1:934341-935552	A	SD	106.714	34.6875	-1.62127	-6.3265	5e-05	0.000207862	yes
XLOC_001268	XLOC_001268	RNF223	chr1:1006351-1009687	A	SD	6.08702	1.39221	-2.12836	-4.99188	5e-05	0.000207862	yes
XLOC_001272	XLOC_001272	SDF4	chr1:1152287-1167447	A	SD	183.078	109.451	-0.742176	-3.04822	5e-05	0.000207862	yes
XLOC_001274	XLOC_001274	UBE2J2	chr1:1189291-1209234	A	SD	51.2149	32.4975	-0.656236	-2.6608	5e-05	0.000207862	yes
XLOC_001288	XLOC_001288	SSU72	chr1:1477052-1510262	A	SD	133.226	89.9174	-0.567204	-2.20847	0.0002	0.000751864	yes
XLOC_001293	XLOC_001293	NADK	chr1:1682670-1711508	A	SD	36.9069	28.3367	-0.381218	-1.57508	0.0052	0.0138465	yes
XLOC_001294	XLOC_001294	GNB1	chr1:1716722-1822556	A	SD	195.555	153.869	-0.345866	-1.36579	0.0171	0.0387388	yes
XLOC_001299	XLOC_001299	PEX10	chr1:2323213-2344010	A	SD	269.202	35.7163	-2.91404	-7.28252	5e-05	0.000207862	yes
XLOC_001307	XLOC_001307	MEGF6	chr1:3404505-3528079	A	SD	1.10961	0.613087	-0.855887	-2.65501	5e-05	0.000207862	yes
XLOC_001319	XLOC_001319	GPR153	chr1:6307405-6321035	A	SD	2.20817	1.10771	-0.995273	-2.79736	5e-05	0.000207862	yes
XLOC_001321	XLOC_001321	HES2	chr1:6470948-6480016	A	SD	3.60765	0.566245	-2.67156	-7.11849	5e-05	0.000207862	yes
XLOC_001329	XLOC_001329	ERRFI1	chr1:8071778-8086393	A	SD	161.562	7.06797	-4.51465	-17.5746	5e-05	0.000207862	yes
XLOC_001340	XLOC_001340	CTNNBIP1	chr1:9908333-9970316	A	SD	21.9981	15.0652	-0.54616	-2.21879	0.0001	0.000396915	yes
XLOC_001343	XLOC_001343	CASZ1	chr1:10695460-10856829	A	SD	11.2895	6.68817	-0.755297	-2.72849	5e-05	0.000207862	yes
XLOC_001346	XLOC_001346	SRM	chr1:11114644-11120091	A	SD	134.393	79.3473	-0.760208	-3.0284	5e-05	0.000207862	yes
XLOC_001348	XLOC_001348	MTOR	chr1:11166587-11322608	A	SD	14.1572	4.01397	-1.81844	-7.29565	5e-05	0.000207862	yes
XLOC_001350	XLOC_001350	MAD2L2	chr1:11734536-11780336	A	SD	43.1822	28.8565	-0.581539	-2.29738	0.0001	0.000396915	yes
XLOC_001351	XLOC_001351	MTHFR	chr1:11822249-11907840	A	SD	8.942	6.03688	-0.566794	-1.855	0.00125	0.0039267	yes
XLOC_001354	XLOC_001354	KIAA2013	chr1:11979644-11986485	A	SD	41.2651	32.8777	-0.327815	-1.35428	0.01675	0.03808	yes
XLOC_001355	XLOC_001355	DHRS3	chr1:12627938-12677737	A	SD	2.85238	1.37112	-1.05682	-2.62279	5e-05	0.000207862	yes
XLOC_001377	XLOC_001377	ZBTB17	chr1:16268113-16302627	A	SD	6.26839	4.02877	-0.637756	-2.32877	5e-05	0.000207862	yes
XLOC_001382	XLOC_001382	RSG1	chr1:16555173-16563659	A	SD	4.47064	2.76526	-0.693065	-1.75736	0.0035	0.00975021	yes
XLOC_001383	XLOC_001383	FBXO42	chr1:16573211-16678990	A	SD	11.3511	7.48268	-0.601203	-2.15783	0.00015	0.000578547	yes
XLOC_001398	XLOC_001398	ALDH4A1	chr1:19197923-19229293	A	SD	40.2931	11.1055	-1.85925	-7.46012	5e-05	0.000207862	yes
XLOC_001406	XLOC_001406	AKR7A2	chr1:19622831-19638694	A	SD	40.3689	17.0332	-1.2449	-5.06132	5e-05	0.000207862	yes
XLOC_001407	XLOC_001407	CAPZB	chr1:19665266-19812135	A	SD	265.281	59.5071	-2.15639	-8.77449	5e-05	0.000207862	yes
XLOC_001418	XLOC_001418	DDOST	chr1:20959947-20988037	A	SD	132.684	88.6487	-0.581825	-2.22782	5e-05	0.000207862	yes
XLOC_001423	XLOC_001423	RAP1GAP	chr1:21922707-21995856	A	SD	9.92461	3.03586	-1.70891	-6.37482	5e-05	0.000207862	yes
XLOC_001424	XLOC_001424	USP48	chr1:22004791-22109799	A	SD	10.287	7.29053	-0.496731	-1.90178	0.0012	0.00378548	yes
XLOC_001442	XLOC_001442	GALE	chr1:24122088-24127294	A	SD	51.1649	19.7367	-1.37427	-5.54413	5e-05	0.000207862	yes
XLOC_001450	XLOC_001450	STPG1	chr1:24645811-24741587	A	SD	3.6321	2.3726	-0.614335	-1.93895	0.0011	0.00350108	yes
XLOC_001456	XLOC_001456	RSRP1	chr1:25568739-25594399	A	SD	13.3702	8.25769	-0.695208	-2.25243	0.00035	0.00125367	yes
XLOC_001468	XLOC_001468	GPATCH3,GPN2	chr1:27202648-27227420	A	SD	20.981	14.5394	-0.529121	-1.57901	0.00675	0.0173581	yes
XLOC_001473	XLOC_001473	MAP3K6	chr1:27681669-27694245	A	SD	8.71466	3.60297	-1.27426	-4.85086	5e-05	0.000207862	yes
XLOC_001476	XLOC_001476	WASF2	chr1:27730733-27816678	A	SD	30.1663	19.8389	-0.604607	-2.50964	5e-05	0.000207862	yes
XLOC_001481	XLOC_001481	EYA3	chr1:28296854-28415148	A	SD	6.98845	5.34382	-0.3871	-1.52043	0.0087	0.0216794	yes
XLOC_001491	XLOC_001491	SRSF4	chr1:29474249-29508637	A	SD	20.6889	15.12	-0.452396	-1.7969	0.00175	0.0053014	yes
XLOC_001506	XLOC_001506	PEF1	chr1:32095462-32110838	A	SD	53.425	40.7226	-0.391684	-1.56506	0.0073	0.0185814	yes
XLOC_001511	XLOC_001511	PTP4A2	chr1:32372021-32403988	A	SD	50.4711	38.7463	-0.381401	-1.58831	0.0061	0.0159076	yes
XLOC_001512	XLOC_001512	TMEM234	chr1:32681797-32687926	A	SD	13.2697	8.27498	-0.68131	-2.35302	5e-05	0.000207862	yes
XLOC_001516	XLOC_001516	BSDC1	chr1:32830704-32860062	A	SD	41.4094	30.5782	-0.437453	-1.60402	0.00635	0.0164642	yes
XLOC_001517	XLOC_001517	ZBTB8OS	chr1:33086463-33116542	A	SD	50.6102	24.314	-1.05764	-3.85688	5e-05	0.000207862	yes
XLOC_001521	XLOC_001521	TMEM54	chr1:33352097-33367080	A	SD	227.042	136.555	-0.733473	-2.99017	5e-05	0.000207862	yes
XLOC_001522	XLOC_001522	RNF19B	chr1:33402049-33430503	A	SD	6.74482	4.73438	-0.510604	-1.86365	0.0017	0.00516731	yes
XLOC_001524	XLOC_001524	TRIM62	chr1:33610989-33647894	A	SD	4.42664	2.77672	-0.67283	-2.41792	5e-05	0.000207862	yes
XLOC_001528	XLOC_001528	SMIM12	chr1:35315962-35325417	A	SD	9.2934	6.50209	-0.515304	-2.10194	0.00015	0.000578547	yes
XLOC_001531	XLOC_001531	ZMYM6NB	chr1:35447126-35450948	A	SD	22.3344	16.2345	-0.460207	-1.68627	0.0033	0.0092695	yes
XLOC_001534	XLOC_001534	KIAA0319L	chr1:35899090-36023229	A	SD	45.994	30.2393	-0.605019	-2.43454	5e-05	0.000207862	yes
XLOC_001539	XLOC_001539	TRAPPC3	chr1:36602169-36646451	A	SD	103.266	57.2951	-0.849876	-1.69391	0.00615	0.0160132	yes
XLOC_001540	XLOC_001540	EVA1B	chr1:36787030-36790551	A	SD	23.8277	4.37072	-2.44669	-6.56314	5e-05	0.000207862	yes
XLOC_001541	XLOC_001541	STK40	chr1:36805219-36851528	A	SD	34.6744	15.8195	-1.13217	-4.66923	5e-05	0.000207862	yes
XLOC_001542	XLOC_001542	LSM10	chr1:36859030-36863493	A	SD	85.9783	46.468	-0.887736	-3.55248	5e-05	0.000207862	yes
XLOC_001543	XLOC_001543	OSCP1	chr1:36883506-36916086	A	SD	23.614	15.0048	-0.654223	-2.24303	0.0001	0.000396915	yes
XLOC_001544	XLOC_001544	MRPS15	chr1:36921361-36930040	A	SD	156.146	123.388	-0.339699	-1.39238	0.0155	0.0356825	yes
XLOC_001548	XLOC_001548	MEAF6	chr1:37955560-37980443	A	SD	55.4268	21.2361	-1.38406	-5.72313	5e-05	0.000207862	yes
XLOC_001550	XLOC_001550	SNIP1	chr1:38000049-38019945	A	SD	9.25955	7.11639	-0.379796	-1.51596	0.0078	0.0196909	yes
XLOC_001555	XLOC_001555	YRDC	chr1:38268613-38412729	A	SD	34.326	18.6074	-0.883426	-1.58407	0.0068	0.01748	yes
XLOC_001561	XLOC_001561	RRAGC	chr1:39303868-39325495	A	SD	18.5743	13.6717	-0.442117	-1.78181	0.00205	0.00611155	yes
XLOC_001573	XLOC_001573	MYCL	chr1:40361095-40367687	A	SD	3.91944	2.19283	-0.837852	-2.69977	5e-05	0.000207862	yes
XLOC_001581	XLOC_001581	SCMH1	chr1:41480261-41707815	A	SD	39.8604	25.3943	-0.65045	-2.26946	5e-05	0.000207862	yes
XLOC_001590	XLOC_001590	SLC2A1	chr1:43391045-43449029	A	SD	21.0085	14.139	-0.57129	-2.30589	0.0001	0.000396915	yes
XLOC_001593	XLOC_001593	C1orf210	chr1:43747556-43751288	A	SD	40.2098	18.8907	-1.08987	-4.32391	5e-05	0.000207862	yes
XLOC_001594	XLOC_001594	ELOVL1	chr1:43829067-43833745	A	SD	155.669	69.3027	-1.1675	-4.78897	5e-05	0.000207862	yes
XLOC_001596	XLOC_001596	MED8	chr1:43849578-43855483	A	SD	21.6156	12.9899	-0.734684	-2.88826	5e-05	0.000207862	yes
XLOC_001602	XLOC_001602	TMEM53	chr1:45119008-45140144	A	SD	12.5948	6.13761	-1.03708	-3.60081	5e-05	0.000207862	yes
XLOC_001607	XLOC_001607	HECTD3	chr1:45468203-45477224	A	SD	12.674	9.46425	-0.421306	-1.69722	0.0027	0.00778649	yes
XLOC_001611	XLOC_001611	CCDC163P	chr1:45959552-45965751	A	SD	3.13956	1.66147	-0.918097	-2.56868	5e-05	0.000207862	yes
XLOC_001618	XLOC_001618	POMGNT1	chr1:46654352-46686928	A	SD	95.4945	52.781	-0.855399	-3.53447	5e-05	0.000207862	yes
XLOC_001619	XLOC_001619	LRRC41	chr1:46713366-46769038	A	SD	58.3087	39.2226	-0.572026	-2.26545	5e-05	0.000207862	yes
XLOC_001621	XLOC_001621	MKNK1	chr1:47004367-47069966	A	SD	11.2622	8.42316	-0.419054	-1.61602	0.00515	0.0137215	yes
XLOC_001638	XLOC_001638	FAF1	chr1:50906934-51425936	A	SD	25.6332	20.2515	-0.339981	-1.39319	0.0161	0.0369128	yes
XLOC_001639	XLOC_001639	TTC39A	chr1:51752878-51810785	A	SD	15.3086	6.82046	-1.16641	-4.57732	5e-05	0.000207862	yes
XLOC_001640	XLOC_001640	EPS15	chr1:51819934-52066449	A	SD	37.7648	17.4332	-1.11521	-4.39877	5e-05	0.000207862	yes
XLOC_001641	XLOC_001641	NRD1	chr1:52082545-52344609	A	SD	47.9121	25.8147	-0.892198	-2.94881	5e-05	0.000207862	yes
XLOC_001642	XLOC_001642	RAB3B	chr1:52373627-52456436	A	SD	8.34999	2.02905	-2.04097	-8.16097	5e-05	0.000207862	yes
XLOC_001644	XLOC_001644	CC2D1B	chr1:52815935-52831969	A	SD	9.5717	5.46034	-0.809784	-3.28061	5e-05	0.000207862	yes
XLOC_001656	XLOC_001656	YIPF1	chr1:54317391-54355494	A	SD	68.3322	17.2789	-1.98355	-7.91306	5e-05	0.000207862	yes
XLOC_001666	XLOC_001666	DHCR24	chr1:55315277-55352921	A	SD	920.59	157.939	-2.54319	-8.49443	5e-05	0.000207862	yes
XLOC_001668	XLOC_001668	PPAP2B	chr1:56949072-57045373	A	SD	6.15208	4.51865	-0.445182	-1.32369	0.02135	0.0470111	yes
XLOC_001673	XLOC_001673	TACSTD2	chr1:59041094-59043166	A	SD	1.38942	0.335897	-2.0484	-3.01205	5e-05	0.000207862	yes
XLOC_001691	XLOC_001691	JAK1	chr1:65210646-65432187	A	SD	0.904957	0.467223	-0.95374	-1.44457	0.02275	0.0496327	yes
XLOC_001707	XLOC_001707	ANKRD13C	chr1:70724684-70833705	A	SD	16.5859	7.20211	-1.20346	-2.35323	0.00035	0.00125367	yes
XLOC_001709	XLOC_001709	ZRANB2	chr1:71318035-71546972	A	SD	37.1302	25.6184	-0.535413	-2.21578	0.00025	0.000921121	yes
XLOC_001720	XLOC_001720	USP33	chr1:78161673-78225588	A	SD	48.6342	16.9893	-1.51735	-6.23056	5e-05	0.000207862	yes
XLOC_001733	XLOC_001733	GNG5	chr1:84944919-84972262	A	SD	689.25	482.779	-0.513664	-1.71228	0.0024	0.00701566	yes
XLOC_001734	XLOC_001734	CTBS	chr1:85018803-85040163	A	SD	42.9351	31.0764	-0.466339	-1.93282	0.00055	0.00188893	yes
XLOC_001737	XLOC_001737	LPAR3	chr1:85277285-85359571	A	SD	177.88	48.3659	-1.87884	-6.76237	5e-05	0.000207862	yes
XLOC_001742	XLOC_001742	BCL10	chr1:85731459-85743771	A	SD	11.0965	8.22721	-0.431627	-1.57042	0.0073	0.0185814	yes
XLOC_001743	XLOC_001743	DDAH1	chr1:85784167-86044046	A	SD	47.8194	31.6832	-0.593879	-2.46521	5e-05	0.000207862	yes
XLOC_001748	XLOC_001748	2015-09-01	chr1:87328127-87380107	A	SD	198.075	144.555	-0.454425	-1.87225	0.0012	0.00378548	yes
XLOC_001751	XLOC_001751	GTF2B	chr1:89318320-89357790	A	SD	42.7747	29.8363	-0.519687	-2.10291	0.00025	0.000921121	yes
XLOC_001752	XLOC_001752	CCBL2,RBMXL1	chr1:89401455-89458643	A	SD	26.6764	14.0149	-0.928608	-3.14798	5e-05	0.000207862	yes
XLOC_001761	XLOC_001761	GEMIN8P4	chr1:90458823-90460525	A	SD	3.44401	2.32091	-0.569397	-1.64799	0.0046	0.0124525	yes
XLOC_001772	XLOC_001772	TMED5	chr1:93615298-93811389	A	SD	28.9253	12.7877	-1.17758	-4.52524	5e-05	0.000207862	yes
XLOC_001774	XLOC_001774	BCAR3	chr1:94027342-94313232	A	SD	6.73637	4.06996	-0.726957	-2.47881	5e-05	0.000207862	yes
XLOC_001776	XLOC_001776	GCLM	chr1:94350794-94376386	A	SD	10.8587	8.13192	-0.417182	-1.57134	0.00595	0.0155795	yes
XLOC_001782	XLOC_001782	ALG14	chr1:95448278-95538564	A	SD	58.1305	28.1592	-1.04569	-3.33722	5e-05	0.000207862	yes
XLOC_001794	XLOC_001794	EXTL2	chr1:101337927-101361552	A	SD	31.2878	13.2191	-1.24298	-3.2344	5e-05	0.000207862	yes
XLOC_001814	XLOC_001814	PSMA5	chr1:109941652-109969274	A	SD	66.6282	44.9405	-0.568116	-2.35028	5e-05	0.000207862	yes
XLOC_001823	XLOC_001823	LAMTOR5	chr1:110943876-110958896	A	SD	240.91	171.5	-0.490282	-1.99449	0.00025	0.000921121	yes
XLOC_001841	XLOC_001841	RHOC	chr1:113216933-113250025	A	SD	496.823	328.311	-0.597667	-2.10911	0.00015	0.000578547	yes
XLOC_001854	XLOC_001854	TRIM33	chr1:114935398-115053781	A	SD	7.11231	4.50467	-0.658898	-2.57615	5e-05	0.000207862	yes
XLOC_001872	XLOC_001872	TBX15	chr1:119425665-119532179	A	SD	8.24629	0.0661526	-6.9618	-4.27624	5e-05	0.000207862	yes
XLOC_001875	XLOC_001875	ZNF697	chr1:120161818-120190868	A	SD	1.36612	0.94652	-0.529382	-1.60852	0.0064	0.0165716	yes
XLOC_001876	XLOC_001876	HMGCS2	chr1:120290618-120311726	A	SD	17.032	5.56606	-1.61352	-6.15775	5e-05	0.000207862	yes
XLOC_001906	XLOC_001906	PRKAB2	chr1:146626684-146647913	A	SD	6.10723	4.03554	-0.597755	-2.12728	0.0002	0.000751864	yes
XLOC_001907	XLOC_001907	FMO5	chr1:146655883-146697230	A	SD	3.65398	0.501268	-2.86582	-6.49828	5e-05	0.000207862	yes
XLOC_001924	XLOC_001924	HIST2H2BE	chr1:149856009-149858232	A	SD	461.603	206.424	-1.16105	-4.60725	5e-05	0.000207862	yes
XLOC_001925	XLOC_001925	HIST2H2AB	chr1:149859018-149859466	A	SD	1.42971	0.270189	-2.40368	-1.33295	0.0135	0.0316554	yes
XLOC_001928	XLOC_001928	MTMR11	chr1:149900542-149908791	A	SD	1.29234	0.551858	-1.22761	-2.78796	5e-05	0.000207862	yes
XLOC_001929	XLOC_001929	OTUD7B	chr1:149909593-149982847	A	SD	19.0061	6.00711	-1.66172	-6.637	5e-05	0.000207862	yes
XLOC_001940	XLOC_001940	CDC42SE1	chr1:151020258-151032125	A	SD	63.8943	34.0438	-0.908296	-3.73253	5e-05	0.000207862	yes
XLOC_001943	XLOC_001943	TMOD4,VPS72	chr1:151129104-151162689	A	SD	66.1142	47.4139	-0.47965	-1.59307	0.0061	0.0159076	yes
XLOC_001958	XLOC_001958	S100A11	chr1:152004981-152009511	A	SD	581.66	230.539	-1.33516	-5.4377	5e-05	0.000207862	yes
XLOC_001987	XLOC_001987	S100A2	chr1:153533584-153539285	A	SD	1.51562	0.721186	-1.07146	-1.42842	0.01875	0.0420327	yes
XLOC_001991	XLOC_001991	ILF2	chr1:153631129-153643504	A	SD	177.287	134.004	-0.403814	-1.50094	0.00865	0.0215827	yes
XLOC_001995	XLOC_001995	CRTC2	chr1:153920147-153931132	A	SD	8.47673	6.43288	-0.398041	-1.48374	0.01165	0.0278836	yes
XLOC_001996	XLOC_001996	SLC39A1	chr1:153931574-153950451	A	SD	93.3397	47.2264	-0.982897	-1.93335	0.0028	0.00804226	yes
XLOC_001999	XLOC_001999	RAB13	chr1:153954092-153958853	A	SD	125.471	83.0507	-0.595291	-2.46503	5e-05	0.000207862	yes
XLOC_002007	XLOC_002007	UBE2Q1	chr1:154521050-154531120	A	SD	28.4036	21.8998	-0.375157	-1.54984	0.00685	0.0175818	yes
XLOC_002010	XLOC_002010	PMVK	chr1:154897207-154909485	A	SD	89.2256	55.9824	-0.672485	-2.72071	5e-05	0.000207862	yes
XLOC_002012	XLOC_002012	PYGO2,SHC1	chr1:154929501-154946959	A	SD	52.1838	36.0039	-0.535448	-1.97617	0.00055	0.00188893	yes
XLOC_002015	XLOC_002015	DPM3	chr1:155112366-155113019	A	SD	296.379	154.039	-0.94415	-3.73941	5e-05	0.000207862	yes
XLOC_002016	XLOC_002016	KRTCAP2	chr1:155141883-155145804	A	SD	301.217	201.957	-0.576751	-2.33918	5e-05	0.000207862	yes
XLOC_002018	XLOC_002018	THBS3	chr1:155165378-155177772	A	SD	3.99739	2.99224	-0.41783	-1.5063	0.0098	0.0240348	yes
XLOC_002020	XLOC_002020	GBA	chr1:155204238-155214653	A	SD	36.0369	25.7954	-0.48236	-1.99793	0.0007	0.0023445	yes
XLOC_002022	XLOC_002022	SCAMP3	chr1:155225769-155232176	A	SD	106.256	64.2225	-0.72639	-3.00032	5e-05	0.000207862	yes
XLOC_002029	XLOC_002029	RIT1	chr1:155867598-155881193	A	SD	14.7224	9.9216	-0.569372	-2.31025	0.0001	0.000396915	yes
XLOC_002035	XLOC_002035	SSR2	chr1:155977100-155990758	A	SD	838.472	301.448	-1.47585	-5.69856	5e-05	0.000207862	yes
XLOC_002039	XLOC_002039	SMG5	chr1:156219014-156252620	A	SD	29.7422	20.7137	-0.521925	-2.16545	0.00025	0.000921121	yes
XLOC_002040	XLOC_002040	TMEM79	chr1:156252703-156262234	A	SD	56.7494	3.8793	-3.87074	-6.16658	5e-05	0.000207862	yes
XLOC_002041	XLOC_002041	C1orf85	chr1:156262477-156265480	A	SD	82.8538	29.4006	-1.49472	-6.04189	5e-05	0.000207862	yes
XLOC_002047	XLOC_002047	MEF2D	chr1:156433512-156471269	A	SD	8.4169	5.84936	-0.52501	-2.10098	0.0001	0.000396915	yes
XLOC_002091	XLOC_002091	IGSF8	chr1:160061128-160068618	A	SD	56.1554	28.5824	-0.974298	-4.02983	5e-05	0.000207862	yes
XLOC_002092	XLOC_002092	DCAF8	chr1:160185504-160233054	A	SD	37.3943	24.8005	-0.592451	-2.40277	5e-05	0.000207862	yes
XLOC_002094	XLOC_002094	COPA	chr1:160258376-160328742	A	SD	38.841	25.4697	-0.608799	-1.85724	0.001	0.0032192	yes
XLOC_002128	XLOC_002128	TMCO1	chr1:165693527-165739206	A	SD	62.8883	50.0295	-0.330011	-1.35457	0.01775	0.0400568	yes
XLOC_002138	XLOC_002138	MPC2	chr1:167885912-168045083	A	SD	815.218	164.617	-2.30807	-7.27319	5e-05	0.000207862	yes
XLOC_002147	XLOC_002147	SLC19A2	chr1:169433148-169455208	A	SD	21.8461	14.958	-0.546453	-2.22381	0.00015	0.000578547	yes
XLOC_002148	XLOC_002148	F5	chr1:169481191-169555769	A	SD	0.831598	0.0315416	-4.72056	-5.74378	5e-05	0.000207862	yes
XLOC_002154	XLOC_002154	KIFAP3	chr1:169890469-170043879	A	SD	17.3043	12.5263	-0.466173	-1.88706	0.0012	0.00378548	yes
XLOC_002162	XLOC_002162	TNFSF4	chr1:173152869-173446312	A	SD	7.10619	4.43083	-0.681498	-1.58809	0.00615	0.0160132	yes
XLOC_002198	XLOC_002198	GLUL	chr1:182350838-182361341	A	SD	174.344	54.2852	-1.6833	-6.66917	5e-05	0.000207862	yes
XLOC_002210	XLOC_002210	EDEM3	chr1:184659624-184724041	A	SD	47.9719	11.0104	-2.12332	-8.59972	5e-05	0.000207862	yes
XLOC_002211	XLOC_002211	FAM129A	chr1:184760158-184943718	A	SD	4.2289	1.71614	-1.30111	-4.87953	5e-05	0.000207862	yes
XLOC_002222	XLOC_002222	GLRX2	chr1:192981495-193075244	A	SD	52.731	16.5685	-1.6702	-2.43397	5e-05	0.000207862	yes
XLOC_002238	XLOC_002238	DDX59	chr1:200609997-200663378	A	SD	18.7494	11.2458	-0.737461	-2.93147	5e-05	0.000207862	yes
XLOC_002242	XLOC_002242	TMEM9	chr1:201103898-201140710	A	SD	231.163	166.78	-0.470964	-1.90187	0.0009	0.0029308	yes
XLOC_002252	XLOC_002252	ARL8A	chr1:202102531-202113871	A	SD	35.0277	25.9492	-0.432807	-1.76666	0.00245	0.00714945	yes
XLOC_002258	XLOC_002258	RABIF	chr1:202845176-202858449	A	SD	13.2989	8.41127	-0.660913	-2.58131	5e-05	0.000207862	yes
XLOC_002260	XLOC_002260	ADIPOR1	chr1:202909952-202927700	A	SD	110.451	84.2351	-0.390916	-1.61192	0.00455	0.0123271	yes
XLOC_002261	XLOC_002261	CYB5R1	chr1:202931000-202936404	A	SD	71.5889	53.9289	-0.408677	-1.68809	0.00405	0.0111264	yes
XLOC_002276	XLOC_002276	PPP1R15B	chr1:204372491-204381666	A	SD	28.0033	18.7054	-0.582146	-2.42253	0.0001	0.000396915	yes
XLOC_002288	XLOC_002288	ELK4,SLC45A3	chr1:205577070-205649636	A	SD	534.674	41.1144	-3.70094	-13.0834	5e-05	0.000207862	yes
XLOC_002290	XLOC_002290	RAB29	chr1:205737113-205744610	A	SD	39.2481	26.0745	-0.589983	-2.4228	5e-05	0.000207862	yes
XLOC_002291	XLOC_002291	SLC41A1	chr1:205758219-205784354	A	SD	157.884	16.7704	-3.23488	-9.06117	5e-05	0.000207862	yes
XLOC_002301	XLOC_002301	C1orf116	chr1:207191865-207206151	A	SD	119.776	20.839	-2.52299	-10.0234	5e-05	0.000207862	yes
XLOC_002302	XLOC_002302	YOD1	chr1:207217193-207226325	A	SD	6.27215	3.32925	-0.913765	-3.53443	5e-05	0.000207862	yes
XLOC_002313	XLOC_002313	SLC30A1	chr1:211744937-211753903	A	SD	11.6303	7.44785	-0.64299	-2.05363	0.0003	0.00108843	yes
XLOC_002339	XLOC_002339	DUSP10	chr1:221874761-221915518	A	SD	12.7427	7.46501	-0.771457	-2.66535	5e-05	0.000207862	yes
XLOC_002350	XLOC_002350	NVL	chr1:224407314-224518222	A	SD	27.1785	18.564	-0.549963	-2.24626	0.0001	0.000396915	yes
XLOC_002362	XLOC_002362	ACBD3	chr1:226332379-226374423	A	SD	25.9141	16.8443	-0.621481	-2.55512	5e-05	0.000207862	yes
XLOC_002373	XLOC_002373	MRPL55	chr1:228294379-228297013	A	SD	101.053	61.8882	-0.707372	-2.79084	5e-05	0.000207862	yes
XLOC_002376	XLOC_002376	TRIM11	chr1:228581346-228594560	A	SD	45.1382	21.1499	-1.0937	-4.45806	5e-05	0.000207862	yes
XLOC_002383	XLOC_002383	-	chr1:229224614-229356678	A	SD	1.53164	0.340189	-2.17066	-2.62085	0.0001	0.000396915	yes
XLOC_002390	XLOC_002390	TAF5L	chr1:229728865-229761794	A	SD	12.335	8.8626	-0.476959	-1.85396	0.0019	0.00570464	yes
XLOC_002394	XLOC_002394	TTC13	chr1:231041938-231114626	A	SD	6.55756	4.18826	-0.646809	-2.35041	0.0001	0.000396915	yes
XLOC_002398	XLOC_002398	EXOC8	chr1:231468481-231473578	A	SD	8.35181	4.5521	-0.875556	-3.43318	5e-05	0.000207862	yes
XLOC_002403	XLOC_002403	SIPA1L2	chr1:232533711-232766454	A	SD	1.79405	1.36647	-0.392762	-1.36705	0.0179	0.0403482	yes
XLOC_002420	XLOC_002420	ERO1LB	chr1:236378421-236445339	A	SD	4.08643	3.11392	-0.392105	-1.4446	0.0126	0.0298037	yes
XLOC_002448	XLOC_002448	MIR3916	chr1:247350643-247374330	A	SD	4.78155	3.31024	-0.530544	-1.08191	0.0179	0.0403482	yes
XLOC_002478	XLOC_002478	-	chr1:1822903-1824162	A	SD	3.54744	2.16233	-0.714191	-1.85089	0.0018	0.00543581	yes
XLOC_002480	XLOC_002480	-	chr1:2351473-2352909	A	SD	0.924758	0.45074	-1.03678	-1.55196	0.011	0.02653	yes
XLOC_002481	XLOC_002481	-	chr1:2357142-2357677	A	SD	4.58613	2.39756	-0.935711	-1.66072	0.00735	0.018677	yes
XLOC_002482	XLOC_002482	-	chr1:2477696-2479031	A	SD	28.7399	18.1868	-0.660162	-2.52726	5e-05	0.000207862	yes
XLOC_002512	XLOC_002512	-	chr1:116997668-116997885	A	SD	13.9646	0	#NAME?	#NAME?	5e-05	0.000207862	yes
XLOC_002516	XLOC_002516	-	chr1:120695070-120697127	A	SD	1.10225	0.456371	-1.27217	-2.43861	0.0006	0.00204454	yes
XLOC_002544	XLOC_002544	-	chr1:178692749-178694014	A	SD	0.804842	0.223769	-1.84669	-1.75282	0.01835	0.0412455	yes
XLOC_002568	XLOC_002568	WDR37	chr10:1102356-1178237	A	SD	11.3724	5.9366	-0.937826	-3.5713	5e-05	0.000207862	yes
XLOC_002597	XLOC_002597	ECHDC3	chr10:11784355-11806065	A	SD	33.062	25.8587	-0.354522	-1.42235	0.01345	0.0315601	yes
XLOC_002598	XLOC_002598	PROSER2	chr10:11865329-11936709	A	SD	13.1569	4.25414	-1.62888	-3.29475	5e-05	0.000207862	yes
XLOC_002599	XLOC_002599	DHTKD1	chr10:12110915-12165315	A	SD	14.3538	7.15431	-1.00455	-4.06922	5e-05	0.000207862	yes
XLOC_002642	XLOC_002642	GPR158	chr10:25447000-25891159	A	SD	18.2309	10.4571	-0.801903	-2.35111	5e-05	0.000207862	yes
XLOC_002664	XLOC_002664	CREM	chr10:35415768-35501886	A	SD	13.4171	8.41162	-0.67362	-2.20947	0.00015	0.000578547	yes
XLOC_002677	XLOC_002677	BMS1	chr10:43274664-43332296	A	SD	11.0505	8.68446	-0.347597	-1.41765	0.01385	0.032347	yes
XLOC_002680	XLOC_002680	CSGALNACT2	chr10:43632261-43680754	A	SD	9.31967	5.07264	-0.877541	-2.83701	5e-05	0.000207862	yes
XLOC_002723	XLOC_002723	AGAP6	chr10:51748077-51770259	A	SD	1.96496	1.44225	-0.446183	-1.32778	0.02165	0.0475168	yes
XLOC_002732	XLOC_002732	UBE2D1	chr10:60094722-60130513	A	SD	11.7774	8.19789	-0.522702	-1.97621	0.00075	0.00249587	yes
XLOC_002741	XLOC_002741	ARID5B	chr10:63661012-63856707	A	SD	10.6732	4.72234	-1.17641	-4.58757	5e-05	0.000207862	yes
XLOC_002745	XLOC_002745	NRBF2	chr10:64893006-64914791	A	SD	13.0125	8.84254	-0.557366	-2.12592	0.0002	0.000751864	yes
XLOC_002754	XLOC_002754	CCAR1	chr10:70480837-70552134	A	SD	34.9024	25.742	-0.439201	-1.83188	0.00105	0.00336015	yes
XLOC_002759	XLOC_002759	KIAA1279	chr10:70748476-70776739	A	SD	41.6263	29.8922	-0.477727	-1.84631	0.00125	0.0039267	yes
XLOC_002764	XLOC_002764	HK1	chr10:71029755-71161637	A	SD	62.1146	24.1437	-1.36329	-4.90446	5e-05	0.000207862	yes
XLOC_002766	XLOC_002766	C10orf35	chr10:71390002-71393355	A	SD	25.6545	18.9331	-0.438299	-1.68047	0.00325	0.00914807	yes
XLOC_002786	XLOC_002786	GLUD1P3	chr10:75458908-75497757	A	SD	4.61478	1.96198	-1.23395	-1.87152	0.00175	0.0053014	yes
XLOC_002787	XLOC_002787	GLUD1P3	chr10:75458908-75497757	A	SD	1.24263	0.69554	-0.837196	-1.53395	0.0106	0.0256891	yes
XLOC_002788	XLOC_002788	SEC24C	chr10:75504130-75531933	A	SD	79.4736	33.5363	-1.24475	-5.12205	5e-05	0.000207862	yes
XLOC_002789	XLOC_002789	FUT11	chr10:75532048-75535976	A	SD	7.7246	4.94034	-0.64485	-2.26495	5e-05	0.000207862	yes
XLOC_002790	XLOC_002790	CHCHD1	chr10:75541807-75543406	A	SD	133.369	95.443	-0.482709	-1.951	0.00085	0.00278746	yes
XLOC_002791	XLOC_002791	ZSWIM8	chr10:75545341-75561556	A	SD	14.8919	6.30855	-1.23914	-4.83315	5e-05	0.000207862	yes
XLOC_002793	XLOC_002793	VCL	chr10:75757871-75879914	A	SD	56.0581	18.8985	-1.56865	-6.37564	5e-05	0.000207862	yes
XLOC_002831	XLOC_002831	BMPR1A	chr10:88516367-88684945	A	SD	22.0383	6.39194	-1.78569	-5.19355	5e-05	0.000207862	yes
XLOC_002833	XLOC_002833	ADIRF,AGAP11	chr10:88728187-88770034	A	SD	0.776914	0.319675	-1.28115	-1.56784	0.0126	0.0298037	yes
XLOC_002835	XLOC_002835	FAM35A	chr10:88854938-88951222	A	SD	10.8914	7.82122	-0.477723	-1.88142	0.0013	0.0040743	yes
XLOC_002837	XLOC_002837	LOC439994	chr10:88998423-89104741	A	SD	10.6165	7.28631	-0.543044	-1.36776	0.0168	0.0381551	yes
XLOC_002864	XLOC_002864	BTAF1	chr10:93683535-93790985	A	SD	8.4731	4.91282	-0.786338	-3.04828	5e-05	0.000207862	yes
XLOC_002865	XLOC_002865	2005-03-01	chr10:94050919-94113721	A	SD	51.331	18.6199	-1.46298	-6.04604	5e-05	0.000207862	yes
XLOC_002869	XLOC_002869	EXOC6	chr10:94594469-94819251	A	SD	6.45219	4.6492	-0.472806	-1.7886	0.0012	0.00378548	yes
XLOC_002892	XLOC_002892	FRAT1	chr10:99079021-99081672	A	SD	7.19646	4.94131	-0.542394	-1.94576	0.00085	0.00278746	yes
XLOC_002893	XLOC_002893	PGAM1	chr10:99186026-99193198	A	SD	358.032	251.286	-0.510758	-2.03501	0.00045	0.00157186	yes
XLOC_002894	XLOC_002894	ZDHHC16	chr10:99205887-99217127	A	SD	31.178	19.0194	-0.713055	-2.8576	5e-05	0.000207862	yes
XLOC_002908	XLOC_002908	ENTPD7	chr10:101419262-101515894	A	SD	1.73327	0.734375	-1.23891	-1.70894	0.0076	0.0192255	yes
XLOC_002912	XLOC_002912	SCD	chr10:102106771-102124588	A	SD	184.536	100.172	-0.881415	-3.37344	5e-05	0.000207862	yes
XLOC_002923	XLOC_002923	KAZALD1	chr10:102820967-102827900	A	SD	7.39964	3.48202	-1.08753	-3.75635	5e-05	0.000207862	yes
XLOC_002927	XLOC_002927	DPCD	chr10:103348035-103370385	A	SD	80.0288	58.8571	-0.443304	-1.70012	0.0041	0.0112386	yes
XLOC_002934	XLOC_002934	GBF1	chr10:104005254-104142656	A	SD	49.7282	17.0746	-1.54222	-2.21395	5e-05	0.000207862	yes
XLOC_002935	XLOC_002935	NFKB2	chr10:104153866-104162286	A	SD	11.9593	9.42175	-0.344065	-1.35783	0.0193	0.043087	yes
XLOC_002936	XLOC_002936	FBXL15	chr10:104162373-104182895	A	SD	17.5304	13.5809	-0.36828	-1.38867	0.01645	0.0375432	yes
XLOC_002942	XLOC_002942	SFXN2	chr10:104474297-104498946	A	SD	14.4089	11.0868	-0.378121	-1.49393	0.0088	0.0219043	yes
XLOC_002943	XLOC_002943	WBP1L	chr10:104503726-104576021	A	SD	23.1234	14.0105	-0.722843	-2.98036	5e-05	0.000207862	yes
XLOC_002945	XLOC_002945	CNNM2	chr10:104677879-104843715	A	SD	8.39028	4.92797	-0.767725	-2.4174	0.0001	0.000396915	yes
XLOC_002977	XLOC_002977	ADRB1	chr10:115803805-115806667	A	SD	0.889338	0.279471	-1.67003	-2.61414	0.00035	0.00125367	yes
XLOC_002982	XLOC_002982	ATRNL1	chr10:116853123-117708509	A	SD	4.41209	0.812407	-2.44119	-5.11322	5e-05	0.000207862	yes
XLOC_002985	XLOC_002985	PNLIP	chr10:118305427-118327367	A	SD	1.36947	0	#NAME?	#NAME?	5e-05	0.000207862	yes
XLOC_002998	XLOC_002998	BAG3	chr10:121410881-121437329	A	SD	38.0813	19.142	-0.992342	-4.08002	5e-05	0.000207862	yes
XLOC_003007	XLOC_003007	TACC2	chr10:123748688-124014060	A	SD	31.3935	10.6668	-1.55734	-5.74067	5e-05	0.000207862	yes
XLOC_003030	XLOC_003030	BCCIP	chr10:127512103-127585075	A	SD	107.675	64.6782	-0.735332	-2.34358	0.0001	0.000396915	yes
XLOC_003040	XLOC_003040	PPP2R2D	chr10:133738756-133773338	A	SD	7.7719	5.55119	-0.485471	-1.93048	0.0006	0.00204454	yes
XLOC_003055	XLOC_003055	PAOX	chr10:135192733-135205277	A	SD	5.92904	3.30588	-0.842764	-2.64561	5e-05	0.000207862	yes
XLOC_003056	XLOC_003056	MTG1	chr10:135207620-135238121	A	SD	23.3659	16.5573	-0.496938	-1.86114	0.00145	0.0045016	yes
XLOC_003065	XLOC_003065	LARP4B	chr10:852853-977648	A	SD	20.6635	9.74573	-1.08425	-4.4156	5e-05	0.000207862	yes
XLOC_003067	XLOC_003067	IDI1	chr10:1064846-1095061	A	SD	277.699	54.3124	-2.35417	-9.43452	5e-05	0.000207862	yes
XLOC_003072	XLOC_003072	-	chr10:3026322-3028046	A	SD	1.679	0.366765	-2.19468	-3.02237	5e-05	0.000207862	yes
XLOC_003073	XLOC_003073	PITRM1	chr10:3179918-3215033	A	SD	39.8994	21.6911	-0.879263	-3.61493	5e-05	0.000207862	yes
XLOC_003074	XLOC_003074	KLF6	chr10:3818187-3827473	A	SD	8.29003	2.66357	-1.63802	-6.13766	5e-05	0.000207862	yes
XLOC_003133	XLOC_003133	CASC10	chr10:21783420-21786213	A	SD	1.83584	0.516946	-1.82835	-3.40886	5e-05	0.000207862	yes
XLOC_003136	XLOC_003136	DNAJC1	chr10:22045475-22292650	A	SD	28.5143	17.5593	-0.699446	-2.57211	5e-05	0.000207862	yes
XLOC_003149	XLOC_003149	YME1L1	chr10:27399039-27443349	A	SD	33.8119	26.9681	-0.326276	-1.36064	0.017	0.038551	yes
XLOC_003171	XLOC_003171	ITGB1	chr10:33189245-33247293	A	SD	285.891	174.637	-0.711107	-2.69968	5e-05	0.000207862	yes
XLOC_003176	XLOC_003176	FZD8	chr10:35927176-35930362	A	SD	2.94898	0.519201	-2.50585	-5.59196	5e-05	0.000207862	yes
XLOC_003197	XLOC_003197	2008-03-01	chr10:45950032-46090354	A	SD	8.38682	6.26071	-0.421797	-1.56346	0.006	0.0156831	yes
XLOC_003199	XLOC_003199	AGAP4	chr10:46321039-46350370	A	SD	2.87531	0.885263	-1.69954	-4.68737	5e-05	0.000207862	yes
XLOC_003229	XLOC_003229	PARG	chr10:51026324-51371344	A	SD	22.6167	10.7133	-1.07799	-3.55823	5e-05	0.000207862	yes
XLOC_003231	XLOC_003231	TIMM23	chr10:51371378-51734610	A	SD	51.8095	22.5628	-1.19927	-1.64022	0.00565	0.0148747	yes
XLOC_003243	XLOC_003243	FAM13C	chr10:60936347-61122661	A	SD	0.727351	0.160768	-2.17767	-2.62683	5e-05	0.000207862	yes
XLOC_003259	XLOC_003259	HERC4	chr10:69681655-69835103	A	SD	16.1556	12.2287	-0.401761	-1.52107	0.00855	0.0213924	yes
XLOC_003264	XLOC_003264	SLC25A16	chr10:70237765-70287311	A	SD	31.7819	21.3587	-0.57338	-2.13497	0.0003	0.00108843	yes
XLOC_003268	XLOC_003268	SAR1A,TYSND1	chr10:71897736-71930285	A	SD	72.0268	56.3464	-0.354209	-1.45429	0.0129	0.0304015	yes
XLOC_003282	XLOC_003282	DNAJB12	chr10:74092580-74115062	A	SD	26.1404	18.1914	-0.523023	-2.12558	0.00045	0.00157186	yes
XLOC_003286	XLOC_003286	P4HA1	chr10:74766979-74856732	A	SD	43.3212	25.9782	-0.73777	-3.03819	5e-05	0.000207862	yes
XLOC_003287	XLOC_003287	ECD	chr10:74893474-74927853	A	SD	24.3384	16.9407	-0.522738	-2.11001	0.00035	0.00125367	yes
XLOC_003291	XLOC_003291	ANXA7	chr10:75135188-75173841	A	SD	127.323	97.7739	-0.380967	-1.56883	0.0065	0.0168015	yes
XLOC_003297	XLOC_003297	AGAP5	chr10:75430151-75457554	A	SD	2.03671	0.976023	-1.06125	-2.56592	5e-05	0.000207862	yes
XLOC_003306	XLOC_003306	COMTD1	chr10:76993728-76995770	A	SD	40.0995	20.6421	-0.957991	-3.511	5e-05	0.000207862	yes
XLOC_003308	XLOC_003308	KCNMA1	chr10:78629358-79397577	A	SD	146.417	17.7666	-3.04284	-5.83738	5e-05	0.000207862	yes
XLOC_003327	XLOC_003327	GLUD1	chr10:88809958-88854776	A	SD	255.378	65.4861	-1.96337	-6.35959	5e-05	0.000207862	yes
XLOC_003353	XLOC_003353	CPEB3	chr10:93806537-94050875	A	SD	3.20271	0.949563	-1.75396	-5.41674	5e-05	0.000207862	yes
XLOC_003354	XLOC_003354	IDE	chr10:94211440-94334000	A	SD	15.6592	9.12973	-0.778365	-2.96967	5e-05	0.000207862	yes
XLOC_003355	XLOC_003355	MYOF	chr10:95066185-95242074	A	SD	1.14138	0.0999951	-3.51277	-6.02827	5e-05	0.000207862	yes
XLOC_003372	XLOC_003372	TM9SF3	chr10:98277866-98347233	A	SD	82.6069	59.3869	-0.476118	-1.51772	0.0099	0.0242361	yes
XLOC_003373	XLOC_003373	PIK3AP1	chr10:98352798-98480279	A	SD	2.84127	0.514189	-2.46617	-7.18396	5e-05	0.000207862	yes
XLOC_003379	XLOC_003379	MMS19	chr10:99218080-99258551	A	SD	13.3869	9.50292	-0.494381	-1.96188	0.0003	0.00108843	yes
XLOC_003390	XLOC_003390	GOT1	chr10:101156626-101190530	A	SD	70.6447	37.9129	-0.897893	-3.71956	5e-05	0.000207862	yes
XLOC_003402	XLOC_003402	NDUFB8	chr10:102283485-102289680	A	SD	129.618	97.5322	-0.410311	-1.64874	0.00425	0.0116074	yes
XLOC_003403	XLOC_003403	MRPL43	chr10:102732285-102747277	A	SD	68.855	49.1172	-0.487335	-1.90952	0.00135	0.00422121	yes
XLOC_003420	XLOC_003420	ACTR1A	chr10:104238985-104262512	A	SD	73.6418	43.471	-0.76047	-3.16175	5e-05	0.000207862	yes
XLOC_003423	XLOC_003423	NT5C2	chr10:104847773-104953063	A	SD	32.8549	23.9904	-0.453654	-1.81872	0.0017	0.00516731	yes
XLOC_003425	XLOC_003425	USMG5	chr10:105127723-105156270	A	SD	850.466	664.357	-0.356296	-1.39988	0.01485	0.0343912	yes
XLOC_003439	XLOC_003439	XPNPEP1	chr10:111624523-111683311	A	SD	41.7508	22.8966	-0.866675	-3.54939	5e-05	0.000207862	yes
XLOC_003477	XLOC_003477	ATE1	chr10:123499935-123711480	A	SD	10.9192	8.39912	-0.378555	-1.50294	0.00995	0.0243497	yes
XLOC_003485	XLOC_003485	OAT	chr10:126085871-126107545	A	SD	3.19719	1.79395	-0.833669	-2.37504	5e-05	0.000207862	yes
XLOC_003488	XLOC_003488	CTBP2	chr10:126676417-126849644	A	SD	43.4703	33.4303	-0.378871	-1.56281	0.007	0.0179123	yes
XLOC_003510	XLOC_003510	BNIP3	chr10:133781203-133795435	A	SD	212.193	96.9104	-1.13065	-4.64159	5e-05	0.000207862	yes
XLOC_003532	XLOC_003532	-	chr10:14918692-14920695	A	SD	4.58042	3.27529	-0.48386	-1.56691	0.00655	0.0169178	yes
XLOC_003536	XLOC_003536	-	chr10:33176269-33177479	A	SD	1.29461	0.482702	-1.42332	-2.05541	0.00205	0.00611155	yes
XLOC_003549	XLOC_003549	-	chr10:75539023-75539974	A	SD	2.8999	1.5879	-0.868885	-1.81345	0.00205	0.00611155	yes
XLOC_003550	XLOC_003550	-	chr10:79397760-79398370	A	SD	9.89309	0.783406	-3.65859	-4.27959	5e-05	0.000207862	yes
XLOC_003554	XLOC_003554	-	chr10:88512914-88515065	A	SD	1.47523	0.493752	-1.57909	-3.2367	5e-05	0.000207862	yes
XLOC_003565	XLOC_003565	-	chr10:126849838-126851504	A	SD	0.795738	0.430292	-0.886977	-1.40384	0.0204	0.045214	yes
XLOC_003575	XLOC_003575	RIC8A	chr11:207510-236362	A	SD	43.1251	28.4109	-0.602081	-2.2686	0.0001	0.000396915	yes
XLOC_003577	XLOC_003577	PSMD13	chr11:236807-252984	A	SD	125.716	83.034	-0.598395	-2.45428	5e-05	0.000207862	yes
XLOC_003580	XLOC_003580	IFITM1,IFITM2	chr11:308102-315272	A	SD	26.8481	19.973	-0.426771	-1.5286	0.00835	0.0209619	yes
XLOC_003583	XLOC_003583	PKP3	chr11:394216-404908	A	SD	49.3084	30.7102	-0.683114	-2.83564	5e-05	0.000207862	yes
XLOC_003586	XLOC_003586	RASSF7	chr11:560944-564025	A	SD	31.8558	14.8525	-1.10085	-4.28658	5e-05	0.000207862	yes
XLOC_003587	XLOC_003587	PHRF1	chr11:576125-612222	A	SD	11.191	8.73552	-0.357368	-1.45878	0.0114	0.0273483	yes
XLOC_003590	XLOC_003590	EPS8L2	chr11:706119-727727	A	SD	45.2233	23.8623	-0.922331	-3.84874	5e-05	0.000207862	yes
XLOC_003591	XLOC_003591	TALDO1	chr11:747420-765024	A	SD	339.047	178.168	-0.92825	-3.79405	5e-05	0.000207862	yes
XLOC_003595	XLOC_003595	PNPLA2	chr11:818900-825571	A	SD	70.5042	28.6404	-1.29966	-5.35414	5e-05	0.000207862	yes
XLOC_003596	XLOC_003596	EFCAB4A	chr11:826131-831991	A	SD	59.9356	23.5694	-1.3465	-5.44258	5e-05	0.000207862	yes
XLOC_003597	XLOC_003597	CD151	chr11:832951-838835	A	SD	269.812	160.026	-0.753648	-3.08045	5e-05	0.000207862	yes
XLOC_003598	XLOC_003598	TSPAN4	chr11:842823-867116	A	SD	18.3249	13.3864	-0.453037	-1.67574	0.0032	0.00902991	yes
XLOC_003614	XLOC_003614	MRPL23	chr11:1968501-1977839	A	SD	90.5071	70.0501	-0.369644	-1.47222	0.00925	0.0228644	yes
XLOC_003619	XLOC_003619	TSSC4	chr11:2421799-2425107	A	SD	29.7321	20.202	-0.557524	-2.19177	0.00015	0.000578547	yes
XLOC_003622	XLOC_003622	SLC22A18	chr11:2909326-2946476	A	SD	19.6391	11.5422	-0.766808	-2.82954	5e-05	0.000207862	yes
XLOC_003663	XLOC_003663	SMPD1	chr11:6411643-6416228	A	SD	53.1166	25.0735	-1.083	-4.46801	5e-05	0.000207862	yes
XLOC_003664	XLOC_003664	TIMM10B	chr11:6495912-6505911	A	SD	24.231	11.9505	-1.01978	-2.12061	0.00045	0.00157186	yes
XLOC_003666	XLOC_003666	ILK	chr11:6624937-6633475	A	SD	66.8869	36.957	-0.855875	-2.44265	5e-05	0.000207862	yes
XLOC_003677	XLOC_003677	PPFIBP2	chr11:7534995-7675270	A	SD	24.4794	5.70915	-2.10022	-8.32541	5e-05	0.000207862	yes
XLOC_003704	XLOC_003704	MICAL2	chr11:12132122-12285337	A	SD	6.0664	4.51749	-0.425318	-1.63281	0.00355	0.00987524	yes
XLOC_003707	XLOC_003707	PARVA	chr11:12397687-12556903	A	SD	22.6594	6.41862	-1.81977	-3.07545	5e-05	0.000207862	yes
XLOC_003710	XLOC_003710	ARNTL	chr11:13299296-13408812	A	SD	4.70277	3.19104	-0.559482	-1.9735	0.00055	0.00188893	yes
XLOC_003718	XLOC_003718	NUCB2	chr11:17298285-17370948	A	SD	160.436	121.318	-0.4032	-1.4932	0.0093	0.0229796	yes
XLOC_003728	XLOC_003728	LDHA	chr11:18415935-18429765	A	SD	258.29	184.604	-0.484556	-1.93943	0.0005	0.00173351	yes
XLOC_003732	XLOC_003732	TMEM86A	chr11:18720196-18747777	A	SD	4.73945	2.42046	-0.969439	-3.48595	5e-05	0.000207862	yes
XLOC_003774	XLOC_003774	PDHX	chr11:34903842-35017675	A	SD	44.0678	28.1727	-0.645429	-2.40924	5e-05	0.000207862	yes
XLOC_003779	XLOC_003779	LDLRAD3	chr11:35965571-36253745	A	SD	17.0796	6.64275	-1.36242	-5.36417	5e-05	0.000207862	yes
XLOC_003803	XLOC_003803	SLC35C1	chr11:45825622-45834567	A	SD	21.0095	8.5752	-1.2928	-5.12756	5e-05	0.000207862	yes
XLOC_003811	XLOC_003811	MDK	chr11:46402333-46405387	A	SD	132.903	104.537	-0.346367	-1.407	0.01395	0.032558	yes
XLOC_003813	XLOC_003813	ATG13	chr11:46638825-46697568	A	SD	27.0803	14.4146	-0.909715	-3.73242	5e-05	0.000207862	yes
XLOC_003814	XLOC_003814	ZNF408	chr11:46722316-46727466	A	SD	7.52245	4.73824	-0.66685	-2.43566	5e-05	0.000207862	yes
XLOC_003820	XLOC_003820	MADD	chr11:47290926-47351582	A	SD	10.8777	7.8292	-0.474432	-1.92907	0.0013	0.0040743	yes
XLOC_003821	XLOC_003821	SLC39A13	chr11:47430045-47438162	A	SD	9.75251	6.56647	-0.570656	-2.15831	0.0003	0.00108843	yes
XLOC_003825	XLOC_003825	PTPRJ	chr11:48002109-48192394	A	SD	3.18529	2.02961	-0.650224	-2.43316	5e-05	0.000207862	yes
XLOC_003876	XLOC_003876	ZDHHC5	chr11:57435292-57468659	A	SD	34.5499	24.6321	-0.488146	-2.02582	0.0004	0.00141476	yes
XLOC_003884	XLOC_003884	GLYATL1	chr11:58646739-58874359	A	SD	58.3562	22.7022	-1.36205	-3.67788	5e-05	0.000207862	yes
XLOC_003885	XLOC_003885	FAM111B	chr11:58874657-58894888	A	SD	21.733	11.6015	-0.905571	-3.69697	5e-05	0.000207862	yes
XLOC_003911	XLOC_003911	CCDC86	chr11:60609428-60623444	A	SD	23.7428	18.0709	-0.393821	-1.58698	0.00605	0.0157955	yes
XLOC_003913	XLOC_003913	TMEM109	chr11:60681370-60691859	A	SD	81.4107	59.7671	-0.445867	-1.8323	0.0013	0.0040743	yes
XLOC_003923	XLOC_003923	SDHAF2	chr11:61197532-61240786	A	SD	67.698	47.8002	-0.502097	-2.04784	0.00025	0.000921121	yes
XLOC_003931	XLOC_003931	FEN1	chr11:61560108-61564714	A	SD	37.9427	26.9101	-0.495673	-2.03044	0.0003	0.00108843	yes
XLOC_003932	XLOC_003932	FADS2	chr11:61567096-61634826	A	SD	807.375	218.214	-1.88749	-5.72299	5e-05	0.000207862	yes
XLOC_003939	XLOC_003939	ASRGL1	chr11:62104773-62160887	A	SD	3.15233	1.08013	-1.54521	-4.40319	5e-05	0.000207862	yes
XLOC_003948	XLOC_003948	TAF6L	chr11:62538774-62554813	A	SD	21.419	14.9777	-0.516077	-2.04923	0.0005	0.00173351	yes
XLOC_003958	XLOC_003958	MARK2	chr11:63606124-63678492	A	SD	19.5217	14.6592	-0.413275	-1.69486	0.0038	0.0105079	yes
XLOC_003960	XLOC_003960	COX8A	chr11:63742078-63744015	A	SD	1132.82	774.56	-0.548467	-2.21018	5e-05	0.000207862	yes
XLOC_003961	XLOC_003961	OTUB1	chr11:63753324-63765892	A	SD	67.278	46.8055	-0.523457	-2.16143	0.00015	0.000578547	yes
XLOC_003963	XLOC_003963	STIP1	chr11:63952743-63972020	A	SD	125.143	93.3719	-0.422517	-1.7342	0.003	0.00855127	yes
XLOC_003965	XLOC_003965	NUDT22	chr11:63993729-63997488	A	SD	56.4115	26.4413	-1.0932	-4.28063	5e-05	0.000207862	yes
XLOC_003968	XLOC_003968	FKBP2	chr11:64008412-64011607	A	SD	248.513	85.5837	-1.53791	-6.09214	5e-05	0.000207862	yes
XLOC_003970	XLOC_003970	GPR137	chr11:64037299-64056972	A	SD	41.2469	28.0471	-0.556435	-1.36416	0.01875	0.0420327	yes
XLOC_003974	XLOC_003974	PRDX5	chr11:64072999-64089295	A	SD	498.371	339.978	-0.55178	-1.51436	0.0105	0.0254925	yes
XLOC_003981	XLOC_003981	PPP2R5B	chr11:64691736-64703360	A	SD	16.2791	9.30596	-0.806797	-3.16976	5e-05	0.000207862	yes
XLOC_003984	XLOC_003984	SAC3D1	chr11:64808366-64826009	A	SD	29.8042	22.8763	-0.381662	-1.33754	0.0202	0.0448369	yes
XLOC_003985	XLOC_003985	ZFPL1	chr11:64851693-64856581	A	SD	43.2641	22.3403	-0.953522	-3.76345	5e-05	0.000207862	yes
XLOC_003989	XLOC_003989	CAPN1	chr11:64948685-64979477	A	SD	71.2115	52.3285	-0.444513	-1.83367	0.00165	0.00503345	yes
XLOC_003991	XLOC_003991	CDC42EP2,POLA2	chr11:65029388-65089900	A	SD	21.8122	14.9438	-0.545589	-2.14119	0.00015	0.000578547	yes
XLOC_003996	XLOC_003996	NEAT1	chr11:65190224-65194003	A	SD	94.864	62.1916	-0.609141	-2.40686	5e-05	0.000207862	yes
XLOC_004000	XLOC_004000	SCYL1	chr11:65292547-65325699	A	SD	67.0418	26.873	-1.3189	-3.52926	5e-05	0.000207862	yes
XLOC_004001	XLOC_004001	SSSCA1	chr11:65337942-65339239	A	SD	48.8327	38.4357	-0.3454	-1.3177	0.021	0.0463537	yes
XLOC_004002	XLOC_004002	FAM89B	chr11:65339819-65341669	A	SD	81.7327	47.9043	-0.770758	-3.14235	5e-05	0.000207862	yes
XLOC_004004	XLOC_004004	PCNXL3	chr11:65383658-65404910	A	SD	14.8829	11.6328	-0.355458	-1.46933	0.01085	0.026215	yes
XLOC_004006	XLOC_004006	SIPA1	chr11:65405577-65420201	A	SD	16.3751	8.16001	-1.00486	-3.96158	5e-05	0.000207862	yes
XLOC_004011	XLOC_004011	MUS81	chr11:65627871-65640405	A	SD	13.741	10.2875	-0.417602	-1.61718	0.00535	0.0141956	yes
XLOC_004014	XLOC_004014	DRAP1	chr11:65686727-65689048	A	SD	118.51	70.9806	-0.739517	-3.03015	5e-05	0.000207862	yes
XLOC_004016	XLOC_004016	SART1	chr11:65729159-65747607	A	SD	16.9588	12.6178	-0.426581	-1.50872	0.00915	0.022667	yes
XLOC_004017	XLOC_004017	BANF1	chr11:65764015-65771618	A	SD	269.608	193.72	-0.476891	-1.65795	0.00325	0.00914807	yes
XLOC_004019	XLOC_004019	SF3B2	chr11:65819815-65836382	A	SD	83.6231	58.2405	-0.52188	-2.14773	0.0002	0.000751864	yes
XLOC_004020	XLOC_004020	PACS1	chr11:65837823-66012218	A	SD	45.2283	6.87022	-2.7188	-10.9089	5e-05	0.000207862	yes
XLOC_004021	XLOC_004021	KLC2	chr11:66024764-66035332	A	SD	26.0444	11.7018	-1.15425	-4.65945	5e-05	0.000207862	yes
XLOC_004022	XLOC_004022	RAB1B	chr11:66036055-66044963	A	SD	456.657	193.847	-1.23619	-4.89401	5e-05	0.000207862	yes
XLOC_004033	XLOC_004033	C11orf80,RCE1	chr11:66512206-66614003	A	SD	14.0044	10.0641	-0.476661	-1.58549	0.0066	0.0170242	yes
XLOC_004034	XLOC_004034	LRFN4	chr11:66615996-66725847	A	SD	19.3801	9.89476	-0.969838	-2.10279	0.0003	0.00108843	yes
XLOC_004040	XLOC_004040	ADRBK1	chr11:67033904-67054029	A	SD	104.705	38.4576	-1.44499	-5.92249	5e-05	0.000207862	yes
XLOC_004041	XLOC_004041	ANKRD13D	chr11:67056761-67069955	A	SD	24.4085	11.9937	-1.02511	-4.09859	5e-05	0.000207862	yes
XLOC_004042	XLOC_004042	SSH3	chr11:67070918-67080078	A	SD	12.8536	9.26354	-0.472535	-1.86884	0.00105	0.00336015	yes
XLOC_004047	XLOC_004047	RPS6KB2	chr11:67195934-67202879	A	SD	57.4689	26.116	-1.13785	-4.65743	5e-05	0.000207862	yes
XLOC_004054	XLOC_004054	NDUFS8	chr11:67798083-67804114	A	SD	267.016	155.562	-0.779439	-3.17385	5e-05	0.000207862	yes
XLOC_004057	XLOC_004057	TCIRG1	chr11:67806456-67819669	A	SD	14.1375	7.34314	-0.945055	-3.50055	5e-05	0.000207862	yes
XLOC_004061	XLOC_004061	PPP6R3	chr11:68228185-68382801	A	SD	22.4254	16.1656	-0.472205	-1.93465	0.0007	0.0023445	yes
XLOC_004065	XLOC_004065	TPCN2	chr11:68816328-68939030	A	SD	2.81636	1.86605	-0.593844	-1.82978	0.00095	0.00307657	yes
XLOC_004070	XLOC_004070	FADD	chr11:70049268-70053508	A	SD	36.5978	23.6323	-0.630993	-2.56146	5e-05	0.000207862	yes
XLOC_004073	XLOC_004073	CTTN	chr11:70244611-70282690	A	SD	85.5396	38.9854	-1.13366	-4.66864	5e-05	0.000207862	yes
XLOC_004085	XLOC_004085	RNF121	chr11:71639767-71708643	A	SD	17.2482	12.2354	-0.495376	-1.99035	0.00085	0.00278746	yes
XLOC_004109	XLOC_004109	SPCS2	chr11:74459912-74690076	A	SD	127.301	63.0205	-1.01435	-3.71407	5e-05	0.000207862	yes
XLOC_004117	XLOC_004117	MOGAT2	chr11:75428862-75443990	A	SD	3.12816	0.0670922	-5.54303	-2.82432	0.0001	0.000396915	yes
XLOC_004121	XLOC_004121	C11orf30	chr11:76155947-76264029	A	SD	5.55464	3.93088	-0.498843	-1.89198	0.00095	0.00307657	yes
XLOC_004122	XLOC_004122	TSKU	chr11:76487156-76509198	A	SD	58.5053	9.66133	-2.59827	-9.78573	5e-05	0.000207862	yes
XLOC_004132	XLOC_004132	USP35	chr11:77899857-78128868	A	SD	2.99353	1.79224	-0.740083	-2.29232	5e-05	0.000207862	yes
XLOC_004136	XLOC_004136	RAB30-AS1	chr11:82783107-82804485	A	SD	36.153	22.5157	-0.683183	-1.80513	0.00355	0.00987524	yes
XLOC_004167	XLOC_004167	C11orf54	chr11:93474759-93500006	A	SD	38.6082	23.4029	-0.722221	-2.7604	5e-05	0.000207862	yes
XLOC_004180	XLOC_004180	ENDOD1	chr11:94822973-94867506	A	SD	118.135	37.008	-1.67453	-6.72865	5e-05	0.000207862	yes
XLOC_004229	XLOC_004229	PTS	chr11:112097087-112104695	A	SD	62.4401	41.2181	-0.599196	-2.36093	5e-05	0.000207862	yes
XLOC_004232	XLOC_004232	TTC12	chr11:113185250-113239863	A	SD	15.7605	9.43086	-0.740853	-2.90908	5e-05	0.000207862	yes
XLOC_004237	XLOC_004237	ZBTB16	chr11:113930298-114127423	A	SD	22.5648	5.79318	-1.96164	-6.9828	5e-05	0.000207862	yes
XLOC_004238	XLOC_004238	NNMT	chr11:114166393-114183238	A	SD	2.16215	0.224527	-3.2675	-3.87773	5e-05	0.000207862	yes
XLOC_004243	XLOC_004243	PAFAH1B2	chr11:117014999-117048889	A	SD	34.7799	26.7092	-0.380917	-1.57534	0.00585	0.0153445	yes
XLOC_004256	XLOC_004256	ARCN1	chr11:118443101-118473747	A	SD	95.7032	47.9042	-0.998415	-4.04445	5e-05	0.000207862	yes
XLOC_004263	XLOC_004263	TRAPPC4	chr11:118889240-118894385	A	SD	122.624	79.3415	-0.628095	-2.55557	5e-05	0.000207862	yes
XLOC_004266	XLOC_004266	C2CD2L	chr11:118967212-118987834	A	SD	17.0885	9.58839	-0.833664	-2.53888	5e-05	0.000207862	yes
XLOC_004272	XLOC_004272	RNF26	chr11:119205209-119208024	A	SD	27.6457	21.4115	-0.368667	-1.5097	0.01015	0.0247763	yes
XLOC_004274	XLOC_004274	-	chr11:119599481-119617415	A	SD	3.98281	1.56791	-1.34494	-3.29069	5e-05	0.000207862	yes
XLOC_004280	XLOC_004280	TBCEL	chr11:120894799-120961444	A	SD	9.31068	6.18935	-0.589099	-2.23374	0.0002	0.000751864	yes
XLOC_004282	XLOC_004282	SC5D	chr11:121163387-121184119	A	SD	51.1408	22.5193	-1.18331	-4.88111	5e-05	0.000207862	yes
XLOC_004300	XLOC_004300	TBRG1	chr11:124492732-124564687	A	SD	86.9147	18.866	-2.20381	-6.05665	5e-05	0.000207862	yes
XLOC_004301	XLOC_004301	SPA17	chr11:124492732-124564687	A	SD	52.3438	20.6405	-1.34254	-1.4266	0.01485	0.0343912	yes
XLOC_004306	XLOC_004306	CCDC15	chr11:124824002-124911385	A	SD	4.3813	1.51489	-1.53214	-3.20483	5e-05	0.000207862	yes
XLOC_004311	XLOC_004311	STT3A	chr11:125462689-125492654	A	SD	157.858	72.2902	-1.12675	-3.06302	5e-05	0.000207862	yes
XLOC_004316	XLOC_004316	HYLS1	chr11:125753508-125773116	A	SD	5.29816	2.91434	-0.862322	-1.48794	0.0127	0.029972	yes
XLOC_004322	XLOC_004322	ST3GAL4	chr11:126225539-126284536	A	SD	42.7383	10.9012	-1.97104	-7.77717	5e-05	0.000207862	yes
XLOC_004332	XLOC_004332	APLP2	chr11:129939715-130014706	A	SD	215.58	149.301	-0.529995	-2.04285	0.00025	0.000921121	yes
XLOC_004333	XLOC_004333	ST14	chr11:130029681-130080257	A	SD	75.0899	43.9504	-0.772743	-3.19938	5e-05	0.000207862	yes
XLOC_004340	XLOC_004340	JAM3	chr11:133938819-134021652	A	SD	3.14906	1.34225	-1.23026	-3.8956	5e-05	0.000207862	yes
XLOC_004341	XLOC_004341	VPS26B	chr11:134022336-134117686	A	SD	72.6313	24.1599	-1.58798	-1.8512	0.01525	0.0351849	yes
XLOC_004342	XLOC_004342	ACAD8	chr11:134123433-134135746	A	SD	148.45	22.1335	-2.74568	-11.1916	5e-05	0.000207862	yes
XLOC_004344	XLOC_004344	GLB1L2	chr11:134201767-134246315	A	SD	62.9809	13.4767	-2.22445	-8.59649	5e-05	0.000207862	yes
XLOC_004348	XLOC_004348	BET1L	chr11:202923-207422	A	SD	52.3515	23.9387	-1.12888	-4.69019	5e-05	0.000207862	yes
XLOC_004352	XLOC_004352	SIGIRR	chr11:405715-417397	A	SD	39.1973	27.4058	-0.516274	-2.07542	0.00025	0.000921121	yes
XLOC_004354	XLOC_004354	RNH1	chr11:494511-507283	A	SD	70.9609	42.3205	-0.74567	-3.05293	5e-05	0.000207862	yes
XLOC_004355	XLOC_004355	HRAS	chr11:532241-535550	A	SD	50.9647	31.8456	-0.678403	-2.68551	5e-05	0.000207862	yes
XLOC_004357	XLOC_004357	MIR210HG	chr11:565656-568466	A	SD	4.65544	1.17727	-1.98347	-5.68016	5e-05	0.000207862	yes
XLOC_004360	XLOC_004360	IRF7	chr11:612554-615999	A	SD	12.0459	5.34894	-1.17122	-4.12934	5e-05	0.000207862	yes
XLOC_004366	XLOC_004366	SLC25A22	chr11:790474-798269	A	SD	36.1694	21.5761	-0.745337	-3.06036	5e-05	0.000207862	yes
XLOC_004368	XLOC_004368	POLR2L	chr11:839720-842529	A	SD	244.903	181.754	-0.430225	-1.7543	0.0022	0.00649851	yes
XLOC_004371	XLOC_004371	TOLLIP	chr11:1295597-1330892	A	SD	45.2245	29.4883	-0.61696	-2.55841	5e-05	0.000207862	yes
XLOC_004372	XLOC_004372	MOB2	chr11:1490677-1522430	A	SD	16.146	11.0107	-0.552267	-2.0863	0.0004	0.00141476	yes
XLOC_004373	XLOC_004373	DUSP8	chr11:1575251-1621136	A	SD	18.5722	12.3786	-0.585302	-2.27571	0.00015	0.000578547	yes
XLOC_004380	XLOC_004380	CTSD	chr11:1773981-1785222	A	SD	170.225	109.278	-0.639449	-2.63326	5e-05	0.000207862	yes
XLOC_004392	XLOC_004392	CDKN1C	chr11:2904447-2906995	A	SD	4.08117	1.87065	-1.12544	-2.75761	5e-05	0.000207862	yes
XLOC_004394	XLOC_004394	PHLDA2	chr11:2949502-2950650	A	SD	60.7354	36.8452	-0.721062	-2.75022	5e-05	0.000207862	yes
XLOC_004398	XLOC_004398	OSBPL5	chr11:3108345-3186582	A	SD	24.8858	14.1778	-0.811684	-3.33429	5e-05	0.000207862	yes
XLOC_004404	XLOC_004404	CHRNA10	chr11:3686816-3692614	A	SD	0.833087	0.259109	-1.68491	-2.23593	0.00425	0.0116074	yes
XLOC_004405	XLOC_004405	NUP98	chr11:3696239-3847601	A	SD	30.5903	13.6793	-1.16108	-3.81814	5e-05	0.000207862	yes
XLOC_004406	XLOC_004406	RHOG	chr11:3848207-3862213	A	SD	26.0267	13.52	-0.944903	-3.58005	5e-05	0.000207862	yes
XLOC_004436	XLOC_004436	TRIM5	chr11:5676860-5706339	A	SD	28.692	10.746	-1.41685	-4.6521	5e-05	0.000207862	yes
XLOC_004437	XLOC_004437	OR52E4,OR52N5	chr11:5710816-5960475	A	SD	3.92255	2.14054	-0.873816	-1.36059	0.0135	0.0316554	yes
XLOC_004451	XLOC_004451	TRIM3	chr11:6469842-6495689	A	SD	13.0401	3.09782	-2.07363	-7.57404	5e-05	0.000207862	yes
XLOC_004452	XLOC_004452	ARFIP2	chr11:6495912-6505911	A	SD	49.6681	17.2136	-1.52877	-5.34461	5e-05	0.000207862	yes
XLOC_004453	XLOC_004453	RRP8	chr11:6518525-6624907	A	SD	10.9	7.64617	-0.511517	-1.8154	0.0029	0.00829071	yes
XLOC_004454	XLOC_004454	TAF10	chr11:6624937-6633475	A	SD	233.697	157.11	-0.572862	-1.51384	0.0095	0.0234352	yes
XLOC_004479	XLOC_004479	TMEM9B	chr11:8968747-8997830	A	SD	54.6459	39.7801	-0.458069	-1.76674	0.00265	0.00766028	yes
XLOC_004483	XLOC_004483	DENND5A	chr11:9160374-9286873	A	SD	12.1428	8.45331	-0.522511	-1.60656	0.00675	0.0173581	yes
XLOC_004484	XLOC_004484	TMEM41B	chr11:9302200-9336315	A	SD	31.8973	14.7421	-1.11349	-4.18542	5e-05	0.000207862	yes
XLOC_004488	XLOC_004488	MTRNR2L8	chr11:10529433-10530723	A	SD	43.9828	34.9665	-0.330965	-1.32524	0.02105	0.0464261	yes
XLOC_004501	XLOC_004501	BTBD10	chr11:13409555-13485906	A	SD	22.7918	18.0369	-0.337567	-1.37679	0.016	0.0367147	yes
XLOC_004504	XLOC_004504	COPB1	chr11:14479048-14521441	A	SD	108.94	67.0197	-0.700875	-2.85032	5e-05	0.000207862	yes
XLOC_004523	XLOC_004523	SPTY2D1	chr11:18621350-18656342	A	SD	9.76796	7.35125	-0.410068	-1.66332	0.0049	0.0131461	yes
XLOC_004556	XLOC_004556	IMMP1L	chr11:31391376-31531169	A	SD	65.2617	29.3322	-1.15375	-2.60617	0.0001	0.000396915	yes
XLOC_004567	XLOC_004567	APIP	chr11:34903842-35017675	A	SD	24.0678	11.2609	-1.09578	-1.75134	0.0037	0.0102608	yes
XLOC_004581	XLOC_004581	TP53I11	chr11:44785975-44972857	A	SD	50.6244	20.2708	-1.32043	-5.37839	5e-05	0.000207862	yes
XLOC_004591	XLOC_004591	HARBI1	chr11:46622439-46638783	A	SD	7.05672	4.58202	-0.623013	-1.81563	0.00175	0.0053014	yes
XLOC_004592	XLOC_004592	ARHGAP1	chr11:46698624-46722215	A	SD	39.2037	15.9804	-1.29469	-5.36123	5e-05	0.000207862	yes
XLOC_004597	XLOC_004597	ARFGAP2	chr11:46958239-47198693	A	SD	25.9241	18.9142	-0.454824	-1.5312	0.0075	0.0189975	yes
XLOC_004598	XLOC_004598	PACSIN3	chr11:47199072-47208010	A	SD	19.4048	15.1207	-0.359895	-1.41274	0.0138	0.0322693	yes
XLOC_004600	XLOC_004600	ACP2	chr11:47260852-47290584	A	SD	33.8573	17.8781	-0.921271	-3.29529	5e-05	0.000207862	yes
XLOC_004604	XLOC_004604	PSMC3	chr11:47440319-47448024	A	SD	100.298	71.1387	-0.495589	-2.05581	0.00045	0.00157186	yes
XLOC_004609	XLOC_004609	MTCH2	chr11:47638857-47664553	A	SD	97.7363	76.4095	-0.355142	-1.46944	0.0099	0.0242361	yes
XLOC_004640	XLOC_004640	TNKS1BP1	chr11:57067098-57092413	A	SD	63.2106	31.9916	-0.982473	-3.6352	5e-05	0.000207862	yes
XLOC_004645	XLOC_004645	SLC43A1	chr11:57252003-57283192	A	SD	34.408	9.79897	-1.81204	-6.89769	5e-05	0.000207862	yes
XLOC_004646	XLOC_004646	TIMM10	chr11:57295935-57298232	A	SD	90.1968	66.1849	-0.446573	-1.75996	0.0024	0.00701566	yes
XLOC_004657	XLOC_004657	OR5B2	chr11:58189505-58198227	A	SD	0.862746	0	#NAME?	#NAME?	5e-05	0.000207862	yes
XLOC_004660	XLOC_004660	LPXN	chr11:58294343-58345694	A	SD	7.31961	3.45194	-1.08436	-3.56742	5e-05	0.000207862	yes
XLOC_004662	XLOC_004662	GLYATL2	chr11:58601539-58611997	A	SD	5.04636	1.22541	-2.04198	-5.03477	5e-05	0.000207862	yes
XLOC_004663	XLOC_004663	LOC283194	chr11:58646739-58874359	A	SD	30.2255	4.78414	-2.65944	-4.26835	5e-05	0.000207862	yes
XLOC_004664	XLOC_004664	LOC283194	chr11:58646739-58874359	A	SD	6.30724	2.02281	-1.64065	-1.52741	0.01945	0.0433788	yes
XLOC_004668	XLOC_004668	OSBP	chr11:59341870-59383617	A	SD	42.2308	26.4679	-0.674049	-2.78194	5e-05	0.000207862	yes
XLOC_004681	XLOC_004681	VPS37C	chr11:60897727-60929135	A	SD	27.3633	20.5384	-0.413922	-1.69486	0.0031	0.00878995	yes
XLOC_004683	XLOC_004683	DDB1	chr11:61066918-61136975	A	SD	48.594	30.3688	-0.678185	-1.62288	0.00635	0.0164642	yes
XLOC_004685	XLOC_004685	CPSF7	chr11:61170119-61197464	A	SD	34.7712	22.8532	-0.605498	-2.49753	5e-05	0.000207862	yes
XLOC_004686	XLOC_004686	SYT7	chr11:61281187-61355844	A	SD	7.88894	6.24483	-0.33717	-1.35373	0.01875	0.0420327	yes
XLOC_004688	XLOC_004688	TMEM258	chr11:61556601-61560085	A	SD	1169.71	632.024	-0.888095	-3.626	5e-05	0.000207862	yes
XLOC_004689	XLOC_004689	FADS1	chr11:61567096-61634826	A	SD	110.172	36.6475	-1.58797	-2.23244	0.00045	0.00157186	yes
XLOC_004691	XLOC_004691	FADS3	chr11:61640994-61659036	A	SD	14.7089	9.87726	-0.574504	-2.1635	0.00015	0.000578547	yes
XLOC_004696	XLOC_004696	AHNAK	chr11:62201013-62314332	A	SD	4.2598	2.38602	-0.836182	-1.44242	0.0175	0.0395653	yes
XLOC_004699	XLOC_004699	TUT1	chr11:62341626-62359277	A	SD	25.7611	19.7884	-0.380539	-1.53708	0.00685	0.0175818	yes
XLOC_004700	XLOC_004700	MTA2	chr11:62360674-62369312	A	SD	51.5774	35.9623	-0.520254	-2.1575	0.0002	0.000751864	yes
XLOC_004701	XLOC_004701	EML3	chr11:62369690-62382592	A	SD	11.9782	8.60179	-0.477704	-1.81215	0.00235	0.0068844	yes
XLOC_004702	XLOC_004702	B3GAT3	chr11:62382767-62389647	A	SD	57.548	32.6827	-0.816237	-3.32917	5e-05	0.000207862	yes
XLOC_004704	XLOC_004704	INTS5	chr11:62414319-62420774	A	SD	22.037	15.3363	-0.522977	-2.14415	0.00025	0.000921121	yes
XLOC_004705	XLOC_004705	C11orf48,LOC102288414	chr11:62430288-62441162	A	SD	253.196	136.01	-0.896542	-3.04625	5e-05	0.000207862	yes
XLOC_004706	XLOC_004706	UBXN1	chr11:62443969-62446593	A	SD	79.5839	61.4988	-0.37192	-1.5209	0.0088	0.0219043	yes
XLOC_004708	XLOC_004708	BSCL2,HNRNPUL2	chr11:62457733-62495282	A	SD	144.229	107.034	-0.430298	-1.40675	0.01495	0.0345991	yes
XLOC_004713	XLOC_004713	STX5	chr11:62574331-62599563	A	SD	62.6859	24.0055	-1.38477	-5.61635	5e-05	0.000207862	yes
XLOC_004736	XLOC_004736	TRPT1	chr11:63974151-63993726	A	SD	72.3724	36.4433	-0.989785	-3.90388	5e-05	0.000207862	yes
XLOC_004738	XLOC_004738	BAD	chr11:64037299-64056972	A	SD	112.664	66.7569	-0.755037	-2.28646	0.0002	0.000751864	yes
XLOC_004739	XLOC_004739	TRMT112	chr11:64072999-64089295	A	SD	309.121	176.861	-0.805559	-1.82334	0.0021	0.00623996	yes
XLOC_004745	XLOC_004745	MAP4K2	chr11:64556608-64570713	A	SD	8.78135	6.45968	-0.442979	-1.71664	0.00385	0.0106375	yes
XLOC_004746	XLOC_004746	MEN1	chr11:64570985-64578766	A	SD	19.7495	12.7406	-0.632376	-2.54571	5e-05	0.000207862	yes
XLOC_004747	XLOC_004747	CDC42BPG	chr11:64590620-64612160	A	SD	9.03449	6.3344	-0.512236	-2.08005	0.0002	0.000751864	yes
XLOC_004751	XLOC_004751	ATG2A	chr11:64662003-64684722	A	SD	8.66983	5.86286	-0.564399	-2.27478	5e-05	0.000207862	yes
XLOC_004760	XLOC_004760	ZNHIT2	chr11:64883874-64885170	A	SD	38.9722	26.6071	-0.550635	-2.12433	0.0004	0.00141476	yes
XLOC_004770	XLOC_004770	MAP3K11	chr11:65365225-65381720	A	SD	34.0342	16.3749	-1.0555	-4.37818	5e-05	0.000207862	yes
XLOC_004775	XLOC_004775	CFL1	chr11:65622284-65625804	A	SD	980.339	544.395	-0.848626	-3.21868	5e-05	0.000207862	yes
XLOC_004779	XLOC_004779	C11orf68	chr11:65684282-65686531	A	SD	33.5794	26.2289	-0.35642	-1.4387	0.01225	0.0291339	yes
XLOC_004783	XLOC_004783	YIF1A	chr11:66052050-66056638	A	SD	152.84	71.8691	-1.08858	-4.47571	5e-05	0.000207862	yes
XLOC_004786	XLOC_004786	BRMS1	chr11:66104803-66112582	A	SD	31.0305	19.9208	-0.63941	-2.57862	5e-05	0.000207862	yes
XLOC_004788	XLOC_004788	SLC29A2	chr11:66129954-66139343	A	SD	16.4831	11.4416	-0.526703	-2.07363	0.0003	0.00108843	yes
XLOC_004790	XLOC_004790	ZDHHC24	chr11:66303098-66330800	A	SD	43.555	27.9662	-0.639153	-2.05157	0.0004	0.00141476	yes
XLOC_004794	XLOC_004794	SPTBN2	chr11:66449998-66512143	A	SD	16.2868	10.5374	-0.628184	-1.68289	0.00355	0.00987524	yes
XLOC_004795	XLOC_004795	PC	chr11:66615996-66725847	A	SD	17.5998	9.14759	-0.944096	-3.04172	5e-05	0.000207862	yes
XLOC_004796	XLOC_004796	POLD4	chr11:67085309-67159158	A	SD	104.263	35.3442	-1.56069	-6.30338	5e-05	0.000207862	yes
XLOC_004798	XLOC_004798	PPP1CA	chr11:67159422-67169376	A	SD	120.157	71.7323	-0.744223	-2.95259	5e-05	0.000207862	yes
XLOC_004799	XLOC_004799	PTPRCAP	chr11:67202980-67205153	A	SD	1.96957	0.336116	-2.55085	-2.54844	0.00335	0.00939043	yes
XLOC_004800	XLOC_004800	CORO1B	chr11:67205517-67211292	A	SD	222.365	51.0195	-2.12381	-8.73895	5e-05	0.000207862	yes
XLOC_004802	XLOC_004802	TMEM134	chr11:67231818-67236748	A	SD	182.205	95.4912	-0.932126	-3.77524	5e-05	0.000207862	yes
XLOC_004804	XLOC_004804	CDK2AP2	chr11:67273960-67276199	A	SD	221.386	54.3362	-2.02658	-8.14044	5e-05	0.000207862	yes
XLOC_004814	XLOC_004814	CHKA	chr11:67820325-67888858	A	SD	39.0368	11.2584	-1.79384	-7.13208	5e-05	0.000207862	yes
XLOC_004815	XLOC_004815	SUV420H1	chr11:67922331-67981408	A	SD	13.1459	9.74155	-0.432393	-1.65148	0.0041	0.0112386	yes
XLOC_004816	XLOC_004816	C11orf24	chr11:68028802-68039469	A	SD	18.0303	11.9416	-0.594428	-2.36568	5e-05	0.000207862	yes
XLOC_004818	XLOC_004818	CPT1A	chr11:68522087-68609399	A	SD	34.3587	24.6742	-0.47767	-1.97723	0.00045	0.00157186	yes
XLOC_004833	XLOC_004833	DHCR7	chr11:71145456-71159477	A	SD	110.998	59.4529	-0.900719	-3.56772	5e-05	0.000207862	yes
XLOC_004847	XLOC_004847	STARD10	chr11:72465739-72505447	A	SD	77.3702	31.8319	-1.2813	-4.72872	5e-05	0.000207862	yes
XLOC_004851	XLOC_004851	COA4	chr11:73583712-73638781	A	SD	170.308	123.111	-0.46819	-1.67277	0.0038	0.0105079	yes
XLOC_004879	XLOC_004879	KCTD14,NDUFC2,NDUFC2-KCTD14	chr11:77726760-77850699	A	SD	154.298	81.9775	-0.912422	-3.06467	5e-05	0.000207862	yes
XLOC_004882	XLOC_004882	KCTD21	chr11:77850811-77899664	A	SD	12.3686	5.02942	-1.29822	-4.70735	5e-05	0.000207862	yes
XLOC_004895	XLOC_004895	CCDC90B	chr11:82970134-82997450	A	SD	23.4085	15.1885	-0.624058	-2.52464	5e-05	0.000207862	yes
XLOC_004896	XLOC_004896	DLG2	chr11:83166055-85338314	A	SD	4.6452	2.26534	-1.03601	-2.83473	5e-05	0.000207862	yes
XLOC_004900	XLOC_004900	PICALM	chr11:85668213-85780923	A	SD	76.7515	30.6981	-1.32205	-5.3043	5e-05	0.000207862	yes
XLOC_004914	XLOC_004914	SLC36A4	chr11:92877336-92932134	A	SD	8.38283	1.08374	-2.95142	-3.93531	5e-05	0.000207862	yes
XLOC_004915	XLOC_004915	SMCO4	chr11:93211638-93276580	A	SD	75.8522	45.3123	-0.743288	-2.99814	5e-05	0.000207862	yes
XLOC_004932	XLOC_004932	MTMR2	chr11:95523624-95657371	A	SD	21.1277	9.48328	-1.15568	-3.65091	5e-05	0.000207862	yes
XLOC_004967	XLOC_004967	SLC35F2	chr11:107661705-107729914	A	SD	72.4947	12.9058	-2.48985	-9.95115	5e-05	0.000207862	yes
XLOC_004992	XLOC_004992	ZW10	chr11:113603904-113644485	A	SD	10.1193	7.02854	-0.525805	-2.0477	0.00045	0.00157186	yes
XLOC_005007	XLOC_005007	PCSK7	chr11:117075786-117103241	A	SD	10.3926	5.78876	-0.844227	-3.35154	5e-05	0.000207862	yes
XLOC_005016	XLOC_005016	MPZL3	chr11:118097404-118123090	A	SD	14.4778	10.8888	-0.411004	-1.59581	0.0057	0.0149888	yes
XLOC_005027	XLOC_005027	HYOU1	chr11:118914895-118927957	A	SD	117.753	45.9731	-1.3569	-5.40215	5e-05	0.000207862	yes
XLOC_005030	XLOC_005030	CCDC153	chr11:119060962-119072257	A	SD	2.65131	0.572151	-2.21224	-2.77705	5e-05	0.000207862	yes
XLOC_005036	XLOC_005036	PVRL1	chr11:119508807-119599435	A	SD	8.23963	6.40379	-0.363652	-1.36935	0.01795	0.0404474	yes
XLOC_005070	XLOC_005070	TMEM218	chr11:124964265-124981659	A	SD	13.9997	11.047	-0.341738	-1.36284	0.02075	0.0458618	yes
XLOC_005075	XLOC_005075	PUS3	chr11:125753508-125773116	A	SD	20.7238	14.5006	-0.515178	-1.80052	0.00215	0.00637451	yes
XLOC_005078	XLOC_005078	SRPR	chr11:126081618-126138877	A	SD	119.467	51.8413	-1.20444	-4.64677	5e-05	0.000207862	yes
XLOC_005090	XLOC_005090	ZBTB44	chr11:130096570-130184773	A	SD	9.74339	6.38397	-0.60997	-2.49567	5e-05	0.000207862	yes
XLOC_005099	XLOC_005099	NCAPD3	chr11:134022336-134117686	A	SD	535.235	11.4934	-5.54129	-15.4751	5e-05	0.000207862	yes
XLOC_005100	XLOC_005100	THYN1	chr11:134118172-134123260	A	SD	165.781	51.5895	-1.68413	-6.79908	5e-05	0.000207862	yes
XLOC_005101	XLOC_005101	B3GAT1	chr11:134247081-134281812	A	SD	0.772464	0.0756097	-3.35283	-3.72513	5e-05	0.000207862	yes
XLOC_005106	XLOC_005106	-	chr11:35038808-35040158	A	SD	1.08086	0.141108	-2.93731	-2.33239	0.0084	0.0210678	yes
XLOC_005110	XLOC_005110	-	chr11:55639520-55641067	A	SD	7.17877	4.87612	-0.558005	-1.85112	0.0017	0.00516731	yes
XLOC_005112	XLOC_005112	-	chr11:58646739-58874359	A	SD	5.58406	1.00087	-2.48005	-1.61639	0.01185	0.0283072	yes
XLOC_005117	XLOC_005117	-	chr11:65626012-65626903	A	SD	2.01205	0.816392	-1.30134	-2.0088	0.0025	0.0072718	yes
XLOC_005139	XLOC_005139	-	chr11:102217150-102217813	A	SD	7.5646	5.06981	-0.577331	-1.47824	0.0111	0.0267425	yes
XLOC_005143	XLOC_005143	-	chr11:113240171-113242154	A	SD	0.811834	0.294386	-1.46348	-2.27969	0.00105	0.00336015	yes
XLOC_005149	XLOC_005149	-	chr11:118662495-118664595	A	SD	2.40409	1.52107	-0.660406	-1.81163	0.00295	0.00842118	yes
XLOC_005165	XLOC_005165	B4GALNT3	chr12:569185-672568	A	SD	1.00899	0.671478	-0.587506	-1.70937	0.00315	0.00891862	yes
XLOC_005178	XLOC_005178	RHNO1	chr12:2945981-2998691	A	SD	32.7539	22.7244	-0.527422	-1.48878	0.01135	0.0272428	yes
XLOC_005179	XLOC_005179	TULP3	chr12:3000030-3050306	A	SD	14.3884	8.62975	-0.737514	-2.91497	5e-05	0.000207862	yes
XLOC_005194	XLOC_005194	CD9	chr12:6309210-6347437	A	SD	869.386	315.411	-1.46277	-5.71404	5e-05	0.000207862	yes
XLOC_005195	XLOC_005195	PLEKHG6	chr12:6419601-6437672	A	SD	0.873152	0.461889	-0.918687	-1.81417	0.0006	0.00204454	yes
XLOC_005196	XLOC_005196	LTBR	chr12:6455969-6500737	A	SD	82.7161	50.7731	-0.704104	-2.46644	0.00015	0.000578547	yes
XLOC_005209	XLOC_005209	USP5	chr12:6961284-6975795	A	SD	63.7784	37.0215	-0.784706	-3.25809	5e-05	0.000207862	yes
XLOC_005212	XLOC_005212	LRRC23	chr12:7013896-7023514	A	SD	9.23773	6.34702	-0.541458	-1.83329	0.0014	0.0043614	yes
XLOC_005215	XLOC_005215	C12orf57	chr12:7052536-7055167	A	SD	939.934	470.119	-0.999533	-3.88155	5e-05	0.000207862	yes
XLOC_005217	XLOC_005217	MIR141	chr12:7072343-7073598	A	SD	26.0706	12.1776	-1.0982	-3.16648	5e-05	0.000207862	yes
XLOC_005220	XLOC_005220	EMG1	chr12:7079943-7085165	A	SD	68.8036	49.5722	-0.472953	-1.91206	0.00095	0.00307657	yes
XLOC_005230	XLOC_005230	NECAP1	chr12:8234806-8250373	A	SD	51.2204	36.4596	-0.490419	-2.03877	0.00025	0.000921121	yes
XLOC_005254	XLOC_005254	GABARAPL1	chr12:10365448-10375724	A	SD	58.3843	46.1371	-0.339652	-1.38601	0.0174	0.0393788	yes
XLOC_005276	XLOC_005276	EMP1	chr12:13349601-13369708	A	SD	2.98977	0.0914204	-5.03137	-5.17008	5e-05	0.000207862	yes
XLOC_005279	XLOC_005279	H2AFJ	chr12:14927269-14930936	A	SD	17.2918	13.5754	-0.349094	-1.39843	0.0158	0.0363051	yes
XLOC_005302	XLOC_005302	GOLT1B	chr12:21654698-21671337	A	SD	22.0497	11.7049	-0.913645	-3.65367	5e-05	0.000207862	yes
XLOC_005304	XLOC_005304	CMAS	chr12:22199109-22218606	A	SD	92.4298	39.0662	-1.24244	-5.12733	5e-05	0.000207862	yes
XLOC_005318	XLOC_005318	PPFIBP1	chr12:27677044-27848497	A	SD	13.7191	5.43219	-1.33658	-5.33317	5e-05	0.000207862	yes
XLOC_005320	XLOC_005320	MRPS35	chr12:27863705-27909237	A	SD	93.706	68.7563	-0.446649	-1.85892	0.00095	0.00307657	yes
XLOC_005322	XLOC_005322	CCDC91	chr12:28341164-28732859	A	SD	21.7302	16.4081	-0.405297	-1.52215	0.0084	0.0210678	yes
XLOC_005323	XLOC_005323	FAR2	chr12:29301935-29491494	A	SD	3.90317	1.28035	-1.60811	-2.89879	5e-05	0.000207862	yes
XLOC_005334	XLOC_005334	FGD4	chr12:32552415-32798984	A	SD	5.63555	1.13069	-2.31736	-8.18279	5e-05	0.000207862	yes
XLOC_005335	XLOC_005335	DNM1L	chr12:32832133-32908928	A	SD	40.3891	15.3451	-1.39619	-4.79863	5e-05	0.000207862	yes
XLOC_005348	XLOC_005348	-	chr12:46777221-47046326	A	SD	22.3868	12.0854	-0.889385	-2.48454	5e-05	0.000207862	yes
XLOC_005365	XLOC_005365	TUBA1C	chr12:49658864-49667113	A	SD	316.156	213.665	-0.56529	-2.28413	5e-05	0.000207862	yes
XLOC_005382	XLOC_005382	COX14	chr12:50505763-50514240	A	SD	134.85	89.6469	-0.589035	-2.38159	5e-05	0.000207862	yes
XLOC_005383	XLOC_005383	LARP4	chr12:50794571-50873788	A	SD	16.5942	11.8522	-0.48553	-1.78554	0.0015	0.00463658	yes
XLOC_005384	XLOC_005384	DIP2B	chr12:50898767-51142450	A	SD	6.04937	4.59429	-0.396941	-1.58688	0.0055	0.0145308	yes
XLOC_005396	XLOC_005396	GRASP	chr12:52400728-52409673	A	SD	2.43347	1.08026	-1.17164	-2.53646	0.0001	0.000396915	yes
XLOC_005397	XLOC_005397	NR4A1	chr12:52416615-52453291	A	SD	48.1566	4.43319	-3.44132	-12.9571	5e-05	0.000207862	yes
XLOC_005398	XLOC_005398	ATG101	chr12:52463757-52471279	A	SD	104.158	27.8814	-1.9014	-7.75517	5e-05	0.000207862	yes
XLOC_005399	XLOC_005399	OR7E47P	chr12:52473479-52512294	A	SD	9.47964	0.346225	-4.77505	-3.501	5e-05	0.000207862	yes
XLOC_005404	XLOC_005404	KRT18	chr12:53290970-53346685	A	SD	3070.52	210.788	-3.86462	-5.12591	5e-05	0.000207862	yes
XLOC_005411	XLOC_005411	MFSD5	chr12:53645369-53648190	A	SD	50.2717	21.8882	-1.1996	-4.86963	5e-05	0.000207862	yes
XLOC_005415	XLOC_005415	SP1	chr12:53773978-53810226	A	SD	9.44302	7.46811	-0.338506	-1.37588	0.0166	0.0378217	yes
XLOC_005433	XLOC_005433	COPZ1	chr12:54718873-54745635	A	SD	251.667	156.314	-0.687067	-2.77009	5e-05	0.000207862	yes
XLOC_005454	XLOC_005454	BLOC1S1,RDH5	chr12:56109817-56118526	A	SD	144.355	101.279	-0.511282	-2.0617	0.0004	0.00141476	yes
XLOC_005455	XLOC_005455	GDF11	chr12:56137063-56211540	A	SD	15.0351	8.46527	-0.828706	-1.89282	0.00165	0.00503345	yes
XLOC_005456	XLOC_005456	ORMDL2	chr12:56211805-56236767	A	SD	135.174	50.302	-1.42613	-3.71195	5e-05	0.000207862	yes
XLOC_005458	XLOC_005458	DGKA	chr12:56324945-56347807	A	SD	7.06703	1.989	-1.82906	-6.24735	5e-05	0.000207862	yes
XLOC_005459	XLOC_005459	CDK2	chr12:56360552-56366573	A	SD	37.9802	24.3585	-0.640823	-2.62092	5e-05	0.000207862	yes
XLOC_005460	XLOC_005460	RAB5B	chr12:56367696-56390467	A	SD	65.6191	45.2372	-0.536606	-2.22724	5e-05	0.000207862	yes
XLOC_005461	XLOC_005461	SUOX	chr12:56391042-56399309	A	SD	46.5323	26.5069	-0.811864	-3.33417	5e-05	0.000207862	yes
XLOC_005464	XLOC_005464	ERBB3	chr12:56473656-56497311	A	SD	49.7261	26.5644	-0.904509	-2.25104	0.0002	0.000751864	yes
XLOC_005470	XLOC_005470	MYL6	chr12:56552044-56555366	A	SD	2154.36	1370.73	-0.65232	-2.28952	0.0001	0.000396915	yes
XLOC_005491	XLOC_005491	PIP4K2C	chr12:57984941-57997211	A	SD	26.0722	19.0415	-0.453365	-1.86549	0.0013	0.0040743	yes
XLOC_005495	XLOC_005495	OS9	chr12:58087737-58115340	A	SD	101.739	76.8953	-0.403902	-1.64609	0.00455	0.0123271	yes
XLOC_005499	XLOC_005499	METTL21B	chr12:58166382-58176324	A	SD	4.68405	3.38236	-0.469725	-1.62153	0.00425	0.0116074	yes
XLOC_005504	XLOC_005504	MON2	chr12:62860432-62991363	A	SD	7.41223	4.75974	-0.639026	-2.5625	5e-05	0.000207862	yes
XLOC_005507	XLOC_005507	SRGAP1	chr12:64238251-64541613	A	SD	1.22616	0.889738	-0.462701	-1.54635	0.00685	0.0175818	yes
XLOC_005509	XLOC_005509	TBK1	chr12:64845839-64895899	A	SD	21.7916	13.653	-0.674553	-2.74075	5e-05	0.000207862	yes
XLOC_005510	XLOC_005510	RASSF3	chr12:65004292-65091348	A	SD	128.573	60.9145	-1.07773	-4.37339	5e-05	0.000207862	yes
XLOC_005511	XLOC_005511	TBC1D30	chr12:65173537-65274798	A	SD	4.10933	2.43745	-0.753533	-2.90652	5e-05	0.000207862	yes
XLOC_005533	XLOC_005533	RAB3IP	chr12:70132465-70216984	A	SD	3.67833	2.89598	-0.345	-1.36549	0.0157	0.0360876	yes
XLOC_005535	XLOC_005535	KCNMB4	chr12:70760061-70828072	A	SD	0.899463	0.429612	-1.06603	-2.58373	5e-05	0.000207862	yes
XLOC_005539	XLOC_005539	RAB21	chr12:72148627-72184506	A	SD	31.7303	23.0234	-0.46276	-1.71183	0.0025	0.0072718	yes
XLOC_005540	XLOC_005540	TBC1D15	chr12:72233486-72320629	A	SD	14.2085	7.63617	-0.895837	-3.64076	5e-05	0.000207862	yes
XLOC_005579	XLOC_005579	SOCS2	chr12:93959403-93970521	A	SD	42.77	3.62864	-3.5591	-12.775	5e-05	0.000207862	yes
XLOC_005580	XLOC_005580	CRADD	chr12:94071026-94244531	A	SD	68.7758	37.7294	-0.866211	-2.63876	5e-05	0.000207862	yes
XLOC_005612	XLOC_005612	MYBPC1	chr12:101988708-102079658	A	SD	3.77004	0.0378322	-6.63882	-3.16204	5e-05	0.000207862	yes
XLOC_005613	XLOC_005613	CHPT1	chr12:102091416-102133250	A	SD	358.703	211.797	-0.760113	-2.95663	5e-05	0.000207862	yes
XLOC_005619	XLOC_005619	HSP90B1	chr12:104324111-104341708	A	SD	606.396	264.479	-1.19711	-3.55443	5e-05	0.000207862	yes
XLOC_005621	XLOC_005621	HCFC2	chr12:104446213-104500304	A	SD	5.69228	3.36416	-0.758763	-2.88824	5e-05	0.000207862	yes
XLOC_005634	XLOC_005634	RIC8B	chr12:106751435-107283094	A	SD	7.62821	4.51777	-0.755734	-1.3882	0.0162	0.0370854	yes
XLOC_005635	XLOC_005635	TMEM263	chr12:107347330-107367863	A	SD	53.8437	31.822	-0.758753	-3.04365	5e-05	0.000207862	yes
XLOC_005637	XLOC_005637	PWP1	chr12:108079504-108107209	A	SD	39.9662	28.0612	-0.510202	-2.03622	0.00045	0.00157186	yes
XLOC_005642	XLOC_005642	FICD	chr12:108908989-108914989	A	SD	32.0022	4.16296	-2.94249	-11.3452	5e-05	0.000207862	yes
XLOC_005650	XLOC_005650	MVK	chr12:110011499-110035071	A	SD	27.8064	11.0274	-1.33432	-5.27876	5e-05	0.000207862	yes
XLOC_005671	XLOC_005671	TRAFD1	chr12:112563348-112591408	A	SD	29.7819	16.648	-0.83909	-3.44777	5e-05	0.000207862	yes
XLOC_005683	XLOC_005683	SDSL	chr12:113860063-113876148	A	SD	40.555	31.4796	-0.365463	-1.47784	0.01045	0.025403	yes
XLOC_005685	XLOC_005685	-	chr12:116192847-116208306	A	SD	3.29043	1.798	-0.871881	-2.02171	0.00095	0.00307657	yes
XLOC_005705	XLOC_005705	RNF10	chr12:120972114-121015397	A	SD	66.4218	47.1547	-0.494255	-2.0423	0.0003	0.00108843	yes
XLOC_005707	XLOC_005707	MLEC	chr12:121124948-121139667	A	SD	108.533	64.3655	-0.753777	-2.96368	5e-05	0.000207862	yes
XLOC_005714	XLOC_005714	ORAI1	chr12:122064398-122081012	A	SD	21.798	14.86	-0.552763	-2.02369	0.0004	0.00141476	yes
XLOC_005718	XLOC_005718	PSMD9	chr12:122326617-122355771	A	SD	85.9827	54.7436	-0.651357	-1.99722	0.0005	0.00173351	yes
XLOC_005730	XLOC_005730	ARL6IP4,OGFOD2	chr12:123459281-123467460	A	SD	124.287	90.0414	-0.46502	-1.78993	0.0018	0.00543581	yes
XLOC_005732	XLOC_005732	C12orf65	chr12:123717843-123745044	A	SD	32.1323	16.44	-0.966814	-3.61565	5e-05	0.000207862	yes
XLOC_005734	XLOC_005734	SETD8	chr12:123868487-123893904	A	SD	41.5248	18.8565	-1.13891	-4.60395	5e-05	0.000207862	yes
XLOC_005735	XLOC_005735	SNRNP35	chr12:123942650-124018265	A	SD	33.0651	20.277	-0.705463	-2.22631	0.00025	0.000921121	yes
XLOC_005737	XLOC_005737	TMED2	chr12:124069075-124082688	A	SD	349.742	181.444	-0.946767	-3.77471	5e-05	0.000207862	yes
XLOC_005740	XLOC_005740	TCTN2	chr12:124155639-124192950	A	SD	9.97657	5.94066	-0.747921	-2.83115	5e-05	0.000207862	yes
XLOC_005741	XLOC_005741	ATP6V0A2	chr12:124196864-124246301	A	SD	5.5676	2.78855	-0.997538	-3.85061	5e-05	0.000207862	yes
XLOC_005746	XLOC_005746	AACS	chr12:125549924-125627871	A	SD	32.0991	21.829	-0.556284	-2.30014	5e-05	0.000207862	yes
XLOC_005769	XLOC_005769	ULK1	chr12:132379175-132407781	A	SD	22.0247	14.5103	-0.602051	-1.46468	0.0165	0.0376319	yes
XLOC_005783	XLOC_005783	LOC101928530	chr12:133464427-133465157	A	SD	8.72631	4.33726	-1.00859	-2.34034	0.00015	0.000578547	yes
XLOC_005818	XLOC_005818	TNFRSF1A	chr12:6437922-6451283	A	SD	61.5411	30.8303	-0.997199	-4.11978	5e-05	0.000207862	yes
XLOC_005822	XLOC_005822	MRPL51	chr12:6601315-6602471	A	SD	397.12	272.55	-0.543052	-2.21355	5e-05	0.000207862	yes
XLOC_005832	XLOC_005832	MLF2	chr12:6857152-6862636	A	SD	293.881	211.947	-0.471524	-1.83393	0.00155	0.00476606	yes
XLOC_005843	XLOC_005843	CD163L1	chr12:7507556-7596749	A	SD	0.969659	0.415108	-1.22399	-2.45952	0.0002	0.000751864	yes
XLOC_005877	XLOC_005877	CLEC7A	chr12:10269375-10282868	A	SD	3.5582	1.10086	-1.69252	-1.71151	0.0029	0.00829071	yes
XLOC_005884	XLOC_005884	MAGOHB	chr12:10756363-10766208	A	SD	12.153	9.08902	-0.419113	-1.61325	0.0049	0.0131461	yes
XLOC_005885	XLOC_005885	STYK1	chr12:10771453-10826891	A	SD	10.7129	4.61748	-1.21417	-4.56909	5e-05	0.000207862	yes
XLOC_005958	XLOC_005958	ERGIC2	chr12:29491638-29534236	A	SD	88.234	26.0396	-1.76063	-6.92886	5e-05	0.000207862	yes
XLOC_005977	XLOC_005977	YAF2	chr12:42550906-42632157	A	SD	3.44247	2.16559	-0.668684	-2.25935	5e-05	0.000207862	yes
XLOC_005978	XLOC_005978	ZCRB1	chr12:42705887-42842422	A	SD	65.6305	45.2257	-0.537223	-1.68596	0.0039	0.0107624	yes
XLOC_005992	XLOC_005992	SLC38A2	chr12:46751969-46766645	A	SD	142.675	56.108	-1.34645	-5.4773	5e-05	0.000207862	yes
XLOC_005993	XLOC_005993	SLC38A4	chr12:47158542-47219780	A	SD	9.10131	0.0309389	-8.20051	-4.06514	0.0014	0.0043614	yes
XLOC_006012	XLOC_006012	ADCY6	chr12:49159974-49182820	A	SD	15.0346	8.61034	-0.804139	-2.342	5e-05	0.000207862	yes
XLOC_006016	XLOC_006016	FKBP11	chr12:49315741-49319330	A	SD	120.069	38.4207	-1.6439	-6.45892	5e-05	0.000207862	yes
XLOC_006024	XLOC_006024	LMBR1L	chr12:49490922-49504680	A	SD	16.927	12.6742	-0.417433	-1.46733	0.01135	0.0272428	yes
XLOC_006051	XLOC_006051	OR7E47P	chr12:52473479-52512294	A	SD	10.0127	0.0866528	-6.85236	-8.34512	5e-05	0.000207862	yes
XLOC_006076	XLOC_006076	KRT8	chr12:53290970-53346685	A	SD	5617.74	234.207	-4.58413	-8.42732	5e-05	0.000207862	yes
XLOC_006078	XLOC_006078	SPRYD3	chr12:53436972-53473204	A	SD	28.0367	20.2541	-0.469104	-1.65566	0.0044	0.0119735	yes
XLOC_006111	XLOC_006111	CD63	chr12:56119226-56123457	A	SD	550.166	317.342	-0.793828	-3.17073	5e-05	0.000207862	yes
XLOC_006115	XLOC_006115	WIBG	chr12:56295196-56321697	A	SD	121.043	51.2896	-1.23878	-5.04781	5e-05	0.000207862	yes
XLOC_006118	XLOC_006118	RNF41	chr12:56596287-56615753	A	SD	33.7389	26.4387	-0.35176	-1.46907	0.01115	0.0268295	yes
XLOC_006121	XLOC_006121	CNPY2,PAN2	chr12:56704212-56734194	A	SD	185.521	132.365	-0.487063	-1.76468	0.00235	0.0068844	yes
XLOC_006127	XLOC_006127	BAZ2A	chr12:56915608-57030166	A	SD	9.30258	7.12082	-0.385588	-1.43771	0.01435	0.0333476	yes
XLOC_006131	XLOC_006131	PTGES3	chr12:57057124-57082192	A	SD	322.595	255.169	-0.33827	-1.34632	0.0191	0.042711	yes
XLOC_006134	XLOC_006134	SDR9C7	chr12:57316937-57328189	A	SD	1.12	0.124921	-3.16441	-3.10225	0.0006	0.00204454	yes
XLOC_006142	XLOC_006142	R3HDM2,STAC3	chr12:57637237-57825040	A	SD	18.6336	13.6608	-0.447868	-1.54606	0.0073	0.0185814	yes
XLOC_006146	XLOC_006146	DCTN2	chr12:57916658-57941114	A	SD	81.9771	59.2621	-0.468111	-1.61681	0.0058	0.0152222	yes
XLOC_006157	XLOC_006157	LOC100506844	chr12:58325231-58329955	A	SD	36.2563	22.6048	-0.681606	-2.44897	5e-05	0.000207862	yes
XLOC_006178	XLOC_006178	TMBIM4	chr12:66530715-66563852	A	SD	90.4875	67.4337	-0.424249	-1.76219	0.00265	0.00766028	yes
XLOC_006210	XLOC_006210	OSBPL8	chr12:76745577-76953591	A	SD	15.3828	8.99098	-0.774769	-3.13599	5e-05	0.000207862	yes
XLOC_006211	XLOC_006211	CSRP2	chr12:77252495-77272799	A	SD	1.64784	0	#NAME?	#NAME?	5e-05	0.000207862	yes
XLOC_006215	XLOC_006215	LIN7A	chr12:81186298-81331841	A	SD	34.3295	18.8442	-0.865331	-2.58607	5e-05	0.000207862	yes
XLOC_006238	XLOC_006238	BTG1,C12orf79	chr12:92378751-92539729	A	SD	25.2824	10.4069	-1.28059	-5.20645	5e-05	0.000207862	yes
XLOC_006242	XLOC_006242	UBE2N	chr12:93802087-93836026	A	SD	114.671	71.554	-0.680397	-2.81016	5e-05	0.000207862	yes
XLOC_006243	XLOC_006243	SOCS2-AS1	chr12:93959403-93970521	A	SD	9.10166	0.657093	-3.79196	-2.40099	0.0021	0.00623996	yes
XLOC_006246	XLOC_006246	TMCC3	chr12:94960899-95044324	A	SD	9.90376	0.11608	-6.41478	-0.903362	5e-05	0.000207862	yes
XLOC_006267	XLOC_006267	ARL1	chr12:101786902-101801572	A	SD	92.5795	54.5718	-0.762537	-3.14845	5e-05	0.000207862	yes
XLOC_006270	XLOC_006270	CCDC53	chr12:102406716-102455899	A	SD	124.561	41.7597	-1.57667	-6.3796	5e-05	0.000207862	yes
XLOC_006273	XLOC_006273	IGF1	chr12:102789644-102874378	A	SD	1.44851	0.151652	-3.25573	-2.45885	5e-05	0.000207862	yes
XLOC_006277	XLOC_006277	NT5DC3	chr12:104166080-104234975	A	SD	2.66097	1.22842	-1.11514	-3.97127	5e-05	0.000207862	yes
XLOC_006287	XLOC_006287	CKAP4	chr12:106631658-106641713	A	SD	58.7943	32.74	-0.84462	-3.49406	5e-05	0.000207862	yes
XLOC_006291	XLOC_006291	CRY1	chr12:107385142-107487699	A	SD	10.8124	7.90582	-0.451695	-1.75149	0.0032	0.00902991	yes
XLOC_006292	XLOC_006292	PRDM4	chr12:108126642-108154935	A	SD	10.2059	7.49931	-0.444572	-1.77554	0.00185	0.00557186	yes
XLOC_006306	XLOC_006306	KCTD10	chr12:109886459-109915155	A	SD	17.2521	11.1121	-0.634646	-2.57401	5e-05	0.000207862	yes
XLOC_006307	XLOC_006307	MMAB	chr12:109991520-110011358	A	SD	30.6372	18.3533	-0.739248	-3.0449	5e-05	0.000207862	yes
XLOC_006314	XLOC_006314	ARPC3	chr12:110872694-110888216	A	SD	482.288	283.886	-0.764585	-3.07075	5e-05	0.000207862	yes
XLOC_006333	XLOC_006333	SLC8B1	chr12:113736570-113772962	A	SD	5.97789	4.25034	-0.492058	-1.78628	0.0015	0.00463658	yes
XLOC_006337	XLOC_006337	RBM19	chr12:114254542-114404176	A	SD	3.53324	2.3811	-0.569364	-2.05227	0.00025	0.000921121	yes
XLOC_006350	XLOC_006350	WSB2	chr12:118470496-118500332	A	SD	124.042	62.8277	-0.981359	-4.02004	5e-05	0.000207862	yes
XLOC_006352	XLOC_006352	TAOK3	chr12:118587605-118810750	A	SD	10.7596	6.08492	-0.822308	-3.29987	5e-05	0.000207862	yes
XLOC_006355	XLOC_006355	RAB35	chr12:120532898-120556790	A	SD	29.0341	19.3671	-0.584139	-2.33871	5e-05	0.000207862	yes
XLOC_006361	XLOC_006361	MSI1	chr12:120779132-120806983	A	SD	2.29759	1.40409	-0.710484	-2.05918	0.00045	0.00157186	yes
XLOC_006363	XLOC_006363	SRSF9	chr12:120884240-120907558	A	SD	276.185	207.954	-0.409374	-1.50451	0.0082	0.0206045	yes
XLOC_006366	XLOC_006366	POP5	chr12:121016847-121019201	A	SD	87.7134	68.0447	-0.366313	-1.47434	0.0107	0.0259082	yes
XLOC_006371	XLOC_006371	CAMKK2	chr12:121647663-121736111	A	SD	108.854	15.8467	-2.78014	-10.3578	5e-05	0.000207862	yes
XLOC_006372	XLOC_006372	ANAPC5	chr12:121746047-121792012	A	SD	97.5824	75.6412	-0.367449	-1.5133	0.0092	0.0227783	yes
XLOC_006381	XLOC_006381	VPS33A	chr12:122714119-122751122	A	SD	14.2936	10.582	-0.433755	-1.67567	0.00315	0.00891862	yes
XLOC_006388	XLOC_006388	VPS37B	chr12:123349824-123380712	A	SD	25.1075	17.9209	-0.486473	-1.96397	0.00065	0.00219389	yes
XLOC_006392	XLOC_006392	MPHOSPH9	chr12:123636839-123717785	A	SD	23.2951	6.44233	-1.85437	-7.1279	5e-05	0.000207862	yes
XLOC_006394	XLOC_006394	CDK2AP1	chr12:123745476-123756863	A	SD	196.578	123.423	-0.671495	-2.73001	5e-05	0.000207862	yes
XLOC_006399	XLOC_006399	EIF2B1	chr12:124105569-124147151	A	SD	49.8754	35.6698	-0.483624	-1.5518	0.00865	0.0215827	yes
XLOC_006404	XLOC_006404	UBC	chr12:125396189-125399587	A	SD	411.345	281.307	-0.548204	-1.98294	0.00075	0.00249587	yes
XLOC_006428	XLOC_006428	GOLGA3	chr12:133345309-133405704	A	SD	17.5868	8.6428	-1.02493	-4.2027	5e-05	0.000207862	yes
XLOC_006429	XLOC_006429	CHFR	chr12:133409770-133464226	A	SD	9.14933	4.337	-1.07697	-4.03575	5e-05	0.000207862	yes
XLOC_006491	XLOC_006491	TNFRSF19	chr13:24144508-24250244	A	SD	33.7342	13.2639	-1.34671	-5.4441	5e-05	0.000207862	yes
XLOC_006494	XLOC_006494	SPATA13	chr13:24553764-24881212	A	SD	7.99434	3.01684	-1.40594	-4.76371	5e-05	0.000207862	yes
XLOC_006502	XLOC_006502	NUPL1	chr13:25875665-25916561	A	SD	15.4878	8.75546	-0.822876	-3.18879	5e-05	0.000207862	yes
XLOC_006532	XLOC_006532	PDS5B	chr13:33160473-33366084	A	SD	8.52738	5.63222	-0.5984	-2.27946	5e-05	0.000207862	yes
XLOC_006536	XLOC_006536	-	chr13:34922169-34953447	A	SD	2.76225	0.851961	-1.69698	-2.05933	0.00365	0.0101305	yes
XLOC_006544	XLOC_006544	UFM1	chr13:38923907-38937144	A	SD	35.3294	23.1635	-0.609013	-2.51946	5e-05	0.000207862	yes
XLOC_006548	XLOC_006548	COG6	chr13:40229763-40365802	A	SD	9.68754	7.62955	-0.344532	-1.35597	0.01985	0.0441616	yes
XLOC_006561	XLOC_006561	DNAJC15	chr13:43597361-43683306	A	SD	8.0752	6.06007	-0.414162	-1.52208	0.0095	0.0234352	yes
XLOC_006567	XLOC_006567	-	chr13:44885305-44893394	A	SD	1.46104	0.123712	-3.56194	-3.8154	5e-05	0.000207862	yes
XLOC_006575	XLOC_006575	COG3	chr13:46039029-46110833	A	SD	18.8677	10.516	-0.843322	-2.604	5e-05	0.000207862	yes
XLOC_006578	XLOC_006578	LRRC63	chr13:46786077-46850938	A	SD	0.718446	0.368389	-0.963652	-1.53805	0.01	0.0244543	yes
XLOC_006579	XLOC_006579	LRCH1	chr13:47127295-47327175	A	SD	6.06019	0.879943	-2.78388	-9.07906	5e-05	0.000207862	yes
XLOC_006593	XLOC_006593	KCNRG,TRIM13	chr13:50556687-51102779	A	SD	5.27141	3.25679	-0.694738	-1.67476	0.00555	0.0146457	yes
XLOC_006602	XLOC_006602	WDFY2	chr13:52158483-52336357	A	SD	4.56565	1.60267	-1.51035	-3.68236	5e-05	0.000207862	yes
XLOC_006604	XLOC_006604	ALG11,UTP14C	chr13:52586354-52608404	A	SD	10.5086	6.71638	-0.645819	-1.70843	0.00635	0.0164642	yes
XLOC_006607	XLOC_006607	CKAP2	chr13:53028931-53050766	A	SD	19.6677	13.3582	-0.558109	-2.23391	5e-05	0.000207862	yes
XLOC_006610	XLOC_006610	SUGT1	chr13:53226830-53262433	A	SD	15.0456	10.5296	-0.514895	-1.94115	0.00055	0.00188893	yes
XLOC_006635	XLOC_006635	KLF5	chr13:73629113-73651680	A	SD	8.11591	0.942892	-3.10559	-9.24991	5e-05	0.000207862	yes
XLOC_006639	XLOC_006639	UCHL3	chr13:76123615-76434006	A	SD	76.3336	33.6691	-1.18089	-4.24757	5e-05	0.000207862	yes
XLOC_006653	XLOC_006653	NDFIP2	chr13:80051498-80130212	A	SD	63.3491	13.6916	-2.21003	-9.07292	5e-05	0.000207862	yes
XLOC_006665	XLOC_006665	GPR180	chr13:95254102-95286899	A	SD	1.78734	1.03232	-0.791921	-2.74122	5e-05	0.000207862	yes
XLOC_006669	XLOC_006669	DNAJC3	chr13:96329392-96447243	A	SD	23.2877	6.11551	-1.92902	-7.84127	5e-05	0.000207862	yes
XLOC_006724	XLOC_006724	TMCO3	chr13:114145307-114204544	A	SD	82.6464	51.2077	-0.69059	-2.86751	5e-05	0.000207862	yes
XLOC_006749	XLOC_006749	LATS2	chr13:21547175-21635722	A	SD	2.72098	1.29471	-1.07149	-2.83692	5e-05	0.000207862	yes
XLOC_006753	XLOC_006753	ZDHHC20	chr13:21872263-22033514	A	SD	17.3748	12.8745	-0.432477	-1.72113	0.0021	0.00623996	yes
XLOC_006757	XLOC_006757	SACS	chr13:23902961-24007867	A	SD	2.16124	1.14093	-0.921649	-3.53863	5e-05	0.000207862	yes
XLOC_006758	XLOC_006758	MIPEP	chr13:24297099-24471641	A	SD	45.0049	18.6866	-1.26808	-3.85207	5e-05	0.000207862	yes
XLOC_006759	XLOC_006759	C1QTNF9B	chr13:24297099-24471641	A	SD	4.52273	0.448351	-3.33449	-2.08787	0.00745	0.0188885	yes
XLOC_006767	XLOC_006767	MTMR6	chr13:25820340-25861704	A	SD	7.80622	5.28766	-0.561994	-2.21694	0.0002	0.000751864	yes
XLOC_006799	XLOC_006799	STARD13	chr13:33677271-34250972	A	SD	1.01999	0.459403	-1.15072	-2.75986	5e-05	0.000207862	yes
XLOC_006806	XLOC_006806	ALG5	chr13:37523907-37573520	A	SD	44.8325	29.6991	-0.594124	-2.27748	5e-05	0.000207862	yes
XLOC_006818	XLOC_006818	FOXO1	chr13:41129800-41240734	A	SD	2.07722	1.03922	-0.999151	-3.22358	5e-05	0.000207862	yes
XLOC_006834	XLOC_006834	TSC22D1	chr13:45006278-45154568	A	SD	266.308	62.4593	-2.09211	-8.14022	5e-05	0.000207862	yes
XLOC_006838	XLOC_006838	TPT1	chr13:45907605-45915419	A	SD	594.385	435.511	-0.448688	-1.44685	0.0111	0.0267425	yes
XLOC_006839	XLOC_006839	SLC25A30	chr13:45967453-45994506	A	SD	15.6208	9.71977	-0.684477	-2.73103	5e-05	0.000207862	yes
XLOC_006844	XLOC_006844	LCP1	chr13:46700057-46785984	A	SD	35.8235	9.31418	-1.94341	-5.99455	5e-05	0.000207862	yes
XLOC_006859	XLOC_006859	RCBTB1	chr13:50106080-50160153	A	SD	25.5628	11.7628	-1.11982	-4.60032	5e-05	0.000207862	yes
XLOC_006862	XLOC_006862	SPRYD7	chr13:50486841-50510625	A	SD	9.74671	3.38006	-1.52787	-5.5612	5e-05	0.000207862	yes
XLOC_006873	XLOC_006873	DHRS12	chr13:52342128-52379768	A	SD	15.4776	7.45653	-1.05361	-3.53837	5e-05	0.000207862	yes
XLOC_006875	XLOC_006875	ATP7B	chr13:52506805-52586304	A	SD	2.50009	0.881072	-1.50464	-5.01892	5e-05	0.000207862	yes
XLOC_006877	XLOC_006877	NEK3	chr13:52638899-52733996	A	SD	1.83818	0.766094	-1.26269	-3.03536	5e-05	0.000207862	yes
XLOC_006878	XLOC_006878	MRPS31P5	chr13:52741844-52768602	A	SD	1.27964	0.750666	-0.769493	-1.76197	0.00155	0.00476606	yes
XLOC_006880	XLOC_006880	VPS36	chr13:52986736-53024813	A	SD	4.58483	2.70392	-0.761814	-2.80131	5e-05	0.000207862	yes
XLOC_006899	XLOC_006899	TBC1D4	chr13:75858799-76056557	A	SD	13.4403	2.89737	-2.21375	-8.642	5e-05	0.000207862	yes
XLOC_006915	XLOC_006915	SLITRK6	chr13:86366921-86373483	A	SD	4.16189	1.47659	-1.49498	-5.06139	5e-05	0.000207862	yes
XLOC_006929	XLOC_006929	TGDS	chr13:95226307-95248511	A	SD	6.08185	4.45528	-0.448992	-1.49489	0.0096	0.0236387	yes
XLOC_006932	XLOC_006932	ABCC4	chr13:95672082-95954582	A	SD	67.8201	6.93521	-3.2897	-12.9543	5e-05	0.000207862	yes
XLOC_006935	XLOC_006935	-	chr13:96324892-96329231	A	SD	5.91299	3.31015	-0.83699	-2.99285	5e-05	0.000207862	yes
XLOC_006954	XLOC_006954	PCCA	chr13:100737722-101241046	A	SD	19.9313	6.16927	-1.69187	-3.58081	5e-05	0.000207862	yes
XLOC_006971	XLOC_006971	EFNB2	chr13:107142078-107187388	A	SD	6.79189	4.98685	-0.445684	-1.73449	0.00245	0.00714945	yes
XLOC_006975	XLOC_006975	LIG4	chr13:108859791-108870716	A	SD	6.65915	3.90677	-0.769361	-2.8505	5e-05	0.000207862	yes
XLOC_006977	XLOC_006977	IRS2	chr13:110406183-110438914	A	SD	6.20368	0.382004	-4.02146	-11.2949	5e-05	0.000207862	yes
XLOC_006980	XLOC_006980	RAB20	chr13:111175412-111214071	A	SD	9.77383	5.60816	-0.801395	-2.80711	5e-05	0.000207862	yes
XLOC_006990	XLOC_006990	GRTP1	chr13:113978478-114018463	A	SD	26.5365	13.637	-0.960448	-3.49426	5e-05	0.000207862	yes
XLOC_006997	XLOC_006997	RASA3	chr13:114747193-114898095	A	SD	15.8085	8.80784	-0.843839	-3.18535	5e-05	0.000207862	yes
XLOC_007001	XLOC_007001	-	chr13:44893816-44894570	A	SD	0.706859	0	#NAME?	#NAME?	5e-05	0.000207862	yes
XLOC_007006	XLOC_007006	-	chr13:68062346-68064228	A	SD	2.03028	0.620155	-1.71098	-3.60255	5e-05	0.000207862	yes
XLOC_007012	XLOC_007012	-	chr13:110439402-110440755	A	SD	1.34192	0.20879	-2.68417	-2.62641	0.0025	0.0072718	yes
XLOC_007021	XLOC_007021	DUXAP10	chr14:19650031-19692916	A	SD	4.04288	2.94681	-0.45623	-1.49167	0.0103	0.0251107	yes
XLOC_007041	XLOC_007041	ANG,RNASE4	chr14:21152335-21168761	A	SD	61.9646	22.1202	-1.48608	-5.65371	5e-05	0.000207862	yes
XLOC_007058	XLOC_007058	ABHD4	chr14:23067146-23081265	A	SD	53.4249	34.2251	-0.642458	-2.67329	5e-05	0.000207862	yes
XLOC_007062	XLOC_007062	LRP10	chr14:23340959-23347291	A	SD	65.7507	35.0141	-0.909069	-3.78826	5e-05	0.000207862	yes
XLOC_007075	XLOC_007075	DHRS2	chr14:24105572-24114848	A	SD	5.97247	2.08698	-1.51691	-4.6779	5e-05	0.000207862	yes
XLOC_007081	XLOC_007081	DCAF11	chr14:24583905-24594451	A	SD	50.923	29.2167	-0.801525	-3.33066	5e-05	0.000207862	yes
XLOC_007085	XLOC_007085	IRF9	chr14:24630421-24635774	A	SD	5.99812	4.11929	-0.542115	-1.84407	0.00205	0.00611155	yes
XLOC_007100	XLOC_007100	FOXG1	chr14:29236277-29239483	A	SD	0.818527	0.0728783	-3.48947	-2.8355	0.0038	0.0105079	yes
XLOC_007103	XLOC_007103	SCFD1	chr14:31091459-31205033	A	SD	51.9323	39.3411	-0.400596	-1.65203	0.00465	0.0125703	yes
XLOC_007112	XLOC_007112	SRP54	chr14:35452103-35498773	A	SD	89.0674	50.8566	-0.808463	-3.37119	5e-05	0.000207862	yes
XLOC_007113	XLOC_007113	FAM177A1	chr14:35514112-35591519	A	SD	51.0777	20.0904	-1.34619	-4.89188	5e-05	0.000207862	yes
XLOC_007115	XLOC_007115	PSMA6	chr14:35747763-35786685	A	SD	398.906	169.568	-1.23419	-5.02305	5e-05	0.000207862	yes
XLOC_007130	XLOC_007130	CTAGE5	chr14:39734475-39820397	A	SD	15.6572	10.9915	-0.510428	-1.93375	0.00065	0.00219389	yes
XLOC_007133	XLOC_007133	C14orf28	chr14:45366487-45381120	A	SD	8.33101	2.82254	-1.5615	-3.73821	5e-05	0.000207862	yes
XLOC_007140	XLOC_007140	MGAT2	chr14:50087471-50091507	A	SD	43.3628	21.6128	-1.00457	-4.13662	5e-05	0.000207862	yes
XLOC_007143	XLOC_007143	KLHDC2	chr14:50234786-50249856	A	SD	58.8245	31.289	-0.910762	-3.74169	5e-05	0.000207862	yes
XLOC_007144	XLOC_007144	ARF6	chr14:50359735-50363772	A	SD	62.724	37.817	-0.729984	-3.03212	5e-05	0.000207862	yes
XLOC_007153	XLOC_007153	C14orf166	chr14:52456227-52471420	A	SD	191.72	151.193	-0.342614	-1.41343	0.0127	0.029972	yes
XLOC_007156	XLOC_007156	GPR137C	chr14:53019865-53104431	A	SD	1.75138	0.938409	-0.900204	-2.53576	0.0001	0.000396915	yes
XLOC_007157	XLOC_007157	PSMC6	chr14:53173875-53194716	A	SD	94.1862	70.4159	-0.419615	-1.69591	0.00335	0.00939042	yes
XLOC_007158	XLOC_007158	STYX	chr14:53196873-53241705	A	SD	10.6608	6.61095	-0.689382	-2.71905	5e-05	0.000207862	yes
XLOC_007175	XLOC_007175	PSMA3	chr14:58711522-58764865	A	SD	209.851	138.269	-0.601885	-2.03624	0.0005	0.00173351	yes
XLOC_007182	XLOC_007182	JKAMP	chr14:59951160-60043549	A	SD	54.2771	34.9098	-0.636711	-2.61398	5e-05	0.000207862	yes
XLOC_007185	XLOC_007185	PPM1A	chr14:60712469-60765805	A	SD	22.9063	11.8692	-0.948517	-3.71946	5e-05	0.000207862	yes
XLOC_007189	XLOC_007189	PRKCH	chr14:61788255-62017698	A	SD	13.3986	3.75232	-1.83622	-6.75339	5e-05	0.000207862	yes
XLOC_007191	XLOC_007191	HIF1A	chr14:62147758-62215807	A	SD	33.8393	25.0997	-0.431029	-1.59358	0.0058	0.0152222	yes
XLOC_007192	XLOC_007192	SNAPC1	chr14:62229074-62263146	A	SD	13.3301	7.29123	-0.870454	-3.31908	5e-05	0.000207862	yes
XLOC_007198	XLOC_007198	AKAP5	chr14:64932216-64941221	A	SD	2.34232	1.7915	-0.386773	-1.39685	0.01415	0.0329565	yes
XLOC_007199	XLOC_007199	ZBTB1	chr14:64971291-65007086	A	SD	36.0043	12.7559	-1.497	-6.1452	5e-05	0.000207862	yes
XLOC_007200	XLOC_007200	HSPA2	chr14:65007185-65009954	A	SD	0.94302	0.147258	-2.67894	-3.57166	5e-05	0.000207862	yes
XLOC_007202	XLOC_007202	PLEKHG3	chr14:65170411-65211160	A	SD	7.57708	4.7791	-0.664903	-2.30129	0.0001	0.000396915	yes
XLOC_007210	XLOC_007210	MPP5	chr14:67708011-67802778	A	SD	37.6834	18.5497	-1.02253	-4.11531	5e-05	0.000207862	yes
XLOC_007211	XLOC_007211	EIF2S1	chr14:67827033-67853233	A	SD	42.094	33.7357	-0.319338	-1.33257	0.0201	0.044659	yes
XLOC_007222	XLOC_007222	SRSF5	chr14:70232999-70238722	A	SD	137.713	102.998	-0.419049	-1.74195	0.0025	0.0072718	yes
XLOC_007235	XLOC_007235	PSEN1	chr14:73603142-73690399	A	SD	17.5086	12.7991	-0.45202	-1.85681	0.00095	0.00307657	yes
XLOC_007242	XLOC_007242	DNAL1	chr14:74111577-74170431	A	SD	5.74563	3.60999	-0.670469	-2.68744	5e-05	0.000207862	yes
XLOC_007246	XLOC_007246	ZNF410	chr14:74353317-74398991	A	SD	28.0607	20.928	-0.423114	-1.73583	0.00335	0.00939042	yes
XLOC_007249	XLOC_007249	LIN52	chr14:74551655-74667987	A	SD	10.8343	5.47782	-0.98393	-3.5988	5e-05	0.000207862	yes
XLOC_007252	XLOC_007252	ISCA2	chr14:74960422-74962271	A	SD	51.063	31.6661	-0.689338	-2.72584	5e-05	0.000207862	yes
XLOC_007256	XLOC_007256	EIF2B2	chr14:75469611-75476294	A	SD	30.0537	20.5444	-0.5488	-2.21151	0.0003	0.00108843	yes
XLOC_007264	XLOC_007264	IFT43	chr14:76452095-76550416	A	SD	50.5709	33.4135	-0.597876	-2.33283	5e-05	0.000207862	yes
XLOC_007273	XLOC_007273	GSTZ1	chr14:77787229-77797940	A	SD	58.1693	39.8073	-0.547226	-2.22612	0.0002	0.000751864	yes
XLOC_007275	XLOC_007275	AHSA1	chr14:77924372-77935815	A	SD	146.656	104.049	-0.495166	-2.04419	0.0003	0.00108843	yes
XLOC_007296	XLOC_007296	PSMC1	chr14:90722893-90738966	A	SD	111.803	83.1608	-0.426982	-1.77351	0.0019	0.00570464	yes
XLOC_007306	XLOC_007306	GOLGA5	chr14:93260575-93306306	A	SD	39.8962	17.7262	-1.17037	-3.57039	5e-05	0.000207862	yes
XLOC_007309	XLOC_007309	TMEM251	chr14:93651295-93653431	A	SD	85.0111	41.8062	-1.02393	-4.12059	5e-05	0.000207862	yes
XLOC_007316	XLOC_007316	IFI27L1	chr14:94547638-94569291	A	SD	17.5377	12.1723	-0.526857	-1.69372	0.0031	0.00878995	yes
XLOC_007332	XLOC_007332	GSKIP	chr14:96829788-96853627	A	SD	21.6099	12.6674	-0.770567	-3.03944	5e-05	0.000207862	yes
XLOC_007343	XLOC_007343	EML1	chr14:100259744-100408395	A	SD	9.17149	3.21813	-1.51093	-5.78771	5e-05	0.000207862	yes
XLOC_007344	XLOC_007344	EVL	chr14:100437740-100610726	A	SD	17.1107	11.875	-0.526975	-1.90728	0.0008	0.00264597	yes
XLOC_007345	XLOC_007345	YY1	chr14:100704448-100749104	A	SD	33.134	25.8442	-0.358475	-1.41788	0.01255	0.029701	yes
XLOC_007349	XLOC_007349	WDR25	chr14:100842754-100997897	A	SD	10.859	7.42591	-0.548247	-1.61331	0.00485	0.0130301	yes
XLOC_007463	XLOC_007463	KLC1	chr14:104095524-104181823	A	SD	39.6919	22.735	-0.803931	-2.80723	5e-05	0.000207862	yes
XLOC_007464	XLOC_007464	ZFYVE21	chr14:104182080-104200005	A	SD	57.21	38.4601	-0.572907	-2.04083	0.00035	0.00125367	yes
XLOC_007471	XLOC_007471	INF2	chr14:105155942-105185947	A	SD	7.60961	5.08161	-0.582537	-1.89311	0.0009	0.0029308	yes
XLOC_007473	XLOC_007473	SIVA1	chr14:105219469-105225996	A	SD	108.019	73.4596	-0.55626	-2.21992	0.0001	0.000396915	yes
XLOC_007476	XLOC_007476	CEP170B	chr14:105330909-105363107	A	SD	13.0033	9.1424	-0.508234	-2.01419	0.00065	0.00219389	yes
XLOC_007480	XLOC_007480	BTBD6	chr14:105675622-105864484	A	SD	38.6197	27.072	-0.512535	-1.33321	0.0226	0.0493692	yes
XLOC_007484	XLOC_007484	CRIP2	chr14:105939274-105946507	A	SD	40.5348	14.2173	-1.51151	-5.72693	5e-05	0.000207862	yes
XLOC_007501	XLOC_007501	TTC5	chr14:20757300-20774153	A	SD	24.0775	17.0922	-0.494345	-1.9892	0.00055	0.00188893	yes
XLOC_007505	XLOC_007505	TEP1	chr14:20833825-20882096	A	SD	2.36144	1.65617	-0.511816	-1.95358	0.00075	0.00249587	yes
XLOC_007508	XLOC_007508	TMEM55B	chr14:20925990-20929771	A	SD	44.3683	22.7094	-0.966242	-3.89576	5e-05	0.000207862	yes
XLOC_007510	XLOC_007510	RNASE11,RNASE12	chr14:21051051-21059530	A	SD	3.70371	0	#NAME?	#NAME?	5e-05	0.000207862	yes
XLOC_007524	XLOC_007524	RAB2B	chr14:21927178-21945132	A	SD	16.0324	11.6336	-0.462689	-1.84226	0.00155	0.00476606	yes
XLOC_007525	XLOC_007525	METTL3	chr14:21945334-21979485	A	SD	40.8254	25.0706	-0.703472	-1.84804	0.0015	0.00463658	yes
XLOC_007529	XLOC_007529	DAD1	chr14:23033806-23058143	A	SD	794.413	372.751	-1.09168	-4.43746	5e-05	0.000207862	yes
XLOC_007536	XLOC_007536	PSMB5	chr14:23495059-23504429	A	SD	250.728	183.876	-0.447387	-1.82016	0.0017	0.00516731	yes
XLOC_007540	XLOC_007540	SLC7A8	chr14:23594503-23652869	A	SD	38.7738	20.3646	-0.929019	-3.84944	5e-05	0.000207862	yes
XLOC_007543	XLOC_007543	SLC22A17	chr14:23815519-23822121	A	SD	19.334	14.1405	-0.451304	-1.77898	0.0023	0.0067555	yes
XLOC_007544	XLOC_007544	EFS	chr14:23825608-23834842	A	SD	40.1642	19.4867	-1.04342	-4.29767	5e-05	0.000207862	yes
XLOC_007550	XLOC_007550	AP1G2	chr14:23980968-24048009	A	SD	29.7868	20.2633	-0.555808	-1.57303	0.007	0.0179123	yes
XLOC_007555	XLOC_007555	PSME2	chr14:24612573-24615855	A	SD	167.329	128.393	-0.382123	-1.5799	0.006	0.0156831	yes
XLOC_007557	XLOC_007557	TM9SF1	chr14:24658348-24668271	A	SD	76.4053	44.3488	-0.78478	-3.14317	5e-05	0.000207862	yes
XLOC_007558	XLOC_007558	CHMP4A	chr14:24678786-24683036	A	SD	40.2973	23.854	-0.756454	-3.03642	5e-05	0.000207862	yes
XLOC_007559	XLOC_007559	MDP1,NEDD8,NEDD8-MDP1	chr14:24683142-24701576	A	SD	405.502	300.524	-0.432229	-1.77384	0.0023	0.0067555	yes
XLOC_007560	XLOC_007560	TINF2	chr14:24708850-24711880	A	SD	48.8982	27.6087	-0.824657	-3.39768	5e-05	0.000207862	yes
XLOC_007562	XLOC_007562	RABGGTA	chr14:24734743-24740833	A	SD	23.7585	16.9779	-0.484785	-1.94912	0.0008	0.00264597	yes
XLOC_007579	XLOC_007579	STRN3	chr14:31363004-31565656	A	SD	16.0762	11.4266	-0.492532	-1.75327	0.00245	0.00714945	yes
XLOC_007594	XLOC_007594	NFKBIA	chr14:35870715-35873960	A	SD	96.0544	24.1982	-1.98895	-8.10602	5e-05	0.000207862	yes
XLOC_007603	XLOC_007603	FOXA1	chr14:38058756-38266154	A	SD	237.786	171.632	-0.470349	-1.70955	0.00325	0.00914807	yes
XLOC_007613	XLOC_007613	FKBP3	chr14:45553301-45603732	A	SD	125.654	94.8023	-0.406465	-1.47366	0.00955	0.023537	yes
XLOC_007620	XLOC_007620	RPL36AL	chr14:50085405-50087403	A	SD	1513.4	848.292	-0.835158	-3.29244	5e-05	0.000207862	yes
XLOC_007639	XLOC_007639	TXNDC16	chr14:52897186-53019308	A	SD	17.1848	5.66386	-1.60128	-4.6393	5e-05	0.000207862	yes
XLOC_007640	XLOC_007640	ERO1L	chr14:53106644-53162715	A	SD	16.2273	6.06299	-1.42032	-5.40176	5e-05	0.000207862	yes
XLOC_007641	XLOC_007641	GNPNAT1	chr14:53241910-53258386	A	SD	41.273	19.5261	-1.07979	-4.47413	5e-05	0.000207862	yes
XLOC_007642	XLOC_007642	FERMT2	chr14:53323988-53417815	A	SD	9.44859	6.12489	-0.625415	-2.45146	5e-05	0.000207862	yes
XLOC_007643	XLOC_007643	DDHD1	chr14:53503457-53620046	A	SD	1.30934	0.953426	-0.457652	-1.6564	0.0048	0.0129215	yes
XLOC_007685	XLOC_007685	ZBTB25	chr14:64953554-64970554	A	SD	7.60209	4.31971	-0.815462	-2.74999	5e-05	0.000207862	yes
XLOC_007687	XLOC_007687	SPTB	chr14:65212740-65289866	A	SD	4.48474	0.415791	-3.43109	-0.856097	0.00025	0.000921121	yes
XLOC_007694	XLOC_007694	ATP6V1D	chr14:67804580-67826720	A	SD	90.0225	50.3178	-0.839216	-3.46405	5e-05	0.000207862	yes
XLOC_007697	XLOC_007697	PIGH	chr14:68000007-68067017	A	SD	48.1749	32.4159	-0.571582	-1.59825	0.00815	0.0204903	yes
XLOC_007702	XLOC_007702	ACTN1	chr14:69340839-69446083	A	SD	29.5757	19.6818	-0.58755	-2.41926	5e-05	0.000207862	yes
XLOC_007716	XLOC_007716	MAP3K9	chr14:71189242-71276013	A	SD	1.52576	1.18661	-0.362684	-1.30818	0.0208	0.0459498	yes
XLOC_007719	XLOC_007719	ZFYVE1	chr14:73436152-73493920	A	SD	6.60176	4.01383	-0.717871	-1.8998	0.0015	0.00463658	yes
XLOC_007720	XLOC_007720	NUMB	chr14:73741914-73925313	A	SD	19.5888	12.4758	-0.650901	-2.62002	5e-05	0.000207862	yes
XLOC_007722	XLOC_007722	PNMA1	chr14:74178485-74181128	A	SD	17.7639	6.98347	-1.34694	-5.19839	5e-05	0.000207862	yes
XLOC_007726	XLOC_007726	ALDH6A1	chr14:74486058-74551196	A	SD	74.9416	36.5755	-1.03489	-4.2127	5e-05	0.000207862	yes
XLOC_007738	XLOC_007738	TMED10	chr14:75598170-75643349	A	SD	240.19	116.451	-1.04446	-4.0929	5e-05	0.000207862	yes
XLOC_007740	XLOC_007740	C14orf1	chr14:76117232-76127538	A	SD	149.574	84.0268	-0.831939	-3.05964	5e-05	0.000207862	yes
XLOC_007768	XLOC_007768	PTPN21	chr14:88932121-89021123	A	SD	6.23033	0.752413	-3.04971	-10.2989	5e-05	0.000207862	yes
XLOC_007783	XLOC_007783	NDUFB1	chr14:92582467-92588153	A	SD	728.574	557.911	-0.38504	-1.54913	0.00735	0.018677	yes
XLOC_007784	XLOC_007784	LGMN	chr14:93170151-93215047	A	SD	85.4126	64.8785	-0.396709	-1.64657	0.00325	0.00914807	yes
XLOC_007786	XLOC_007786	MOAP1	chr14:93648540-93651249	A	SD	50.2559	35.5615	-0.498976	-2.06453	0.0003	0.00108843	yes
XLOC_007792	XLOC_007792	DDX24	chr14:94517267-94547558	A	SD	87.4706	64.3787	-0.442213	-1.81671	0.0015	0.00463658	yes
XLOC_007813	XLOC_007813	SETD3	chr14:99862796-99947234	A	SD	34.7141	22.0845	-0.652486	-2.6671	5e-05	0.000207862	yes
XLOC_007814	XLOC_007814	CCDC85C	chr14:99947738-100070727	A	SD	38.5626	28.8799	-0.417139	-1.46871	0.01155	0.0276786	yes
XLOC_007816	XLOC_007816	SLC25A29	chr14:100757447-100772884	A	SD	22.2593	13.1822	-0.755821	-3.00698	5e-05	0.000207862	yes
XLOC_007817	XLOC_007817	WARS	chr14:100800124-100842680	A	SD	56.5159	42.5303	-0.410165	-1.68887	0.0027	0.00778649	yes
XLOC_007824	XLOC_007824	CINP	chr14:102814618-102829253	A	SD	55.5392	43.5179	-0.351897	-1.42237	0.0143	0.0332485	yes
XLOC_007825	XLOC_007825	ANKRD9	chr14:102969751-102991845	A	SD	14.6385	7.3505	-0.993854	-2.64839	5e-05	0.000207862	yes
XLOC_007828	XLOC_007828	CKB	chr14:103985994-103989196	A	SD	1448.6	621.891	-1.21992	-4.38977	5e-05	0.000207862	yes
XLOC_007831	XLOC_007831	PPP1R13B	chr14:104200087-104313927	A	SD	11.2128	4.91306	-1.19046	-4.234	5e-05	0.000207862	yes
XLOC_007832	XLOC_007832	C14orf2	chr14:104378624-104387903	A	SD	396.788	312.273	-0.34556	-1.40285	0.0156	0.0358821	yes
XLOC_007837	XLOC_007837	AKT1	chr14:105235683-105262080	A	SD	103.259	65.9558	-0.646694	-2.54918	5e-05	0.000207862	yes
XLOC_007876	XLOC_007876	-	chr14:102414623-102416123	A	SD	9.94927	6.5549	-0.602015	-2.09314	0.0004	0.00141476	yes
XLOC_007892	XLOC_007892	CYFIP1	chr15:22892648-23003603	A	SD	38.9947	26.3143	-0.567432	-2.22182	5e-05	0.000207862	yes
XLOC_007900	XLOC_007900	SNRPN,SNURF	chr15:25068793-25223729	A	SD	578.379	354.202	-0.707445	-2.357	0.0001	0.000396915	yes
XLOC_007981	XLOC_007981	GABRG3	chr15:27216428-27778373	A	SD	1.67344	1.02073	-0.713208	-1.32457	0.0218	0.0478149	yes
XLOC_008026	XLOC_008026	DISP2	chr15:40650433-40663256	A	SD	1.98243	0.73967	-1.42232	-4.16149	5e-05	0.000207862	yes
XLOC_008027	XLOC_008027	KNSTRN	chr15:40674921-40686489	A	SD	26.7932	11.7377	-1.19072	-4.69227	5e-05	0.000207862	yes
XLOC_008028	XLOC_008028	IVD	chr15:40697685-40713512	A	SD	79.7051	57.4409	-0.472595	-1.92568	0.00095	0.00307657	yes
XLOC_008029	XLOC_008029	BAHD1	chr15:40732268-40760441	A	SD	12.291	8.75823	-0.48889	-1.73596	0.00235	0.0068844	yes
XLOC_008041	XLOC_008041	CHP1	chr15:41523436-41574083	A	SD	119.916	52.3268	-1.1964	-4.97144	5e-05	0.000207862	yes
XLOC_008055	XLOC_008055	SNAP23	chr15:42704634-42825259	A	SD	58.3738	25.3444	-1.20365	-3.45579	5e-05	0.000207862	yes
XLOC_008064	XLOC_008064	CKMT1A	chr15:43985083-43991420	A	SD	5.71884	3.3318	-0.779419	-2.59719	5e-05	0.000207862	yes
XLOC_008065	XLOC_008065	PDIA3	chr15:44038504-44094769	A	SD	496.82	230.545	-1.10767	-2.71585	5e-05	0.000207862	yes
XLOC_008071	XLOC_008071	B2M	chr15:45003684-45010357	A	SD	1573.94	379.228	-2.05325	-7.80664	5e-05	0.000207862	yes
XLOC_008072	XLOC_008072	-	chr15:45021208-45026196	A	SD	20.2201	14.4225	-0.487463	-1.99366	0.00075	0.00249587	yes
XLOC_008075	XLOC_008075	SORD	chr15:45315301-45367287	A	SD	1596.34	185.278	-3.107	-10.2945	5e-05	0.000207862	yes
XLOC_008079	XLOC_008079	SPATA5L1	chr15:45694518-45713616	A	SD	10.7142	7.46258	-0.521773	-1.83698	0.0013	0.0040743	yes
XLOC_008090	XLOC_008090	GALK2	chr15:49447955-49913118	A	SD	40.7753	15.3724	-1.40735	-4.88617	5e-05	0.000207862	yes
XLOC_008097	XLOC_008097	USP8	chr15:50716573-50838902	A	SD	12.1015	9.49966	-0.349232	-1.42753	0.0134	0.0314591	yes
XLOC_008098	XLOC_008098	AP4E1	chr15:51200868-51298097	A	SD	1.63078	1.21095	-0.429422	-1.46049	0.01335	0.031369	yes
XLOC_008105	XLOC_008105	MAPK6	chr15:52311410-52358462	A	SD	69.3345	25.6219	-1.4362	-5.90336	5e-05	0.000207862	yes
XLOC_008131	XLOC_008131	TPM1	chr15:63334837-63364113	A	SD	222.267	47.2933	-2.23259	-9.05007	5e-05	0.000207862	yes
XLOC_008134	XLOC_008134	APH1B	chr15:63569733-63601325	A	SD	32.6356	21.0824	-0.63041	-1.33998	0.01825	0.0410481	yes
XLOC_008141	XLOC_008141	TRIP4	chr15:64680002-64747502	A	SD	13.1331	10.3018	-0.350308	-1.36997	0.01645	0.0375432	yes
XLOC_008143	XLOC_008143	PLEKHO2	chr15:65134064-65160201	A	SD	2.66199	1.6199	-0.716598	-2.41214	5e-05	0.000207862	yes
XLOC_008147	XLOC_008147	PTPLAD1	chr15:65822766-65870693	A	SD	108.343	86.1228	-0.331137	-1.3426	0.02055	0.0455016	yes
XLOC_008149	XLOC_008149	RAB11A	chr15:66161564-66546075	A	SD	208.022	128.126	-0.699173	-1.88066	0.0009	0.0029308	yes
XLOC_008152	XLOC_008152	MAP2K1	chr15:66679210-66790146	A	SD	51.5265	30.0952	-0.775778	-2.61984	5e-05	0.000207862	yes
XLOC_008158	XLOC_008158	C15orf61	chr15:67493012-67819641	A	SD	22.5768	9.8779	-1.19257	-1.44874	0.01905	0.0426063	yes
XLOC_008161	XLOC_008161	PIAS1	chr15:68346571-68499150	A	SD	18.3141	7.81002	-1.22956	-2.77614	5e-05	0.000207862	yes
XLOC_008165	XLOC_008165	NOX5,SPESP1	chr15:69116302-69564544	A	SD	1.32123	0.556598	-1.24718	-1.76899	0.002	0.00597303	yes
XLOC_008182	XLOC_008182	BBS4	chr15:72978519-73030817	A	SD	68.651	21.204	-1.69495	-6.54575	5e-05	0.000207862	yes
XLOC_008184	XLOC_008184	NEO1	chr15:73344081-73597547	A	SD	12.5548	9.05264	-0.471829	-1.90719	0.0014	0.0043614	yes
XLOC_008196	XLOC_008196	UBL7-AS1	chr15:74753605-74773633	A	SD	4.8872	3.49536	-0.483569	-1.39344	0.0135	0.0316554	yes
XLOC_008198	XLOC_008198	CLK3	chr15:74890802-74922542	A	SD	34.1144	20.7913	-0.714397	-2.12928	5e-05	0.000207862	yes
XLOC_008200	XLOC_008200	CSK	chr15:75074424-75095539	A	SD	48.2547	18.8952	-1.35265	-5.44728	5e-05	0.000207862	yes
XLOC_008203	XLOC_008203	MPI	chr15:75182351-75191798	A	SD	36.1531	28.8466	-0.325718	-1.34488	0.0185	0.041555	yes
XLOC_008209	XLOC_008209	COMMD4	chr15:75628336-75634268	A	SD	63.2984	42.2952	-0.581673	-2.28275	5e-05	0.000207862	yes
XLOC_008235	XLOC_008235	TMED3	chr15:79603389-79615189	A	SD	262.847	167.106	-0.653458	-2.647	5e-05	0.000207862	yes
XLOC_008237	XLOC_008237	C15orf37	chr15:80135888-80219559	A	SD	13.7766	5.93618	-1.21461	-2.02815	0.00065	0.00219389	yes
XLOC_008243	XLOC_008243	MESDC1	chr15:81293294-81296345	A	SD	10.0165	4.3139	-1.21531	-4.37322	5e-05	0.000207862	yes
XLOC_008258	XLOC_008258	SNHG21	chr15:83419315-83474822	A	SD	9.16028	6.08715	-0.589625	-1.35278	0.01675	0.03808	yes
XLOC_008260	XLOC_008260	WHAMM	chr15:83478143-83503824	A	SD	5.56875	3.26583	-0.769904	-2.83075	5e-05	0.000207862	yes
XLOC_008261	XLOC_008261	FAM103A1	chr15:83654954-83680393	A	SD	41.6957	20.094	-1.05313	-3.52505	5e-05	0.000207862	yes
XLOC_008276	XLOC_008276	ALPK3	chr15:85359910-85416713	A	SD	1.24914	0.426648	-1.54982	-4.89842	5e-05	0.000207862	yes
XLOC_008283	XLOC_008283	MRPS11	chr15:89010683-89021861	A	SD	55.8436	37.7722	-0.564064	-2.30013	0.0001	0.000396915	yes
XLOC_008288	XLOC_008288	ISG20	chr15:89182016-89199583	A	SD	28.4839	11.9061	-1.25844	-4.51231	5e-05	0.000207862	yes
XLOC_008290	XLOC_008290	ABHD2	chr15:89631380-89745592	A	SD	296.08	45.3269	-2.70755	-9.4823	5e-05	0.000207862	yes
XLOC_008296	XLOC_008296	MESP2	chr15:90319588-90321982	A	SD	2.37492	1.29101	-0.879379	-2.05694	0.00065	0.00219389	yes
XLOC_008304	XLOC_008304	IQGAP1	chr15:90931472-91045475	A	SD	12.1453	8.56795	-0.503382	-2.06377	0.00055	0.00188893	yes
XLOC_008308	XLOC_008308	FURIN	chr15:91411821-91426688	A	SD	11.0016	6.49982	-0.759239	-3.02103	5e-05	0.000207862	yes
XLOC_008332	XLOC_008332	-	chr15:99071727-99073004	A	SD	3.41821	0	#NAME?	#NAME?	5e-05	0.000207862	yes
XLOC_008333	XLOC_008333	IGF1R	chr15:99191740-99507759	A	SD	11.4508	0.671142	-4.09269	-11.3498	5e-05	0.000207862	yes
XLOC_008341	XLOC_008341	ALDH1A3	chr15:101420008-101456830	A	SD	95.2947	10.5933	-3.16924	-12.0371	5e-05	0.000207862	yes
XLOC_008362	XLOC_008362	NIPA2	chr15:23003985-23034427	A	SD	52.783	31.5519	-0.742347	-2.50261	5e-05	0.000207862	yes
XLOC_008373	XLOC_008373	ATP10A	chr15:25923504-26108443	A	SD	4.99283	1.65675	-1.5915	-4.61528	5e-05	0.000207862	yes
XLOC_008375	XLOC_008375	GABRB3	chr15:26788693-27018935	A	SD	15.1511	11.07	-0.452765	-1.84242	0.001	0.0032192	yes
XLOC_008386	XLOC_008386	TJP1	chr15:29992190-30117179	A	SD	47.5955	28.5437	-0.737653	-1.46754	0.01415	0.0329565	yes
XLOC_008403	XLOC_008403	AVEN	chr15:33603176-34357287	A	SD	9.94082	5.72953	-0.794949	-2.72739	5e-05	0.000207862	yes
XLOC_008404	XLOC_008404	EMC7	chr15:34376223-34394103	A	SD	149.226	87.1567	-0.775815	-3.19608	5e-05	0.000207862	yes
XLOC_008407	XLOC_008407	NOP10	chr15:34633916-34635362	A	SD	557.182	435.997	-0.35383	-1.44309	0.0116	0.0277935	yes
XLOC_008437	XLOC_008437	DNAJC17	chr15:41060066-41106767	A	SD	15.5826	9.24358	-0.753413	-1.7319	0.00445	0.0120949	yes
XLOC_008444	XLOC_008444	NDUFAF1	chr15:41679546-41694712	A	SD	41.279	29.5239	-0.483527	-1.90325	0.001	0.0032192	yes
XLOC_008449	XLOC_008449	EHD4	chr15:42188188-42342901	A	SD	16.7623	10.9206	-0.618163	-2.24881	5e-05	0.000207862	yes
XLOC_008452	XLOC_008452	PLA2G4F	chr15:42431235-42449029	A	SD	15.0961	9.55573	-0.659736	-2.5863	5e-05	0.000207862	yes
XLOC_008455	XLOC_008455	TMEM87A	chr15:42502649-42565782	A	SD	74.99	49.538	-0.598163	-2.48611	5e-05	0.000207862	yes
XLOC_008470	XLOC_008470	CATSPER2P1	chr15:44028145-44038496	A	SD	6.51765	4.18908	-0.637716	-1.82643	0.00145	0.0045016	yes
XLOC_008480	XLOC_008480	-	chr15:45123862-45131802	A	SD	3.34655	0	#NAME?	#NAME?	5e-05	0.000207862	yes
XLOC_008485	XLOC_008485	GATM	chr15:45653321-45672746	A	SD	0.714854	0.32777	-1.12497	-1.7758	0.0031	0.00878995	yes
XLOC_008502	XLOC_008502	SPPL2A	chr15:50999599-51058053	A	SD	39.0017	23.5176	-0.729799	-2.95981	5e-05	0.000207862	yes
XLOC_008508	XLOC_008508	LEO1	chr15:52230221-52263998	A	SD	24.6685	17.6458	-0.483349	-1.98655	0.00105	0.00336015	yes
XLOC_008511	XLOC_008511	MYO5C	chr15:52413122-52587995	A	SD	10.5148	7.30609	-0.52525	-1.89324	0.00095	0.00307657	yes
XLOC_008515	XLOC_008515	FAM214A	chr15:52873517-52971597	A	SD	22.2794	15.6682	-0.507866	-2.05575	0.00055	0.00188893	yes
XLOC_008519	XLOC_008519	RAB27A	chr15:55495163-55582075	A	SD	13.7936	3.60712	-1.93508	-7.29585	5e-05	0.000207862	yes
XLOC_008524	XLOC_008524	NEDD4	chr15:56119116-56285944	A	SD	3.10588	2.37934	-0.384444	-1.41708	0.01275	0.0300637	yes
XLOC_008528	XLOC_008528	LOC145783	chr15:57178367-57210717	A	SD	4.93731	2.80975	-0.813285	-2.37331	5e-05	0.000207862	yes
XLOC_008536	XLOC_008536	GTF2A2	chr15:59930260-59949743	A	SD	85.9128	54.8771	-0.64667	-2.66593	5e-05	0.000207862	yes
XLOC_008537	XLOC_008537	BNIP2	chr15:59955061-59981642	A	SD	30.9755	20.7321	-0.579261	-2.37139	0.0001	0.000396915	yes
XLOC_008539	XLOC_008539	ANXA2	chr15:60639349-60690185	A	SD	1.78862	0.286775	-2.64085	-3.38883	5e-05	0.000207862	yes
XLOC_008541	XLOC_008541	RORA	chr15:60771376-61521502	A	SD	4.84144	2.80876	-0.785502	-1.40637	0.01595	0.0366062	yes
XLOC_008552	XLOC_008552	PPIB	chr15:64443915-64455354	A	SD	1809.93	586.237	-1.62638	-5.9552	5e-05	0.000207862	yes
XLOC_008556	XLOC_008556	RBPMS2	chr15:65032094-65067770	A	SD	1.178	0.616404	-0.934385	-1.7911	0.00335	0.00939042	yes
XLOC_008559	XLOC_008559	SPG21	chr15:65255361-65282284	A	SD	120.549	76.1037	-0.663588	-2.67072	5e-05	0.000207862	yes
XLOC_008577	XLOC_008577	SNAPC5	chr15:66679210-66790146	A	SD	50.2071	28.3396	-0.825074	-1.76346	0.0032	0.00902991	yes
XLOC_008587	XLOC_008587	CALML4	chr15:68346571-68499150	A	SD	9.23685	5.23344	-0.819643	-1.68951	0.0051	0.0136151	yes
XLOC_008608	XLOC_008608	ADPGK	chr15:73043707-73090540	A	SD	51.9346	23.2914	-1.1569	-4.64556	5e-05	0.000207862	yes
XLOC_008614	XLOC_008614	STOML1	chr15:74275441-74286972	A	SD	15.6987	8.64463	-0.86077	-3.29231	5e-05	0.000207862	yes
XLOC_008622	XLOC_008622	EDC3	chr15:74922774-74988386	A	SD	30.7667	13.921	-1.14411	-4.6805	5e-05	0.000207862	yes
XLOC_008623	XLOC_008623	CYP1A1	chr15:75011882-75017877	A	SD	1.40274	0.171535	-3.03168	-4.27011	5e-05	0.000207862	yes
XLOC_008625	XLOC_008625	ULK3	chr15:75128456-75135687	A	SD	27.1796	20.7168	-0.39172	-1.61209	0.00475	0.0127971	yes
XLOC_008627	XLOC_008627	SCAMP2	chr15:75136069-75165709	A	SD	70.6789	47.9908	-0.558523	-2.02842	0.0005	0.00173351	yes
XLOC_008632	XLOC_008632	MAN2C1,SIN3A	chr15:75647988-75748124	A	SD	19.8981	14.7341	-0.43347	-1.37328	0.0198	0.0440867	yes
XLOC_008633	XLOC_008633	PTPN9	chr15:75759461-75871779	A	SD	26.5303	9.26626	-1.51758	-6.2087	5e-05	0.000207862	yes
XLOC_008635	XLOC_008635	IMP3	chr15:75890423-75952280	A	SD	154.44	101.139	-0.610705	-1.83225	0.00175	0.0053014	yes
XLOC_008661	XLOC_008661	MTHFS,ST20,ST20-MTHFS	chr15:80135888-80219559	A	SD	47.0324	29.237	-0.685861	-1.87245	0.0017	0.00516731	yes
XLOC_008667	XLOC_008667	MESDC2	chr15:81071711-81282239	A	SD	30.069	15.5991	-0.946813	-3.87954	5e-05	0.000207862	yes
XLOC_008683	XLOC_008683	HOMER2	chr15:83509855-83654924	A	SD	80.7958	11.7552	-2.78099	-10.0692	5e-05	0.000207862	yes
XLOC_008709	XLOC_008709	POLG	chr15:89787193-89878026	A	SD	10.8867	7.89366	-0.463797	-1.36613	0.0201	0.044659	yes
XLOC_008716	XLOC_008716	MESP1	chr15:90293097-90294540	A	SD	152.99	26.4474	-2.53224	-9.89888	5e-05	0.000207862	yes
XLOC_008718	XLOC_008718	AP3S2,C15orf38,C15orf38-AP3S2	chr15:90373830-90456222	A	SD	40.3693	29.9375	-0.431304	-1.77355	0.0021	0.00623996	yes
XLOC_008720	XLOC_008720	IDH2	chr15:90626359-90645786	A	SD	102.917	61.4093	-0.744952	-3.07018	5e-05	0.000207862	yes
XLOC_008721	XLOC_008721	CIB1	chr15:90773476-90815443	A	SD	322.304	150.889	-1.09493	-3.11322	5e-05	0.000207862	yes
XLOC_008728	XLOC_008728	FAM174B	chr15:93160630-93199031	A	SD	73.3502	17.2421	-2.08887	-8.59138	5e-05	0.000207862	yes
XLOC_008748	XLOC_008748	CHSY1	chr15:101715927-101792137	A	SD	17.7157	12.9484	-0.452256	-1.66137	0.0046	0.0124525	yes
XLOC_008749	XLOC_008749	VIMP	chr15:101811113-101817725	A	SD	216.78	51.275	-2.0799	-8.46084	5e-05	0.000207862	yes
XLOC_008750	XLOC_008750	SNRPA1	chr15:101821714-101835460	A	SD	59.9955	36.0439	-0.735098	-2.95621	5e-05	0.000207862	yes
XLOC_008771	XLOC_008771	-	chr15:40615868-40618914	A	SD	16.0077	10.5904	-0.596016	-2.39017	5e-05	0.000207862	yes
XLOC_008773	XLOC_008773	-	chr15:45120463-45121483	A	SD	2.70032	0.929837	-1.53808	-2.79648	5e-05	0.000207862	yes
XLOC_008781	XLOC_008781	-	chr15:58879361-58883371	A	SD	0.713771	0.394312	-0.856123	-1.94636	0.00125	0.0039267	yes
XLOC_008790	XLOC_008790	-	chr15:81291673-81293149	A	SD	2.45494	1.55178	-0.661766	-1.6293	0.00545	0.0144213	yes
XLOC_008799	XLOC_008799	MPG	chr16:127017-188697	A	SD	116.043	60.1552	-0.947903	-2.87124	5e-05	0.000207862	yes
XLOC_008808	XLOC_008808	DECR2	chr16:451857-462487	A	SD	31.0162	23.6283	-0.392503	-1.56655	0.0064	0.0165716	yes
XLOC_008816	XLOC_008816	RAB40C	chr16:639356-679341	A	SD	28.8279	16.3792	-0.815598	-3.28002	5e-05	0.000207862	yes
XLOC_008818	XLOC_008818	FAM195A	chr16:691553-699237	A	SD	58.3329	42.2178	-0.466459	-1.64521	0.0044	0.0119735	yes
XLOC_008820	XLOC_008820	RHOT2	chr16:718082-724174	A	SD	36.9971	25.4304	-0.54086	-2.2164	0.0001	0.000396915	yes
XLOC_008843	XLOC_008843	CRAMP1L	chr16:1662382-1727910	A	SD	5.84399	3.10874	-0.910623	-3.55211	5e-05	0.000207862	yes
XLOC_008844	XLOC_008844	HN1L	chr16:1728268-1752074	A	SD	208.431	94.4106	-1.14255	-4.52343	5e-05	0.000207862	yes
XLOC_008849	XLOC_008849	NUBP2	chr16:1832923-1839192	A	SD	84.736	60.6582	-0.482272	-1.94516	0.0009	0.0029308	yes
XLOC_008851	XLOC_008851	NDUFB10	chr16:2009515-2011977	A	SD	239.774	165.051	-0.538763	-2.21205	0.0001	0.000396915	yes
XLOC_008859	XLOC_008859	SLC9A3R2	chr16:2076868-2089027	A	SD	84.3714	21.7871	-1.95328	-8.03619	5e-05	0.000207862	yes
XLOC_008860	XLOC_008860	TSC2	chr16:2097989-2185920	A	SD	151.049	55.0324	-1.45667	-2.79127	5e-05	0.000207862	yes
XLOC_008865	XLOC_008865	E4F1	chr16:2273488-2285743	A	SD	17.8023	11.3666	-0.647262	-2.57164	5e-05	0.000207862	yes
XLOC_008877	XLOC_008877	ATP6V0C	chr16:2563726-2570224	A	SD	333.843	207.466	-0.686297	-2.86194	5e-05	0.000207862	yes
XLOC_008878	XLOC_008878	AMDHD2	chr16:2570346-2582251	A	SD	9.63871	6.26228	-0.622151	-1.50932	0.0111	0.0267425	yes
XLOC_008879	XLOC_008879	PDPK1	chr16:2587964-2653275	A	SD	15.344	11.3021	-0.441089	-1.80182	0.0023	0.0067555	yes
XLOC_008886	XLOC_008886	ZG16B	chr16:2878640-2884555	A	SD	297.866	97.7936	-1.60685	-5.58565	5e-05	0.000207862	yes
XLOC_008887	XLOC_008887	FLYWCH2	chr16:2933195-2949383	A	SD	43.9974	29.1249	-0.595164	-2.35032	0.0001	0.000396915	yes
XLOC_008890	XLOC_008890	KREMEN2	chr16:3014150-3018384	A	SD	8.46644	5.131	-0.722514	-2.45437	5e-05	0.000207862	yes
XLOC_008891	XLOC_008891	PAQR4	chr16:3019245-3030540	A	SD	10.6754	7.1698	-0.574283	-1.62421	0.00535	0.0141956	yes
XLOC_008893	XLOC_008893	LOC101929613	chr16:3048364-3051956	A	SD	2.55723	0.213291	-3.58369	-1.05112	0.0001	0.000396915	yes
XLOC_008905	XLOC_008905	LINC00921	chr16:3313767-3317566	A	SD	0.947675	0.375859	-1.3342	-2.3323	0.00065	0.00219389	yes
XLOC_008910	XLOC_008910	NAA60	chr16:3493667-3537001	A	SD	32.7322	23.0199	-0.507828	-2.08707	0.00025	0.000921121	yes
XLOC_008917	XLOC_008917	HMOX2	chr16:4511644-4560348	A	SD	45.163	30.5609	-0.563454	-1.57533	0.00595	0.0155795	yes
XLOC_008921	XLOC_008921	NUDT16L1	chr16:4743693-4745860	A	SD	134.393	59.8409	-1.16725	-4.75504	5e-05	0.000207862	yes
XLOC_008922	XLOC_008922	C16orf71	chr16:4746510-4799397	A	SD	3.57257	1.44296	-1.30794	-2.26059	0.00085	0.00278746	yes
XLOC_008927	XLOC_008927	ALG1	chr16:5121809-5147821	A	SD	14.0794	8.21343	-0.777527	-2.23501	5e-05	0.000207862	yes
XLOC_008931	XLOC_008931	ABAT	chr16:8768443-8878432	A	SD	29.5114	15.7118	-0.909424	-3.74853	5e-05	0.000207862	yes
XLOC_008932	XLOC_008932	PMM2	chr16:8889036-8943194	A	SD	30.4812	15.2995	-0.994433	-3.23287	5e-05	0.000207862	yes
XLOC_008933	XLOC_008933	C16orf72	chr16:9185270-9213555	A	SD	33.4521	24.0059	-0.478708	-1.80587	0.0015	0.00463658	yes
XLOC_008936	XLOC_008936	NUBP1	chr16:10837642-10912621	A	SD	28.9069	15.991	-0.854153	-3.36186	5e-05	0.000207862	yes
XLOC_008938	XLOC_008938	CLEC16A	chr16:11038344-11276046	A	SD	5.45239	3.3441	-0.70527	-2.72746	5e-05	0.000207862	yes
XLOC_008941	XLOC_008941	SNN	chr16:11762288-11836735	A	SD	24.6532	16.8223	-0.551404	-1.57301	0.00705	0.018013	yes
XLOC_008948	XLOC_008948	MIR365A	chr16:14396093-14420717	A	SD	2.77659	0.681475	-2.02658	-3.1128	5e-05	0.000207862	yes
XLOC_008961	XLOC_008961	PDXDC1	chr16:15068591-15233206	A	SD	47.6273	24.4174	-0.963882	-2.97177	5e-05	0.000207862	yes
XLOC_008965	XLOC_008965	ABCC1	chr16:16043433-16236930	A	SD	58.4467	11.0896	-2.39791	-6.66168	5e-05	0.000207862	yes
XLOC_008986	XLOC_008986	ACSM3	chr16:20775311-20860990	A	SD	17.8895	10.4989	-0.768883	-1.67342	0.00405	0.0111264	yes
XLOC_008987	XLOC_008987	LOC81691	chr16:20775311-20860990	A	SD	10.573	2.97032	-1.8317	-2.81035	5e-05	0.000207862	yes
XLOC_008993	XLOC_008993	METTL9	chr16:21601018-21668794	A	SD	34.72	25.562	-0.44177	-1.81566	0.0018	0.00543581	yes
XLOC_008998	XLOC_008998	EEF2K	chr16:22217591-22300066	A	SD	6.25979	3.28665	-0.929497	-3.66691	5e-05	0.000207862	yes
XLOC_008999	XLOC_008999	POLR3E	chr16:22308695-22346424	A	SD	24.9028	9.38186	-1.40836	-5.71658	5e-05	0.000207862	yes
XLOC_009008	XLOC_009008	DCTN5	chr16:23652686-23688999	A	SD	14.7874	9.71234	-0.606478	-2.37568	5e-05	0.000207862	yes
XLOC_009036	XLOC_009036	NFATC2IP	chr16:28962317-28978384	A	SD	12.6194	9.49858	-0.409857	-1.64753	0.0045	0.0122087	yes
XLOC_009047	XLOC_009047	KIF22	chr16:29802033-29816706	A	SD	62.3499	23.715	-1.39459	-5.69683	5e-05	0.000207862	yes
XLOC_009048	XLOC_009048	MAZ	chr16:29817416-29822504	A	SD	543.801	251.762	-1.11102	-4.25569	5e-05	0.000207862	yes
XLOC_009049	XLOC_009049	MVP,PAGR1,PRRT2	chr16:29823408-29859360	A	SD	31.1647	20.665	-0.592725	-2.28386	5e-05	0.000207862	yes
XLOC_009052	XLOC_009052	TMEM219	chr16:29973350-29984373	A	SD	114.414	86.9562	-0.395903	-1.61337	0.00495	0.0132618	yes
XLOC_009053	XLOC_009053	TAOK2	chr16:29985187-30003582	A	SD	24.4792	18.1296	-0.433206	-1.79624	0.0019	0.00570464	yes
XLOC_009056	XLOC_009056	ALDOA	chr16:30064410-30081741	A	SD	726.456	434.726	-0.740767	-2.77941	5e-05	0.000207862	yes
XLOC_009057	XLOC_009057	PPP4C	chr16:30087310-30096695	A	SD	96.1728	65.8149	-0.547215	-2.24431	0.0001	0.000396915	yes
XLOC_009062	XLOC_009062	ZNF771	chr16:30418620-30429916	A	SD	19.1387	12.6031	-0.602713	-2.1159	0.0003	0.00108843	yes
XLOC_009067	XLOC_009067	FBRS	chr16:30669730-30682131	A	SD	32.5576	20.2921	-0.682077	-2.47241	5e-05	0.000207862	yes
XLOC_009070	XLOC_009070	PHKG2	chr16:30759619-30787628	A	SD	20.5677	10.9722	-0.906525	-1.65327	0.0053	0.014074	yes
XLOC_009076	XLOC_009076	ORAI3	chr16:30960404-30966259	A	SD	13.2731	9.19794	-0.529122	-2.03337	0.00015	0.000578547	yes
XLOC_009079	XLOC_009079	STX4	chr16:31044415-31051488	A	SD	14.3708	11.2996	-0.346874	-1.33312	0.02175	0.0477207	yes
XLOC_009082	XLOC_009082	BCKDK	chr16:31119614-31124131	A	SD	40.2744	24.9534	-0.690625	-2.80805	5e-05	0.000207862	yes
XLOC_009103	XLOC_009103	GPT2	chr16:46918307-46965201	A	SD	52.3089	29.7953	-0.811972	-3.37717	5e-05	0.000207862	yes
XLOC_009108	XLOC_009108	LONP2	chr16:48274602-48420559	A	SD	36.8679	27.0618	-0.446108	-1.56955	0.007	0.0179123	yes
XLOC_009149	XLOC_009149	MT1F	chr16:56691610-56693215	A	SD	19.7373	11.7941	-0.742864	-1.91238	0.00195	0.00584049	yes
XLOC_009152	XLOC_009152	MT1X	chr16:56716381-56718108	A	SD	163.918	109.265	-0.585142	-2.22183	0.0002	0.000751864	yes
XLOC_009157	XLOC_009157	HERPUD1	chr16:56966001-56977793	A	SD	195.489	59.1701	-1.72415	-7.07471	5e-05	0.000207862	yes
XLOC_009162	XLOC_009162	ARL2BP	chr16:57279037-57287545	A	SD	28.3764	21.1651	-0.423008	-1.71448	0.00305	0.00867366	yes
XLOC_009172	XLOC_009172	KATNB1	chr16:57769659-57791162	A	SD	18.4693	14.4452	-0.354534	-1.44632	0.01225	0.0291339	yes
XLOC_009175	XLOC_009175	USB1	chr16:58035276-58055527	A	SD	31.3866	22.8749	-0.456382	-1.86933	0.00155	0.00476606	yes
XLOC_009183	XLOC_009183	LINC00920	chr16:66442426-66444803	A	SD	1.26349	0.581649	-1.11919	-1.60398	0.00575	0.0151027	yes
XLOC_009189	XLOC_009189	PDP2	chr16:66914382-66925002	A	SD	6.26291	4.803	-0.382896	-1.52194	0.00855	0.0213924	yes
XLOC_009193	XLOC_009193	CBFB	chr16:67063005-67134962	A	SD	24.9021	17.9979	-0.468438	-1.88217	0.0008	0.00264597	yes
XLOC_009194	XLOC_009194	C16orf70	chr16:67143830-67184902	A	SD	18.2828	11.7795	-0.634208	-2.43258	5e-05	0.000207862	yes
XLOC_009195	XLOC_009195	FBXL8,HSF4	chr16:67193851-67204034	A	SD	26.1975	8.57277	-1.61159	-4.36445	5e-05	0.000207862	yes
XLOC_009196	XLOC_009196	NOL3	chr16:67204399-67224107	A	SD	61.1519	27.6757	-1.14378	-3.26597	5e-05	0.000207862	yes
XLOC_009198	XLOC_009198	ELMO3	chr16:67232998-67237927	A	SD	33.3555	22.5258	-0.566349	-2.32575	5e-05	0.000207862	yes
XLOC_009199	XLOC_009199	TMEM208	chr16:67261015-67263182	A	SD	127.191	73.2122	-0.796842	-3.21177	5e-05	0.000207862	yes
XLOC_009215	XLOC_009215	PSKH1	chr16:67927174-67965778	A	SD	29.1285	22.4452	-0.376026	-1.55503	0.0061	0.0159076	yes
XLOC_009218	XLOC_009218	PLA2G15	chr16:68279109-68294961	A	SD	9.21341	5.66476	-0.701719	-2.67817	5e-05	0.000207862	yes
XLOC_009227	XLOC_009227	SNTB2	chr16:69221049-69342955	A	SD	11.6404	6.39749	-0.863565	-3.52893	5e-05	0.000207862	yes
XLOC_009228	XLOC_009228	VPS4A	chr16:69345286-69377013	A	SD	73.3248	43.2957	-0.760077	-2.15828	0.00015	0.000578547	yes
XLOC_009249	XLOC_009249	MARVELD3	chr16:71660055-71675868	A	SD	14.3955	7.56595	-0.928028	-3.55762	5e-05	0.000207862	yes
XLOC_009255	XLOC_009255	DHX38	chr16:72118755-72146811	A	SD	11.4692	7.74638	-0.566166	-1.89816	0.00075	0.00249587	yes
XLOC_009258	XLOC_009258	PSMD7	chr16:74330672-74340186	A	SD	91.9994	67.5602	-0.445452	-1.84832	0.0016	0.00490417	yes
XLOC_009263	XLOC_009263	GABARAPL2	chr16:75600248-75611779	A	SD	219.851	146.377	-0.586834	-2.40166	5e-05	0.000207862	yes
XLOC_009264	XLOC_009264	TERF2IP	chr16:75681634-75691341	A	SD	91.9134	57.4634	-0.677632	-2.71545	5e-05	0.000207862	yes
XLOC_009268	XLOC_009268	MON1B,SYCE1L	chr16:77223877-77246976	A	SD	21.4162	9.93408	-1.10824	-3.88458	5e-05	0.000207862	yes
XLOC_009273	XLOC_009273	-	chr16:79634680-79640488	A	SD	3.96075	0.984681	-2.00804	-4.33118	5e-05	0.000207862	yes
XLOC_009276	XLOC_009276	CENPN	chr16:81009698-81066709	A	SD	265.183	15.8425	-4.06512	-11.582	5e-05	0.000207862	yes
XLOC_009277	XLOC_009277	ATMIN	chr16:81069457-81080951	A	SD	29.8071	13.0477	-1.19186	-4.91684	5e-05	0.000207862	yes
XLOC_009292	XLOC_009292	MLYCD	chr16:83932729-83949787	A	SD	11.8963	6.80304	-0.806257	-3.00006	5e-05	0.000207862	yes
XLOC_009293	XLOC_009293	OSGIN1	chr16:83986826-83999937	A	SD	2.83796	1.38353	-1.0365	-2.79426	5e-05	0.000207862	yes
XLOC_009300	XLOC_009300	KLHL36	chr16:84676281-84701307	A	SD	13.3638	5.57942	-1.26014	-3.88463	5e-05	0.000207862	yes
XLOC_009301	XLOC_009301	USP10	chr16:84733554-84813527	A	SD	60.4773	25.5511	-1.24301	-4.60219	5e-05	0.000207862	yes
XLOC_009302	XLOC_009302	CRISPLD2	chr16:84853586-84943116	A	SD	3.11022	0.910069	-1.77297	-5.56622	5e-05	0.000207862	yes
XLOC_009303	XLOC_009303	KIAA0513	chr16:85061356-85127828	A	SD	5.866	3.95696	-0.567986	-2.26446	0.00015	0.000578547	yes
XLOC_009319	XLOC_009319	MAP1LC3B	chr16:87425800-87438380	A	SD	42.3388	29.297	-0.531228	-2.18022	0.0002	0.000751864	yes
XLOC_009340	XLOC_009340	ZNF778	chr16:89268342-89303821	A	SD	5.16605	3.68204	-0.488556	-1.35449	0.02195	0.0480737	yes
XLOC_009343	XLOC_009343	SPG7	chr16:89574795-89624176	A	SD	24.0032	17.52	-0.45422	-1.63519	0.00455	0.0123271	yes
XLOC_009352	XLOC_009352	TCF25	chr16:89939993-89977792	A	SD	62.1213	37.8538	-0.71465	-2.96087	5e-05	0.000207862	yes
XLOC_009360	XLOC_009360	RHBDF1	chr16:108057-122629	A	SD	39.7536	15.5367	-1.35541	-5.53543	5e-05	0.000207862	yes
XLOC_009362	XLOC_009362	LUC7L	chr16:238969-279490	A	SD	18.3593	10.4755	-0.809502	-3.05149	5e-05	0.000207862	yes
XLOC_009364	XLOC_009364	AXIN1	chr16:337439-402695	A	SD	9.77095	6.99337	-0.482512	-1.74462	0.00295	0.00842118	yes
XLOC_009365	XLOC_009365	MRPL28	chr16:417383-420569	A	SD	67.4646	50.8293	-0.408471	-1.67052	0.0042	0.0114848	yes
XLOC_009366	XLOC_009366	TMEM8A	chr16:420775-431950	A	SD	36.4462	14.5107	-1.32866	-5.48773	5e-05	0.000207862	yes
XLOC_009371	XLOC_009371	WDR24	chr16:734701-740400	A	SD	8.94356	6.09069	-0.554242	-2.12099	0.00025	0.000921121	yes
XLOC_009374	XLOC_009374	NARFL	chr16:779761-790997	A	SD	24.6199	14.5564	-0.758172	-2.86652	5e-05	0.000207862	yes
XLOC_009382	XLOC_009382	TSR3	chr16:1383605-1401873	A	SD	51.8964	37.8011	-0.457205	-1.67939	0.00345	0.00963078	yes
XLOC_009389	XLOC_009389	NME3	chr16:1820320-1821710	A	SD	207.038	143.952	-0.524312	-2.10992	0.0002	0.000751864	yes
XLOC_009393	XLOC_009393	HAGH	chr16:1859103-1877195	A	SD	68.6991	40.3747	-0.766842	-3.12601	5e-05	0.000207862	yes
XLOC_009397	XLOC_009397	MSRB1	chr16:1988233-1993294	A	SD	62.0811	33.1307	-0.905983	-3.66581	5e-05	0.000207862	yes
XLOC_009411	XLOC_009411	PGP	chr16:2261484-2264822	A	SD	15.5871	11.3488	-0.457807	-1.77746	0.0023	0.0067555	yes
XLOC_009412	XLOC_009412	ECI1	chr16:2289872-2301602	A	SD	183.504	122.938	-0.577881	-2.36672	5e-05	0.000207862	yes
XLOC_009420	XLOC_009420	TCEB2	chr16:2821414-2830564	A	SD	429.116	319.845	-0.423995	-1.55532	0.00735	0.018677	yes
XLOC_009422	XLOC_009422	PRSS30P	chr16:2887390-2892752	A	SD	6.52186	1.88749	-1.78881	-6.57384	5e-05	0.000207862	yes
XLOC_009454	XLOC_009454	UBALD1	chr16:4658883-4664927	A	SD	26.9625	14.3147	-0.913458	-3.5006	5e-05	0.000207862	yes
XLOC_009455	XLOC_009455	ANKS3	chr16:4746510-4799397	A	SD	4.4217	3.08415	-0.519726	-1.39503	0.0167	0.0380111	yes
XLOC_009460	XLOC_009460	PPL	chr16:4932507-4987136	A	SD	1.29273	0.928464	-0.477508	-1.40426	0.015	0.034697	yes
XLOC_009461	XLOC_009461	NAGPA	chr16:5074844-5092972	A	SD	5.48611	4.05862	-0.434794	-1.44164	0.0143	0.0332485	yes
XLOC_009470	XLOC_009470	USP7	chr16:8985950-9057341	A	SD	25.4937	19.021	-0.422548	-1.75106	0.0018	0.00543581	yes
XLOC_009473	XLOC_009473	EMP2	chr16:10622278-10674539	A	SD	9.35455	4.8176	-0.957353	-3.83948	5e-05	0.000207862	yes
XLOC_009482	XLOC_009482	LITAF	chr16:11641577-11681322	A	SD	60.305	45.7382	-0.398879	-1.65215	0.0041	0.0112386	yes
XLOC_009483	XLOC_009483	TXNDC11	chr16:11762288-11836735	A	SD	36.0931	13.5272	-1.41586	-4.03693	5e-05	0.000207862	yes
XLOC_009484	XLOC_009484	ZC3H7A	chr16:11844441-11891130	A	SD	13.1995	9.6904	-0.445851	-1.80101	0.00165	0.00503345	yes
XLOC_009487	XLOC_009487	GSPT1	chr16:11961984-12010754	A	SD	61.7139	34.1411	-0.854086	-3.48665	5e-05	0.000207862	yes
XLOC_009491	XLOC_009491	-	chr16:14498823-14512981	A	SD	3.54474	0.0373907	-6.56686	-4.40945	0.0003	0.00108843	yes
XLOC_009512	XLOC_009512	NOMO2	chr16:18511181-18573434	A	SD	6.13319	4.39437	-0.480981	-1.79253	0.0014	0.0043614	yes
XLOC_009519	XLOC_009519	GPRC5B	chr16:19870292-19896151	A	SD	4.20738	2.51185	-0.744172	-2.51065	0.0001	0.000396915	yes
XLOC_009525	XLOC_009525	ACSM1	chr16:20634557-20702888	A	SD	7.54612	2.00658	-1.911	-5.65045	5e-05	0.000207862	yes
XLOC_009526	XLOC_009526	THUMPD1	chr16:20744988-20753200	A	SD	31.503	17.4629	-0.851197	-3.38421	5e-05	0.000207862	yes
XLOC_009540	XLOC_009540	CDR2	chr16:22357256-22385938	A	SD	7.94638	3.50704	-1.18004	-4.31487	5e-05	0.000207862	yes
XLOC_009544	XLOC_009544	COG7	chr16:23399813-23464512	A	SD	9.35557	6.86454	-0.446663	-1.74053	0.0032	0.00902991	yes
XLOC_009557	XLOC_009557	XPO6	chr16:28109296-28223342	A	SD	54.1969	31.2077	-0.796306	-2.8271	5e-05	0.000207862	yes
XLOC_009569	XLOC_009569	RABEP2	chr16:28889808-28937982	A	SD	46.1592	20.2483	-1.18882	-4.75941	5e-05	0.000207862	yes
XLOC_009575	XLOC_009575	CDIPT	chr16:29869676-29874609	A	SD	94.8418	69.6293	-0.445828	-1.84095	0.00155	0.00476606	yes
XLOC_009582	XLOC_009582	YPEL3	chr16:30103634-30107575	A	SD	18.8799	12.3753	-0.609387	-2.12161	0.00015	0.000578547	yes
XLOC_009584	XLOC_009584	MAPK3	chr16:30125419-30134630	A	SD	39.7511	30.1042	-0.401029	-1.58285	0.0059	0.0154666	yes
XLOC_009589	XLOC_009589	CD2BP2,TBC1D10B	chr16:30362086-30381522	A	SD	45.2665	33.9227	-0.41619	-1.60995	0.0047	0.0126953	yes
XLOC_009592	XLOC_009592	SEPHS2	chr16:30454945-30457296	A	SD	96.8174	65.646	-0.560561	-2.34327	0.0001	0.000396915	yes
XLOC_009593	XLOC_009593	ZNF768	chr16:30535321-30540744	A	SD	29.6185	22.8526	-0.374143	-1.44076	0.01265	0.0298905	yes
XLOC_009594	XLOC_009594	ZNF747	chr16:30541505-30548682	A	SD	15.9584	11.711	-0.446456	-1.34892	0.0216	0.0474224	yes
XLOC_009595	XLOC_009595	ZNF764	chr16:30563705-30569880	A	SD	8.4904	5.85288	-0.536688	-1.8747	0.00145	0.0045016	yes
XLOC_009596	XLOC_009596	ZNF688	chr16:30581018-30583728	A	SD	17.1148	8.68743	-0.978242	-3.27099	5e-05	0.000207862	yes
XLOC_009602	XLOC_009602	BCL7C	chr16:30845361-30906539	A	SD	41.0625	26.8627	-0.612215	-2.14314	0.0002	0.000751864	yes
XLOC_009608	XLOC_009608	VKORC1	chr16:31102174-31106276	A	SD	172.15	120.889	-0.509976	-2.08269	0.0005	0.00173351	yes
XLOC_009609	XLOC_009609	PRSS8	chr16:31142753-31147151	A	SD	108.884	76.4786	-0.50967	-2.11691	0.00045	0.00157186	yes
XLOC_009615	XLOC_009615	C16orf58	chr16:31494438-31519740	A	SD	59.3168	33.6697	-0.816991	-3.38434	5e-05	0.000207862	yes
XLOC_009640	XLOC_009640	N4BP1	chr16:48572636-48644120	A	SD	7.73778	5.80378	-0.414926	-1.66876	0.0039	0.0107624	yes
XLOC_009680	XLOC_009680	GOT2	chr16:58741034-58768261	A	SD	112.05	84.5714	-0.405906	-1.67431	0.00345	0.00963078	yes
XLOC_009695	XLOC_009695	FAM96B	chr16:66965957-66968326	A	SD	197.823	131.151	-0.592984	-2.41448	5e-05	0.000207862	yes
XLOC_009696	XLOC_009696	B3GNT9	chr16:67143830-67184902	A	SD	2.81519	1.30112	-1.11348	-1.38574	0.0196	0.0436773	yes
XLOC_009697	XLOC_009697	TRADD	chr16:67188088-67193812	A	SD	68.1095	18.1516	-1.90776	-7.50261	5e-05	0.000207862	yes
XLOC_009705	XLOC_009705	ATP6V0D1	chr16:67471916-67515089	A	SD	177.512	98.0253	-0.85669	-3.52159	5e-05	0.000207862	yes
XLOC_009709	XLOC_009709	ENKD1	chr16:67696848-67700665	A	SD	13.5463	10.2365	-0.404186	-1.4758	0.01075	0.0260106	yes
XLOC_009720	XLOC_009720	ESRP2	chr16:68119268-68270136	A	SD	27.5477	14.1913	-0.956931	-3.16136	5e-05	0.000207862	yes
XLOC_009747	XLOC_009747	AP1G1	chr16:71762904-71842976	A	SD	35.3716	23.0218	-0.619592	-2.47082	5e-05	0.000207862	yes
XLOC_009749	XLOC_009749	ZNF821	chr16:71893582-71919569	A	SD	7.40904	5.63066	-0.395983	-1.40054	0.01445	0.0335569	yes
XLOC_009753	XLOC_009753	ZFHX3	chr16:72816785-73092534	A	SD	5.10352	3.34535	-0.609338	-2.36896	5e-05	0.000207862	yes
XLOC_009763	XLOC_009763	LDHD	chr16:75032914-75150670	A	SD	49.0791	21.7976	-1.17094	-3.77076	5e-05	0.000207862	yes
XLOC_009765	XLOC_009765	BCAR1	chr16:75262927-75301951	A	SD	20.1172	13.5994	-0.564882	-2.28039	0.0001	0.000396915	yes
XLOC_009774	XLOC_009774	MAF	chr16:79627744-79634626	A	SD	39.8734	1.72137	-4.53379	-15.293	5e-05	0.000207862	yes
XLOC_009778	XLOC_009778	CDYL2	chr16:80631799-80838328	A	SD	11.3949	2.58382	-2.14081	-8.35066	5e-05	0.000207862	yes
XLOC_009780	XLOC_009780	CMC2	chr16:81009698-81066709	A	SD	130.804	36.3585	-1.84705	-2.7141	0.0002	0.000751864	yes
XLOC_009781	XLOC_009781	C16orf46	chr16:81087101-81110872	A	SD	6.32078	3.29024	-0.94191	-1.94506	0.0009	0.0029308	yes
XLOC_009794	XLOC_009794	TLDC1	chr16:84509965-84538288	A	SD	6.041	3.20064	-0.91643	-3.5094	5e-05	0.000207862	yes
XLOC_009795	XLOC_009795	COTL1	chr16:84599203-84651702	A	SD	35.5773	16.3768	-1.1193	-4.46464	5e-05	0.000207862	yes
XLOC_009810	XLOC_009810	FBXO31	chr16:87360592-87425713	A	SD	8.20234	4.3601	-0.911674	-3.63714	5e-05	0.000207862	yes
XLOC_009818	XLOC_009818	MVD	chr16:88718347-88729571	A	SD	52.5895	18.323	-1.52112	-5.05961	5e-05	0.000207862	yes
XLOC_009824	XLOC_009824	GALNS	chr16:88880141-88923374	A	SD	16.2767	10.8103	-0.590394	-2.35782	5e-05	0.000207862	yes
XLOC_009827	XLOC_009827	SLC22A31	chr16:89262168-89268101	A	SD	10.7207	6.1202	-0.808751	-2.81833	5e-05	0.000207862	yes
XLOC_009829	XLOC_009829	CHMP1A	chr16:89710838-89736866	A	SD	50.9126	34.5004	-0.56141	-2.2554	5e-05	0.000207862	yes
XLOC_009844	XLOC_009844	-	chr16:2729826-2730280	A	SD	9.1566	5.12226	-0.838032	-1.76346	0.00345	0.00963078	yes
XLOC_009846	XLOC_009846	-	chr16:2885333-2886661	A	SD	2.67185	1.31591	-1.02178	-2.35148	0.00025	0.000921121	yes
XLOC_009890	XLOC_009890	WDR81	chr17:1619793-1641893	A	SD	9.39889	4.96021	-0.922088	-2.93703	5e-05	0.000207862	yes
XLOC_009894	XLOC_009894	DPH1,OVCA2	chr17:1933430-1946725	A	SD	93.448	62.027	-0.591267	-2.05825	0.00035	0.00125367	yes
XLOC_009908	XLOC_009908	EMC6	chr17:3539761-3599698	A	SD	122.363	78.1337	-0.64715	-1.54292	0.0069	0.0176899	yes
XLOC_009920	XLOC_009920	PSMB6	chr17:4699438-4701798	A	SD	243.816	160.387	-0.604235	-2.47497	5e-05	0.000207862	yes
XLOC_009925	XLOC_009925	RNF167	chr17:4843629-4848517	A	SD	99.42	80.1313	-0.31117	-1.29386	0.0226	0.0493692	yes
XLOC_009927	XLOC_009927	KIF1C	chr17:4901242-4931694	A	SD	45.9485	23.6959	-0.955379	-3.91378	5e-05	0.000207862	yes
XLOC_009934	XLOC_009934	MIS12	chr17:5389693-5394130	A	SD	33.0226	22.4008	-0.559905	-2.24352	5e-05	0.000207862	yes
XLOC_009938	XLOC_009938	TXNDC17	chr17:6481642-6554954	A	SD	65.2545	42.6041	-0.615084	-1.97667	0.0012	0.00378548	yes
XLOC_009946	XLOC_009946	C17orf49,RNASEK	chr17:6915735-6922973	A	SD	326.369	218.994	-0.575617	-2.18961	0.00025	0.000921121	yes
XLOC_009948	XLOC_009948	SLC16A13	chr17:6939345-6943660	A	SD	5.94644	4.23217	-0.490629	-1.47261	0.0113	0.0271421	yes
XLOC_009949	XLOC_009949	ACADVL	chr17:7093209-7128586	A	SD	327.248	178.57	-0.873892	-3.36608	5e-05	0.000207862	yes
XLOC_009951	XLOC_009951	SLC2A4	chr17:7185053-7191367	A	SD	1.82756	1.30093	-0.490377	-1.42261	0.0143	0.0332485	yes
XLOC_009952	XLOC_009952	EIF5A	chr17:7210317-7215782	A	SD	450.24	348.939	-0.367717	-1.47277	0.0099	0.0242361	yes
XLOC_009953	XLOC_009953	ACAP1,KCTD11	chr17:7239847-7258262	A	SD	6.39656	5.00376	-0.354284	-1.32826	0.02195	0.0480737	yes
XLOC_009961	XLOC_009961	CHRNB1	chr17:7348405-7360932	A	SD	2.18367	1.37249	-0.66996	-1.89654	0.00125	0.0039267	yes
XLOC_009968	XLOC_009968	CD68	chr17:7482804-7485429	A	SD	3.64994	1.74991	-1.06059	-3.13245	5e-05	0.000207862	yes
XLOC_009969	XLOC_009969	MPDU1	chr17:7486964-7493488	A	SD	134.949	83.9467	-0.68487	-2.8294	5e-05	0.000207862	yes
XLOC_009978	XLOC_009978	CHD3	chr17:7760000-7816075	A	SD	73.5389	39.1713	-0.908711	-2.2149	0.0002	0.000751864	yes
XLOC_009990	XLOC_009990	NDEL1	chr17:8339169-8371495	A	SD	28.1458	13.9681	-1.01078	-4.08425	5e-05	0.000207862	yes
XLOC_009993	XLOC_009993	USP43	chr17:9547861-9633008	A	SD	8.16053	6.04734	-0.432362	-1.68311	0.0031	0.00878995	yes
XLOC_009995	XLOC_009995	ADPRM	chr17:10600901-10614875	A	SD	26.9825	8.14741	-1.72761	-6.39859	5e-05	0.000207862	yes
XLOC_009999	XLOC_009999	MAP2K4	chr17:11924134-12047148	A	SD	46.2944	14.3578	-1.689	-6.45767	5e-05	0.000207862	yes
XLOC_010017	XLOC_010017	UBB	chr17:16284106-16286059	A	SD	1264.5	911.045	-0.47297	-1.7123	0.0034	0.00951282	yes
XLOC_010032	XLOC_010032	DRG2	chr17:17991180-18011299	A	SD	31.2078	20.574	-0.601089	-2.44099	5e-05	0.000207862	yes
XLOC_010045	XLOC_010045	TVP23B	chr17:18684581-18710026	A	SD	55.9029	34.2145	-0.708313	-2.9093	5e-05	0.000207862	yes
XLOC_010051	XLOC_010051	EPN2	chr17:19140689-19240028	A	SD	25.4584	10.2446	-1.31328	-5.22136	5e-05	0.000207862	yes
XLOC_010053	XLOC_010053	MAPK7	chr17:19240866-19290532	A	SD	7.68505	4.1273	-0.896855	-2.58536	5e-05	0.000207862	yes
XLOC_010079	XLOC_010079	TMEM199	chr17:26684662-26690704	A	SD	31.336	18.518	-0.758892	-2.85584	5e-05	0.000207862	yes
XLOC_010092	XLOC_010092	TRAF4	chr17:27070981-27077976	A	SD	89.4458	66.4252	-0.429283	-1.76794	0.0025	0.0072718	yes
XLOC_010125	XLOC_010125	ZNF207	chr17:30677127-30697468	A	SD	92.3406	73.4925	-0.329368	-1.36314	0.01705	0.0386579	yes
XLOC_010127	XLOC_010127	PSMD11	chr17:30771324-30810337	A	SD	36.9485	28.4324	-0.37798	-1.56591	0.00765	0.0193375	yes
XLOC_010147	XLOC_010147	TAF15	chr17:34136458-34174246	A	SD	192.402	109.926	-0.807588	-3.2053	5e-05	0.000207862	yes
XLOC_010185	XLOC_010185	GRB7	chr17:37894161-37903538	A	SD	4.67114	3.5326	-0.403045	-1.33166	0.01945	0.0433788	yes
XLOC_010189	XLOC_010189	PSMD3	chr17:38137020-38154213	A	SD	131.484	86.7008	-0.600768	-2.4776	5e-05	0.000207862	yes
XLOC_010223	XLOC_010223	NAGLU	chr17:40687950-40696466	A	SD	29.8946	17.0802	-0.80756	-3.13192	5e-05	0.000207862	yes
XLOC_010226	XLOC_010226	COASY	chr17:40714091-40718299	A	SD	40.3296	20.4677	-0.978488	-3.97731	5e-05	0.000207862	yes
XLOC_010227	XLOC_010227	MLX	chr17:40718610-40730371	A	SD	47.8776	26.2943	-0.864603	-3.04338	5e-05	0.000207862	yes
XLOC_010228	XLOC_010228	TUBG1	chr17:40731525-40767256	A	SD	84.6009	41.0586	-1.04299	-3.53922	5e-05	0.000207862	yes
XLOC_010240	XLOC_010240	RUNDC1	chr17:41132581-41145707	A	SD	17.6861	11.9931	-0.560409	-2.28844	0.0001	0.000396915	yes
XLOC_010245	XLOC_010245	NBR1	chr17:41322487-41363708	A	SD	45.9603	35.016	-0.392373	-1.6153	0.00485	0.0130301	yes
XLOC_010254	XLOC_010254	NAGS	chr17:42081916-42086486	A	SD	2.01784	0.974519	-1.05005	-2.13592	0.00045	0.00157186	yes
XLOC_010255	XLOC_010255	G6PC3	chr17:42148038-42153772	A	SD	84.2507	64.0843	-0.394718	-1.54118	0.00745	0.0188885	yes
XLOC_010260	XLOC_010260	GRN	chr17:42422490-42430470	A	SD	42.9109	33.5558	-0.354781	-1.46934	0.01045	0.025403	yes
XLOC_010269	XLOC_010269	HEXIM1	chr17:43224683-43229468	A	SD	27.9561	16.8894	-0.72705	-3.00097	5e-05	0.000207862	yes
XLOC_010286	XLOC_010286	GOSR2	chr17:45000485-45019678	A	SD	17.9138	8.90228	-1.00882	-3.91284	5e-05	0.000207862	yes
XLOC_010293	XLOC_010293	TBKBP1	chr17:45771434-45789429	A	SD	6.44843	4.30662	-0.582391	-2.15593	0.0002	0.000751864	yes
XLOC_010295	XLOC_010295	LRRC46	chr17:45908992-45918699	A	SD	3.09191	1.11621	-1.46989	-2.36321	0.00035	0.00125367	yes
XLOC_010298	XLOC_010298	CDK5RAP3	chr17:46047893-46059152	A	SD	65.9332	44.6741	-0.561567	-2.27817	0.0002	0.000751864	yes
XLOC_010309	XLOC_010309	UBE2Z	chr17:46985730-47006422	A	SD	72.4162	52.6567	-0.459695	-1.84259	0.00105	0.00336015	yes
XLOC_010346	XLOC_010346	PCTP	chr17:53828339-53854748	A	SD	26.6124	5.92424	-2.16739	-8.3108	5e-05	0.000207862	yes
XLOC_010352	XLOC_010352	AKAP1	chr17:55162482-55198710	A	SD	51.5375	21.8886	-1.23545	-5.07521	5e-05	0.000207862	yes
XLOC_010354	XLOC_010354	DYNLL2	chr17:56160779-56177874	A	SD	158.196	90.7216	-0.802198	-2.39205	5e-05	0.000207862	yes
XLOC_010370	XLOC_010370	CLTC	chr17:57695833-57774317	A	SD	89.1451	57.3043	-0.637512	-2.37131	5e-05	0.000207862	yes
XLOC_010371	XLOC_010371	VMP1	chr17:57784862-57917952	A	SD	134.188	52.6482	-1.3498	-5.56124	5e-05	0.000207862	yes
XLOC_010377	XLOC_010377	PPM1D	chr17:58677430-58743640	A	SD	12.8345	4.93741	-1.3782	-3.99607	5e-05	0.000207862	yes
XLOC_010392	XLOC_010392	MAP3K3	chr17:61699529-61777519	A	SD	6.30755	4.16546	-0.598604	-2.13173	0.00015	0.000578547	yes
XLOC_010395	XLOC_010395	PSMC5	chr17:61896792-61909387	A	SD	175.382	122.592	-0.516631	-1.73997	0.00225	0.00662737	yes
XLOC_010404	XLOC_010404	PRKCA	chr17:64298925-64806862	A	SD	5.93746	1.3837	-2.10131	-7.99361	5e-05	0.000207862	yes
XLOC_010414	XLOC_010414	LINC00674	chr17:66097695-66132070	A	SD	8.03617	5.77651	-0.476309	-1.94981	0.0006	0.00204454	yes
XLOC_010417	XLOC_010417	ARSG	chr17:66255322-66597095	A	SD	12.8159	4.07933	-1.65153	-1.51214	0.01365	0.0319628	yes
XLOC_010429	XLOC_010429	SOX9	chr17:70117160-70122560	A	SD	5.25645	2.18003	-1.26974	-4.2017	5e-05	0.000207862	yes
XLOC_010440	XLOC_010440	GPRC5C	chr17:72427666-72443568	A	SD	14.9441	11.5804	-0.367892	-1.39495	0.01555	0.0357854	yes
XLOC_010444	XLOC_010444	SLC9A3R1	chr17:72744750-72765499	A	SD	87.9371	59.6612	-0.559679	-2.32062	5e-05	0.000207862	yes
XLOC_010445	XLOC_010445	TMEM104	chr17:72772621-72835922	A	SD	6.68383	3.59716	-0.893818	-3.441	5e-05	0.000207862	yes
XLOC_010472	XLOC_010472	UBALD2	chr17:74261248-74267380	A	SD	24.8586	10.5066	-1.24245	-4.73011	5e-05	0.000207862	yes
XLOC_010480	XLOC_010480	METTL23	chr17:74722911-74729962	A	SD	58.9219	40.8155	-0.529687	-2.07397	0.00035	0.00125367	yes
XLOC_010491	XLOC_010491	SYNGR2	chr17:76164590-76169009	A	SD	556.323	186.338	-1.578	-6.20554	5e-05	0.000207862	yes
XLOC_010508	XLOC_010508	CCDC40	chr17:78010430-78074412	A	SD	1.08271	0.570327	-0.924787	-2.07593	0.0007	0.0023445	yes
XLOC_010511	XLOC_010511	SLC26A11	chr17:78194199-78227308	A	SD	18.7962	13.0172	-0.530024	-2.10914	0.00045	0.00157186	yes
XLOC_010516	XLOC_010516	CHMP6	chr17:78965424-78977754	A	SD	20.1739	11.7519	-0.779596	-2.81773	5e-05	0.000207862	yes
XLOC_010517	XLOC_010517	BAIAP2	chr17:79008946-79156964	A	SD	130.66	37.2606	-1.8101	-7.16029	5e-05	0.000207862	yes
XLOC_010525	XLOC_010525	HGS	chr17:79650961-79669151	A	SD	25.8294	20.0145	-0.367971	-1.51243	0.0101	0.0246631	yes
XLOC_010530	XLOC_010530	ANAPC11	chr17:79845710-79858409	A	SD	163.458	112.781	-0.535402	-1.63806	0.0053	0.014074	yes
XLOC_010533	XLOC_010533	ASPSCR1	chr17:79935425-79975282	A	SD	21.1286	14.1338	-0.580048	-2.25206	5e-05	0.000207862	yes
XLOC_010535	XLOC_010535	RAC3	chr17:79989531-79992080	A	SD	42.7096	31.908	-0.420641	-1.65247	0.0042	0.0114848	yes
XLOC_010536	XLOC_010536	-	chr17:79995738-79997228	A	SD	6.05708	3.27138	-0.888723	-1.9083	0.00165	0.00503345	yes
XLOC_010537	XLOC_010537	GPS1	chr17:80009762-80015346	A	SD	75.3823	58.3006	-0.370715	-1.54192	0.0069	0.0176899	yes
XLOC_010544	XLOC_010544	NARF	chr17:80415274-80446143	A	SD	43.1588	24.6231	-0.809646	-3.23953	5e-05	0.000207862	yes
XLOC_010545	XLOC_010545	FOXK2	chr17:80477593-80562483	A	SD	19.5331	13.5834	-0.524078	-1.9754	0.00065	0.00219389	yes
XLOC_010554	XLOC_010554	RPH3AL	chr17:62179-236059	A	SD	9.33605	6.79524	-0.458287	-1.61904	0.0046	0.0124525	yes
XLOC_010564	XLOC_010564	MYO1C	chr17:1367479-1396001	A	SD	87.8669	41.8821	-1.06899	-4.37514	5e-05	0.000207862	yes
XLOC_010565	XLOC_010565	INPP5K	chr17:1397870-1420182	A	SD	12.409	8.10349	-0.614769	-2.42689	5e-05	0.000207862	yes
XLOC_010566	XLOC_010566	PITPNA	chr17:1420212-1466110	A	SD	50.8639	38.0303	-0.419495	-1.61462	0.0062	0.0161341	yes
XLOC_010571	XLOC_010571	TLCD2	chr17:1606083-1613715	A	SD	1.71784	1.17842	-0.543735	-1.87972	0.0011	0.00350108	yes
XLOC_010572	XLOC_010572	MIR22,MIR22HG	chr17:1614797-1619566	A	SD	7.49816	0.740824	-3.33934	-1.97981	5e-05	0.000207862	yes
XLOC_010581	XLOC_010581	MNT	chr17:2287353-2304432	A	SD	7.4871	5.81777	-0.363942	-1.33485	0.02065	0.0456856	yes
XLOC_010584	XLOC_010584	CLUH	chr17:2592678-2614927	A	SD	28.7181	21.8526	-0.394154	-1.63089	0.0046	0.0124525	yes
XLOC_010605	XLOC_010605	ANKFY1	chr17:4066664-4167274	A	SD	13.5172	8.95221	-0.594481	-2.10157	0.00035	0.00125367	yes
XLOC_010606	XLOC_010606	UBE2G1	chr17:4172511-4269969	A	SD	77.8916	29.04	-1.42342	-2.64888	5e-05	0.000207862	yes
XLOC_010609	XLOC_010609	ALOX15	chr17:4534213-4547391	A	SD	65.1829	45.96	-0.504116	-1.79512	0.00165	0.00503345	yes
XLOC_010615	XLOC_010615	PFN1	chr17:4848944-4852381	A	SD	861.15	569.048	-0.597716	-2.01931	0.0004	0.00141476	yes
XLOC_010616	XLOC_010616	SPAG7	chr17:4862520-4871132	A	SD	64.0593	41.8107	-0.615534	-2.50378	5e-05	0.000207862	yes
XLOC_010617	XLOC_010617	CAMTA2	chr17:4871286-4890960	A	SD	19.4923	10.6856	-0.867229	-3.52677	5e-05	0.000207862	yes
XLOC_010628	XLOC_010628	DERL2	chr17:5377612-5389494	A	SD	125.819	47.9574	-1.39152	-5.63501	5e-05	0.000207862	yes
XLOC_010648	XLOC_010648	DVL2	chr17:7128660-7137863	A	SD	40.4409	25.8667	-0.644719	-2.68922	5e-05	0.000207862	yes
XLOC_010649	XLOC_010649	PHF23	chr17:7138346-7142964	A	SD	58.2196	31.9193	-0.867075	-3.48848	5e-05	0.000207862	yes
XLOC_010650	XLOC_010650	GABARAP	chr17:7143737-7145753	A	SD	905.816	585.845	-0.628699	-2.48196	5e-05	0.000207862	yes
XLOC_010651	XLOC_010651	CTDNEP1	chr17:7146905-7155259	A	SD	73.5169	51.5111	-0.513192	-2.12809	0.0001	0.000396915	yes
XLOC_010652	XLOC_010652	CLDN7	chr17:7155371-7166512	A	SD	248.858	147.92	-0.750509	-2.63289	5e-05	0.000207862	yes
XLOC_010654	XLOC_010654	GPS2	chr17:7215977-7218687	A	SD	20.5814	13.8382	-0.572681	-2.18289	0.00015	0.000578547	yes
XLOC_010656	XLOC_010656	PLSCR3,TMEM256	chr17:7284292-7307450	A	SD	430.319	248.551	-0.791865	-2.46416	5e-05	0.000207862	yes
XLOC_010659	XLOC_010659	FXR2	chr17:7494547-7536701	A	SD	44.3212	28.8881	-0.617521	-1.80093	0.00145	0.0045016	yes
XLOC_010665	XLOC_010665	TRAPPC1	chr17:7833662-7853237	A	SD	190.644	130.511	-0.546712	-1.79351	0.00165	0.00503345	yes
XLOC_010669	XLOC_010669	PER1	chr17:8043787-8059681	A	SD	8.88089	1.7662	-2.33006	-8.57658	5e-05	0.000207862	yes
XLOC_010673	XLOC_010673	C17orf59	chr17:8091650-8093564	A	SD	12.8733	7.62912	-0.754793	-2.77475	5e-05	0.000207862	yes
XLOC_010704	XLOC_010704	ZNF18	chr17:11501747-11900836	A	SD	22.9065	3.87526	-2.56339	-9.11945	5e-05	0.000207862	yes
XLOC_010715	XLOC_010715	CDRT4,TVP23C,TVP23C-CDRT4	chr17:15339331-15466945	A	SD	7.11477	3.67201	-0.954246	-3.3734	5e-05	0.000207862	yes
XLOC_010729	XLOC_010729	COPS3	chr17:17149937-17184617	A	SD	59.4632	43.6738	-0.445229	-1.85037	0.0009	0.0029308	yes
XLOC_010730	XLOC_010730	RASD1	chr17:17397752-17399709	A	SD	3.6823	0.70793	-2.37893	-4.8449	5e-05	0.000207862	yes
XLOC_010731	XLOC_010731	PEMT	chr17:17408876-17495017	A	SD	53.3837	39.861	-0.42142	-1.66585	0.0036	0.0100061	yes
XLOC_010733	XLOC_010733	SREBF1	chr17:17584786-17740325	A	SD	95.2734	64.6027	-0.56048	-2.07762	0.0002	0.000751864	yes
XLOC_010736	XLOC_010736	TOM1L2	chr17:17746821-17875784	A	SD	35.5753	15.4705	-1.20135	-4.91969	5e-05	0.000207862	yes
XLOC_010738	XLOC_010738	FLII	chr17:18128935-18162230	A	SD	43.0432	24.2628	-0.827038	-3.07198	5e-05	0.000207862	yes
XLOC_010751	XLOC_010751	B9D1	chr17:19240866-19290532	A	SD	14.483	8.83216	-0.713523	-1.40637	0.0136	0.0318567	yes
XLOC_010757	XLOC_010757	AKAP10	chr17:19807764-19881169	A	SD	12.5455	8.33328	-0.590214	-2.38847	5e-05	0.000207862	yes
XLOC_010762	XLOC_010762	TMEM11	chr17:21101262-21117908	A	SD	36.7134	20.4355	-0.845225	-2.92958	5e-05	0.000207862	yes
XLOC_010808	XLOC_010808	COPRS	chr17:30178883-30186326	A	SD	120.154	44.1904	-1.44308	-5.56199	5e-05	0.000207862	yes
XLOC_010844	XLOC_010844	ACACA	chr17:35441925-35766902	A	SD	68.9931	27.6561	-1.31886	-2.95016	5e-05	0.000207862	yes
XLOC_010871	XLOC_010871	MIEN1	chr17:37885408-37886788	A	SD	257.176	162.224	-0.664767	-2.72363	5e-05	0.000207862	yes
XLOC_010880	XLOC_010880	RARA-AS1	chr17:38465422-38513895	A	SD	6.19665	2.57937	-1.26447	-1.93949	0.00025	0.000921121	yes
XLOC_010892	XLOC_010892	KRT10	chr17:38974368-38992526	A	SD	166.412	101.978	-0.706496	-1.42373	0.0147	0.0340847	yes
XLOC_010932	XLOC_010932	KRT19	chr17:39679868-39693409	A	SD	5.06245	0.371652	-3.76781	-4.58482	5e-05	0.000207862	yes
XLOC_010944	XLOC_010944	ACLY	chr17:40023108-40075506	A	SD	170.76	74.8799	-1.18932	-4.65227	5e-05	0.000207862	yes
XLOC_010950	XLOC_010950	RAB5C	chr17:40276993-40307062	A	SD	123.287	82.3991	-0.581321	-2.43219	5e-05	0.000207862	yes
XLOC_010955	XLOC_010955	STAT3	chr17:40465342-40540575	A	SD	37.1687	25.7547	-0.529252	-2.19618	0.00015	0.000578547	yes
XLOC_010959	XLOC_010959	PLEKHH3	chr17:40819931-40830368	A	SD	50.8184	33.439	-0.603819	-2.48008	5e-05	0.000207862	yes
XLOC_010964	XLOC_010964	COA3	chr17:40949635-40950743	A	SD	156.102	100.98	-0.628427	-2.56182	5e-05	0.000207862	yes
XLOC_010977	XLOC_010977	DUSP3	chr17:41843488-41856368	A	SD	28.5049	16.1548	-0.819245	-3.38532	5e-05	0.000207862	yes
XLOC_010986	XLOC_010986	ATXN7L3	chr17:42264353-42278294	A	SD	12.9002	9.46773	-0.446306	-1.40997	0.01525	0.0351849	yes
XLOC_010991	XLOC_010991	SLC25A39	chr17:42396992-42402217	A	SD	166.417	128.184	-0.37658	-1.55201	0.00655	0.0169178	yes
XLOC_011027	XLOC_011027	SCRN2	chr17:45908992-45918699	A	SD	7.67316	5.58	-0.459554	-1.38136	0.01675	0.03808	yes
XLOC_011028	XLOC_011028	SP6	chr17:45922279-45933240	A	SD	2.42708	1.61305	-0.589432	-1.89799	0.0011	0.00350108	yes
XLOC_011053	XLOC_011053	PHOSPHO1	chr17:47300731-47308128	A	SD	2.01963	0.188471	-3.42168	-3.92437	5e-05	0.000207862	yes
XLOC_011055	XLOC_011055	ZNF652	chr17:47366567-47457456	A	SD	24.3145	7.01102	-1.79412	-4.84361	5e-05	0.000207862	yes
XLOC_011059	XLOC_011059	SPOP	chr17:47676245-47755525	A	SD	48.9671	33.9155	-0.529868	-2.14995	0.0002	0.000751864	yes
XLOC_011060	XLOC_011060	SLC35B1	chr17:47778295-47785563	A	SD	65.1409	29.9265	-1.12214	-4.52509	5e-05	0.000207862	yes
XLOC_011069	XLOC_011069	MRPL27	chr17:48445227-48450562	A	SD	134.77	87.1397	-0.629093	-2.54474	5e-05	0.000207862	yes
XLOC_011070	XLOC_011070	LRRC59	chr17:48450580-48474914	A	SD	134.123	37.0277	-1.85688	-7.44926	5e-05	0.000207862	yes
XLOC_011091	XLOC_011091	MRPS23	chr17:55916286-55927464	A	SD	124.505	89.1541	-0.481828	-1.47428	0.00975	0.0239339	yes
XLOC_011110	XLOC_011110	TRIM37	chr17:56833229-57184266	A	SD	13.1021	8.46992	-0.629373	-2.43298	5e-05	0.000207862	yes
XLOC_011115	XLOC_011115	PTRH2	chr17:57774666-57784856	A	SD	108.102	46.5729	-1.21483	-4.88934	5e-05	0.000207862	yes
XLOC_011117	XLOC_011117	RNFT1	chr17:58029722-58042121	A	SD	9.46506	6.82689	-0.471383	-1.4533	0.0132	0.031049	yes
XLOC_011122	XLOC_011122	USP32	chr17:58254594-58469586	A	SD	6.32425	4.94904	-0.353745	-1.41405	0.0159	0.0365038	yes
XLOC_011124	XLOC_011124	APPBP2	chr17:58520509-58603601	A	SD	57.3155	11.588	-2.30629	-9.44543	5e-05	0.000207862	yes
XLOC_011131	XLOC_011131	CYB561	chr17:61509664-61523722	A	SD	164.639	78.1	-1.07592	-4.16255	5e-05	0.000207862	yes
XLOC_011136	XLOC_011136	SMARCD2	chr17:61909440-61920351	A	SD	77.2873	56.598	-0.44948	-1.82639	0.0017	0.00516731	yes
XLOC_011145	XLOC_011145	ERN1	chr17:62116502-62207574	A	SD	14.404	3.18298	-2.17802	-8.67949	5e-05	0.000207862	yes
XLOC_011146	XLOC_011146	TEX2	chr17:62222904-62340683	A	SD	21.9556	10.4752	-1.06761	-4.21047	5e-05	0.000207862	yes
XLOC_011151	XLOC_011151	SMURF2	chr17:62538414-62658464	A	SD	5.53393	4.05473	-0.448697	-1.60125	0.00595	0.0155795	yes
XLOC_011156	XLOC_011156	AXIN2	chr17:63524682-63557740	A	SD	2.20664	1.40336	-0.652967	-2.13041	0.00025	0.000921121	yes
XLOC_011157	XLOC_011157	CEP112	chr17:63631657-64188212	A	SD	2.17951	1.13471	-0.941682	-2.93556	5e-05	0.000207862	yes
XLOC_011161	XLOC_011161	PSMD12	chr17:65334046-65362792	A	SD	48.1958	38.1692	-0.3365	-1.34606	0.02075	0.0458618	yes
XLOC_011162	XLOC_011162	C17orf58	chr17:65987214-65989765	A	SD	5.86483	4.0651	-0.528798	-1.64853	0.00395	0.0108871	yes
XLOC_011164	XLOC_011164	SLC16A6	chr17:66255322-66597095	A	SD	19.9869	1.90143	-3.39389	-2.58924	0.01325	0.0311503	yes
XLOC_011172	XLOC_011172	ABCA10,ABCA5	chr17:67144147-67323323	A	SD	1.90237	0.819276	-1.21537	-3.9999	5e-05	0.000207862	yes
XLOC_011180	XLOC_011180	SLC39A11	chr17:70642084-71088853	A	SD	20.5492	14.2316	-0.529986	-1.48987	0.00925	0.0228644	yes
XLOC_011181	XLOC_011181	FAM104A	chr17:71189172-71258019	A	SD	20.0926	13.6616	-0.556533	-1.35881	0.01875	0.0420327	yes
XLOC_011198	XLOC_011198	HID1	chr17:72946838-72971823	A	SD	101.159	24.7144	-2.0332	-8.36118	5e-05	0.000207862	yes
XLOC_011200	XLOC_011200	NT5C	chr17:73106081-73127890	A	SD	27.8289	17.6995	-0.65288	-1.94588	0.00075	0.00249587	yes
XLOC_011210	XLOC_011210	H3F3B	chr17:73772514-73775860	A	SD	264.836	206.353	-0.359988	-1.42366	0.01245	0.0295005	yes
XLOC_011213	XLOC_011213	WBP2	chr17:73841779-73851501	A	SD	189.838	103.592	-0.87386	-3.61241	5e-05	0.000207862	yes
XLOC_011218	XLOC_011218	ACOX1	chr17:73937588-74002080	A	SD	17.3903	11.1939	-0.635564	-2.20651	0.00015	0.000578547	yes
XLOC_011220	XLOC_011220	SRP68	chr17:74034855-74068607	A	SD	67.386	29.5348	-1.19003	-4.60413	5e-05	0.000207862	yes
XLOC_011221	XLOC_011221	EXOC7	chr17:74075262-74099868	A	SD	46.0774	30.3837	-0.60076	-2.31901	5e-05	0.000207862	yes
XLOC_011231	XLOC_011231	ST6GALNAC1	chr17:74620837-74639920	A	SD	22.8227	0.225763	-6.65952	-10.6186	5e-05	0.000207862	yes
XLOC_011232	XLOC_011232	MXRA7	chr17:74671808-74707056	A	SD	4.70446	2.95031	-0.67316	-2.14531	0.00025	0.000921121	yes
XLOC_011233	XLOC_011233	JMJD6	chr17:74708913-74722881	A	SD	22.5479	8.43684	-1.41822	-5.32012	5e-05	0.000207862	yes
XLOC_011238	XLOC_011238	TMC6	chr17:75955275-76139049	A	SD	36.8046	15.6574	-1.23304	-4.17914	5e-05	0.000207862	yes
XLOC_011244	XLOC_011244	CYTH1	chr17:76670128-76778424	A	SD	25.1139	7.84667	-1.67834	-6.76561	5e-05	0.000207862	yes
XLOC_011250	XLOC_011250	CANT1	chr17:76987786-77005899	A	SD	161.657	47.8811	-1.75541	-7.12394	5e-05	0.000207862	yes
XLOC_011255	XLOC_011255	CBX4	chr17:77806954-77813213	A	SD	130.72	69.0518	-0.920726	-3.8109	5e-05	0.000207862	yes
XLOC_011258	XLOC_011258	TBC1D16	chr17:77906141-78009660	A	SD	11.3065	8.63775	-0.388426	-1.42021	0.00725	0.0184716	yes
XLOC_011260	XLOC_011260	SGSH	chr17:78143790-78194199	A	SD	21.2978	11.9802	-0.830058	-2.98975	5e-05	0.000207862	yes
XLOC_011264	XLOC_011264	BAIAP2-AS1	chr17:79002932-79008519	A	SD	17.7569	11.1444	-0.672065	-2.76128	5e-05	0.000207862	yes
XLOC_011271	XLOC_011271	SLC38A10	chr17:79218610-79269146	A	SD	47.0216	27.5125	-0.773237	-2.82357	5e-05	0.000207862	yes
XLOC_011277	XLOC_011277	ACTG1	chr17:79476996-79479892	A	SD	1459.47	852.853	-0.775073	-2.63131	5e-05	0.000207862	yes
XLOC_011279	XLOC_011279	NPLOC4	chr17:79523912-79604138	A	SD	45.8126	30.7041	-0.577314	-2.11703	0.0001	0.000396915	yes
XLOC_011285	XLOC_011285	P4HB	chr17:79801032-79818544	A	SD	703.571	270.04	-1.38152	-5.12759	5e-05	0.000207862	yes
XLOC_011288	XLOC_011288	PCYT2	chr17:79860071-79869353	A	SD	40.7428	12.2177	-1.73757	-7.04364	5e-05	0.000207862	yes
XLOC_011289	XLOC_011289	SIRT7	chr17:79869814-79876058	A	SD	13.5772	8.41521	-0.690118	-2.58677	5e-05	0.000207862	yes
XLOC_011290	XLOC_011290	MAFG	chr17:79876144-79885587	A	SD	9.62074	4.69145	-1.03611	-4.0761	5e-05	0.000207862	yes
XLOC_011291	XLOC_011291	PYCR1	chr17:79890261-79895204	A	SD	186.781	126.081	-0.566997	-2.30567	5e-05	0.000207862	yes
XLOC_011294	XLOC_011294	STRA13	chr17:79976578-79980785	A	SD	201.67	71.0981	-1.50412	-6.06707	5e-05	0.000207862	yes
XLOC_011295	XLOC_011295	DCXR	chr17:79993756-79995573	A	SD	616.353	185.443	-1.73278	-6.92119	5e-05	0.000207862	yes
XLOC_011296	XLOC_011296	RFNG	chr17:80005777-80009650	A	SD	15.0557	8.75207	-0.782615	-2.91762	5e-05	0.000207862	yes
XLOC_011297	XLOC_011297	DUS1L	chr17:80015747-80025553	A	SD	47.9172	29.147	-0.717194	-2.87367	5e-05	0.000207862	yes
XLOC_011298	XLOC_011298	FASN	chr17:80036213-80056106	A	SD	340.317	74.577	-2.19008	-5.47546	5e-05	0.000207862	yes
XLOC_011299	XLOC_011299	CCDC57	chr17:80059212-80170689	A	SD	180.359	85.5197	-1.07654	-4.30767	5e-05	0.000207862	yes
XLOC_011300	XLOC_011300	CSNK1D	chr17:80200536-80231618	A	SD	75.2609	55.6988	-0.434254	-1.75207	0.00305	0.00867366	yes
XLOC_011304	XLOC_011304	C17orf62	chr17:80347085-80408707	A	SD	53.5919	20.9964	-1.35187	-3.90232	5e-05	0.000207862	yes
XLOC_011318	XLOC_011318	-	chr17:17740439-17741289	A	SD	3.11142	1.70257	-0.869865	-1.75002	0.00545	0.0144213	yes
XLOC_011352	XLOC_011352	-	chr17:49020691-49022075	A	SD	1.96442	1.13136	-0.796037	-1.73631	0.0043	0.0117297	yes
XLOC_011370	XLOC_011370	-	chr17:77813491-77815034	A	SD	1.39149	0.720667	-0.949227	-1.82717	0.00325	0.00914807	yes
XLOC_011420	XLOC_011420	MYL12A	chr18:3247527-3256234	A	SD	362.605	136.531	-1.40917	-5.72063	5e-05	0.000207862	yes
XLOC_011421	XLOC_011421	MYL12B	chr18:3262110-3278282	A	SD	539.124	328.336	-0.715444	-2.84322	5e-05	0.000207862	yes
XLOC_011437	XLOC_011437	PTPRM	chr18:7567313-8406884	A	SD	35.5061	7.1331	-2.31547	-5.2498	5e-05	0.000207862	yes
XLOC_011439	XLOC_011439	MTCL1	chr18:8704347-8832775	A	SD	1.8458	0.975393	-0.920194	-3.09019	5e-05	0.000207862	yes
XLOC_011440	XLOC_011440	NDUFV2	chr18:9102627-9136718	A	SD	421.407	323.304	-0.382326	-1.53419	0.00705	0.018013	yes
XLOC_011443	XLOC_011443	RALBP1	chr18:9474993-9538106	A	SD	42.0713	16.447	-1.35502	-5.59972	5e-05	0.000207862	yes
XLOC_011447	XLOC_011447	VAPA	chr18:9913954-9960018	A	SD	36.6299	24.5405	-0.577858	-2.40256	5e-05	0.000207862	yes
XLOC_011454	XLOC_011454	CHMP1B	chr18:11689013-11909190	A	SD	38.7931	29.1759	-0.411023	-1.43588	0.0131	0.030846	yes
XLOC_011455	XLOC_011455	IMPA2	chr18:11981251-12030885	A	SD	36.3124	18.7137	-0.956369	-3.58399	5e-05	0.000207862	yes
XLOC_011474	XLOC_011474	GREB1L	chr18:18822202-19105376	A	SD	1.85367	0.856608	-1.11367	-2.22516	0.00015	0.000578547	yes
XLOC_011477	XLOC_011477	MIB1	chr18:19320701-19450918	A	SD	6.65472	4.33093	-0.619703	-1.86539	0.00195	0.00584049	yes
XLOC_011482	XLOC_011482	C18orf8	chr18:21083433-21166904	A	SD	20.1008	10.2521	-0.971332	-2.6083	5e-05	0.000207862	yes
XLOC_011502	XLOC_011502	DSG2	chr18:29078026-29136874	A	SD	58.3741	43.112	-0.437239	-1.76976	0.0022	0.00649851	yes
XLOC_011513	XLOC_011513	GALNT1	chr18:33161801-33291798	A	SD	48.0835	35.9294	-0.420377	-1.74793	0.0027	0.00778649	yes
XLOC_011525	XLOC_011525	SETBP1	chr18:42259939-42648475	A	SD	5.32799	3.15883	-0.754202	-1.66422	0.00515	0.0137215	yes
XLOC_011557	XLOC_011557	NEDD4L	chr18:55711609-56068772	A	SD	43.8409	21.0918	-1.05559	-4.30059	5e-05	0.000207862	yes
XLOC_011559	XLOC_011559	MALT1	chr18:56337240-56421160	A	SD	18.2722	3.72545	-2.29416	-8.37409	5e-05	0.000207862	yes
XLOC_011563	XLOC_011563	SEC11C	chr18:56807124-56826063	A	SD	435.897	158.841	-1.45641	-5.88094	5e-05	0.000207862	yes
XLOC_011570	XLOC_011570	ZCCHC2	chr18:60190657-60245818	A	SD	6.22134	4.06141	-0.615244	-2.3452	5e-05	0.000207862	yes
XLOC_011580	XLOC_011580	SERPINB8	chr18:61633710-61656608	A	SD	2.04371	1.30026	-0.652394	-1.77389	0.00225	0.00662737	yes
XLOC_011592	XLOC_011592	CNDP2	chr18:72163486-72190689	A	SD	191.289	85.6804	-1.15872	-4.44997	5e-05	0.000207862	yes
XLOC_011616	XLOC_011616	YES1	chr18:721590-813758	A	SD	18.3608	13.6115	-0.431799	-1.76559	0.0025	0.0072718	yes
XLOC_011634	XLOC_011634	LAMA1	chr18:6941742-7117813	A	SD	2.65441	0.119532	-4.47293	-6.13753	5e-05	0.000207862	yes
XLOC_011638	XLOC_011638	PPP4R1	chr18:9546788-9614605	A	SD	14.1116	9.32862	-0.597144	-2.40866	5e-05	0.000207862	yes
XLOC_011657	XLOC_011657	ESCO1	chr18:19109076-19181347	A	SD	14.0447	8.38326	-0.744443	-1.78537	0.00195	0.00584049	yes
XLOC_011658	XLOC_011658	ABHD3	chr18:19230857-19284766	A	SD	61.6379	13.7821	-2.16102	-8.29407	5e-05	0.000207862	yes
XLOC_011664	XLOC_011664	NPC1	chr18:21083433-21166904	A	SD	9.77847	5.68399	-0.782704	-2.22587	0.00015	0.000578547	yes
XLOC_011665	XLOC_011665	ANKRD29	chr18:21179977-21242861	A	SD	4.48318	2.4973	-0.844152	-2.25835	5e-05	0.000207862	yes
XLOC_011669	XLOC_011669	SS18	chr18:23596216-23671203	A	SD	23.7375	18.6162	-0.350611	-1.44116	0.01165	0.0278836	yes
XLOC_011670	XLOC_011670	KCTD1	chr18:24034873-24283602	A	SD	18.0421	6.81545	-1.40449	-4.74629	5e-05	0.000207862	yes
XLOC_011677	XLOC_011677	DSC2	chr18:28645785-28742819	A	SD	32.3674	24.3078	-0.413123	-1.70044	0.0032	0.00902991	yes
XLOC_011694	XLOC_011694	SLC39A6	chr18:33688493-33709357	A	SD	114.669	72.1099	-0.669205	-2.58035	5e-05	0.000207862	yes
XLOC_011701	XLOC_011701	RIT2	chr18:40323182-40695657	A	SD	1.70437	0.413512	-2.04324	-2.14618	0.00055	0.00188893	yes
XLOC_011702	XLOC_011702	SYT4	chr18:40847856-40857615	A	SD	22.6742	11.4985	-0.979609	-4.00512	5e-05	0.000207862	yes
XLOC_011703	XLOC_011703	-	chr18:41360578-41365973	A	SD	3.69606	0.966769	-1.93475	-5.91498	5e-05	0.000207862	yes
XLOC_011705	XLOC_011705	-	chr18:42257055-42259647	A	SD	3.66714	1.19205	-1.62121	-4.20985	5e-05	0.000207862	yes
XLOC_011719	XLOC_011719	IER3IP1	chr18:44681202-44702745	A	SD	87.4795	53.0576	-0.721385	-2.12914	0.0003	0.00108843	yes
XLOC_011724	XLOC_011724	DYM	chr18:46567855-46987091	A	SD	22.7769	15.6394	-0.542387	-2.14083	0.0002	0.000751864	yes
XLOC_011733	XLOC_011733	MBD1	chr18:47793251-47808144	A	SD	17.8111	12.8961	-0.465839	-1.84964	0.0012	0.00378548	yes
XLOC_011738	XLOC_011738	MBD2	chr18:51677970-51751158	A	SD	20.9141	10.3937	-1.00876	-4.06622	5e-05	0.000207862	yes
XLOC_011746	XLOC_011746	TXNL1	chr18:54270045-54306215	A	SD	108.336	81.6308	-0.408326	-1.63337	0.005	0.0133746	yes
XLOC_011748	XLOC_011748	FECH	chr18:55212072-55254137	A	SD	62.7276	30.4203	-1.04406	-4.26128	5e-05	0.000207862	yes
XLOC_011750	XLOC_011750	ATP8B1	chr18:55297533-55470495	A	SD	16.9344	12.287	-0.462819	-1.87785	0.0009	0.0029308	yes
XLOC_011752	XLOC_011752	ALPK2	chr18:56148481-56296189	A	SD	0.739981	0	#NAME?	#NAME?	5e-05	0.000207862	yes
XLOC_011756	XLOC_011756	LMAN1	chr18:56995055-57026508	A	SD	119.533	45.6891	-1.38749	-5.6177	5e-05	0.000207862	yes
XLOC_011782	XLOC_011782	CYB5A	chr18:71920526-71959251	A	SD	483.75	231.385	-1.06397	-4.32984	5e-05	0.000207862	yes
XLOC_011794	XLOC_011794	PQLC1	chr18:77662419-77711653	A	SD	27.5793	20.8927	-0.400589	-1.61463	0.0045	0.0122087	yes
XLOC_011798	XLOC_011798	-	chr18:19182205-19183625	A	SD	0.936097	0.340432	-1.45929	-2.02088	0.00875	0.021796	yes
XLOC_011799	XLOC_011799	-	chr18:19284871-19285323	A	SD	4.473	1.89657	-1.23785	-1.62471	0.0157	0.0360876	yes
XLOC_011802	XLOC_011802	-	chr18:29523314-29524097	A	SD	2.0796	0.901054	-1.20662	-1.68741	0.00925	0.0228644	yes
XLOC_011810	XLOC_011810	-	chr18:56080166-56085244	A	SD	0.767513	0	#NAME?	#NAME?	5e-05	0.000207862	yes
XLOC_011812	XLOC_011812	-	chr18:57028600-57029858	A	SD	1.34877	0.374962	-1.84682	-2.3573	0.00245	0.00714945	yes
XLOC_011821	XLOC_011821	TPGS1	chr19:507496-519654	A	SD	23.5624	13.1506	-0.841361	-2.87598	5e-05	0.000207862	yes
XLOC_011822	XLOC_011822	CDC34	chr19:531732-542087	A	SD	34.8187	25.0896	-0.472772	-1.8899	0.0013	0.0040743	yes
XLOC_011825	XLOC_011825	HCN2	chr19:589892-617159	A	SD	2.23133	1.40561	-0.666707	-1.92012	0.00105	0.00336015	yes
XLOC_011838	XLOC_011838	ARID3A	chr19:925784-975926	A	SD	2.28395	1.41455	-0.69119	-1.89747	0.00095	0.00307657	yes
XLOC_011841	XLOC_011841	CNN2	chr19:1026297-1039064	A	SD	20.9665	8.33218	-1.33132	-5.20446	5e-05	0.000207862	yes
XLOC_011842	XLOC_011842	ABCA7	chr19:1040101-1065570	A	SD	8.09001	5.07722	-0.672104	-2.6757	5e-05	0.000207862	yes
XLOC_011844	XLOC_011844	GPX4	chr19:1103924-1106788	A	SD	424.683	293.362	-0.533702	-2.15979	0.0003	0.00108843	yes
XLOC_011845	XLOC_011845	STK11	chr19:1205768-1229415	A	SD	26.2049	20.0875	-0.383537	-1.58189	0.00575	0.0151027	yes
XLOC_011853	XLOC_011853	NDUFS7	chr19:1383849-1395588	A	SD	139.409	104.633	-0.413991	-1.67415	0.0041	0.0112386	yes
XLOC_011854	XLOC_011854	DAZAP1	chr19:1407567-1435686	A	SD	55.6974	38.06	-0.549334	-2.26645	0.00015	0.000578547	yes
XLOC_011861	XLOC_011861	ADAT3,SCAMP4	chr19:1905370-1926012	A	SD	116.184	81.5493	-0.510671	-2.03836	0.00045	0.00157186	yes
XLOC_011862	XLOC_011862	CSNK1G2	chr19:1941160-1981336	A	SD	43.4897	29.061	-0.581587	-2.38872	5e-05	0.000207862	yes
XLOC_011863	XLOC_011863	IZUMO4	chr19:2096867-2099583	A	SD	11.3113	3.40907	-1.73031	-5.14486	5e-05	0.000207862	yes
XLOC_011864	XLOC_011864	DOT1L	chr19:2164147-2232577	A	SD	7.06652	5.27468	-0.421918	-1.7084	0.0028	0.00804226	yes
XLOC_011867	XLOC_011867	OAZ1	chr19:2269519-2273487	A	SD	1500.92	1143.15	-0.392832	-1.41571	0.0117	0.0279835	yes
XLOC_011870	XLOC_011870	GADD45B	chr19:2476122-2478257	A	SD	3.93732	2.28241	-0.786654	-2.18982	0.00035	0.00125367	yes
XLOC_011880	XLOC_011880	NCLN	chr19:3185874-3209573	A	SD	35.8651	27.0481	-0.407055	-1.69931	0.003	0.00855127	yes
XLOC_011884	XLOC_011884	HMG20B	chr19:3572920-3579081	A	SD	298.496	97.1009	-1.62016	-6.67667	5e-05	0.000207862	yes
XLOC_011888	XLOC_011888	MRPL54	chr19:3762664-3767563	A	SD	145.592	97.3059	-0.581327	-2.32329	5e-05	0.000207862	yes
XLOC_011891	XLOC_011891	PIAS4	chr19:4007728-4039382	A	SD	12.8288	8.93315	-0.522141	-1.95937	0.0007	0.0023445	yes
XLOC_011901	XLOC_011901	HDGFRP2	chr19:4472192-4517716	A	SD	29.6911	20.8705	-0.508567	-2.06965	0.00025	0.000921121	yes
XLOC_011909	XLOC_011909	KDM4B	chr19:4969123-5153746	A	SD	23.2233	9.86445	-1.23526	-4.36995	5e-05	0.000207862	yes
XLOC_011917	XLOC_011917	CAPS,VMAC	chr19:5904849-5978320	A	SD	11.4699	4.39689	-1.3833	-1.98282	0.00045	0.00157186	yes
XLOC_011920	XLOC_011920	CLPP	chr19:6361462-6368915	A	SD	124.434	77.1791	-0.689098	-2.81669	5e-05	0.000207862	yes
XLOC_011921	XLOC_011921	ALKBH7	chr19:6372443-6375261	A	SD	134.531	81.0047	-0.731858	-2.95255	5e-05	0.000207862	yes
XLOC_011922	XLOC_011922	CRB3	chr19:6464259-6481819	A	SD	99.2351	39.9678	-1.31201	-3.84447	5e-05	0.000207862	yes
XLOC_011924	XLOC_011924	TRIP10	chr19:6739692-6751537	A	SD	9.02904	5.40453	-0.740403	-2.73214	5e-05	0.000207862	yes
XLOC_011930	XLOC_011930	ARHGEF18	chr19:7459998-7537651	A	SD	8.57109	6.78777	-0.33654	-1.34591	0.02245	0.0490812	yes
XLOC_011933	XLOC_011933	MCOLN1	chr19:7587495-7598895	A	SD	11.0839	7.71808	-0.522153	-1.93718	0.0009	0.0029308	yes
XLOC_011935	XLOC_011935	CAMSAP3	chr19:7660787-7683196	A	SD	10.4208	6.48125	-0.685121	-2.68563	5e-05	0.000207862	yes
XLOC_011937	XLOC_011937	PET100	chr19:7694670-7698634	A	SD	426.179	279.12	-0.610576	-2.41056	0.0001	0.000396915	yes
XLOC_011938	XLOC_011938	STXBP2	chr19:7701986-7712760	A	SD	68.4166	34.174	-1.00145	-4.12983	5e-05	0.000207862	yes
XLOC_011941	XLOC_011941	TRAPPC5	chr19:7745706-7747748	A	SD	194.609	138.842	-0.487136	-1.98158	0.00065	0.00219389	yes
XLOC_011944	XLOC_011944	EVI5L	chr19:7895160-7929862	A	SD	16.9459	9.33871	-0.859642	-3.50963	5e-05	0.000207862	yes
XLOC_011945	XLOC_011945	LRRC8E	chr19:7953389-7967028	A	SD	9.47657	5.85342	-0.695084	-2.72124	5e-05	0.000207862	yes
XLOC_011946	XLOC_011946	MAP2K7	chr19:7968720-7979363	A	SD	18.3381	14.5376	-0.335061	-1.38391	0.0167	0.0380111	yes
XLOC_011948	XLOC_011948	SNAPC2	chr19:7985193-7988136	A	SD	89.5891	28.2142	-1.6669	-6.77431	5e-05	0.000207862	yes
XLOC_011953	XLOC_011953	RAB11B	chr19:8439259-8469624	A	SD	126.635	89.698	-0.497525	-1.93064	0.00065	0.00219389	yes
XLOC_011954	XLOC_011954	2002-03-01	chr19:8478186-8503899	A	SD	44.8133	21.7992	-1.03965	-4.13077	5e-05	0.000207862	yes
XLOC_011955	XLOC_011955	HNRNPM	chr19:8509782-8554002	A	SD	123.169	91.8211	-0.423743	-1.72339	0.0029	0.00829071	yes
XLOC_011964	XLOC_011964	UBL5	chr19:9938555-9940797	A	SD	937.445	707.447	-0.406112	-1.62325	0.00515	0.0137215	yes
XLOC_011983	XLOC_011983	DNM2	chr19:10828728-10947162	A	SD	51.228	25.3186	-1.01674	-2.99991	5e-05	0.000207862	yes
XLOC_011991	XLOC_011991	LDLR	chr19:11200037-11244505	A	SD	42.9413	9.72462	-2.14265	-8.63243	5e-05	0.000207862	yes
XLOC_011996	XLOC_011996	LPPR2	chr19:11466061-11476374	A	SD	100.964	66.3132	-0.606474	-2.5435	5e-05	0.000207862	yes
XLOC_011997	XLOC_011997	SWSAP1	chr19:11485382-11487627	A	SD	6.12127	3.93998	-0.635643	-2.05822	0.00055	0.00188893	yes
XLOC_012017	XLOC_012017	ASNA1	chr19:12847904-12859137	A	SD	140.016	100.621	-0.476668	-1.98195	0.0006	0.00204454	yes
XLOC_012019	XLOC_012019	JUNB	chr19:12902309-12904125	A	SD	24.1011	17.7887	-0.438136	-1.70353	0.0033	0.0092695	yes
XLOC_012024	XLOC_012024	CALR	chr19:13049413-13055304	A	SD	1104.31	461.032	-1.26021	-4.43731	5e-05	0.000207862	yes
XLOC_012029	XLOC_012029	NACC1	chr19:13227576-13251962	A	SD	38.7466	30.7329	-0.334284	-1.39011	0.01685	0.038243	yes
XLOC_012031	XLOC_012031	CCDC130	chr19:13842590-13875216	A	SD	11.3827	6.87534	-0.727342	-2.15609	0.00015	0.000578547	yes
XLOC_012034	XLOC_012034	ZSWIM4	chr19:13906247-13943044	A	SD	1.15017	0.795656	-0.531624	-1.48635	0.01095	0.0264283	yes
XLOC_012067	XLOC_012067	TPM4	chr19:16178316-16213815	A	SD	44.447	35.3315	-0.33113	-1.35589	0.01855	0.0416466	yes
XLOC_012068	XLOC_012068	RAB8A	chr19:16222489-16244445	A	SD	35.5812	26.7727	-0.410354	-1.6871	0.004	0.0110114	yes
XLOC_012070	XLOC_012070	FAM32A	chr19:16296199-16302857	A	SD	67.4372	51.3608	-0.392876	-1.63217	0.00485	0.0130301	yes
XLOC_012078	XLOC_012078	MYO9B	chr19:17186590-17324104	A	SD	4.71531	2.52761	-0.899581	-3.54902	5e-05	0.000207862	yes
XLOC_012080	XLOC_012080	OCEL1	chr19:17337002-17340033	A	SD	50.7583	18.4252	-1.46196	-5.50844	5e-05	0.000207862	yes
XLOC_012081	XLOC_012081	BABAM1	chr19:17378184-17390162	A	SD	67.9539	53.4275	-0.346975	-1.41442	0.01405	0.0327688	yes
XLOC_012083	XLOC_012083	MRPL34	chr19:17402939-17417652	A	SD	133.819	91.2133	-0.552962	-1.84404	0.00125	0.0039267	yes
XLOC_012084	XLOC_012084	DDA1	chr19:17420336-17445644	A	SD	25.1873	13.2159	-0.930422	-3.50278	5e-05	0.000207862	yes
XLOC_012086	XLOC_012086	MVB12A	chr19:17530832-17536143	A	SD	29.8503	22.3982	-0.414361	-1.58587	0.00535	0.0141956	yes
XLOC_012087	XLOC_012087	SLC27A1	chr19:17580452-17616977	A	SD	10.8001	7.16952	-0.591103	-2.27231	5e-05	0.000207862	yes
XLOC_012097	XLOC_012097	CCDC124	chr19:18043823-18054794	A	SD	120.171	78.4926	-0.61446	-2.53093	5e-05	0.000207862	yes
XLOC_012103	XLOC_012103	MPV17L2	chr19:18304039-18307550	A	SD	34.4125	14.6609	-1.23096	-4.77386	5e-05	0.000207862	yes
XLOC_012109	XLOC_012109	KXD1	chr19:18668571-18680197	A	SD	77.6548	52.8009	-0.556511	-2.31088	5e-05	0.000207862	yes
XLOC_012113	XLOC_012113	KLHL26	chr19:18747806-18782513	A	SD	8.13247	5.99847	-0.439098	-1.64295	0.0044	0.0119735	yes
XLOC_012116	XLOC_012116	DDX49	chr19:19030483-19039442	A	SD	39.4659	27.8978	-0.500457	-2.04946	0.0003	0.00108843	yes
XLOC_012118	XLOC_012118	SLC25A42	chr19:19174802-19223841	A	SD	11.5608	4.85014	-1.25314	-4.79685	5e-05	0.000207862	yes
XLOC_012122	XLOC_012122	GATAD2A	chr19:19496641-19619741	A	SD	16.8223	13.1765	-0.352406	-1.45104	0.012	0.0286199	yes
XLOC_012123	XLOC_012123	NDUFA13	chr19:19627018-19648393	A	SD	693.15	491.75	-0.495244	-1.86697	0.0011	0.00350108	yes
XLOC_012156	XLOC_012156	POP4	chr19:30097169-30108162	A	SD	21.719	14.9819	-0.535741	-2.16042	0.0001	0.000396915	yes
XLOC_012166	XLOC_012166	RGS9BP	chr19:33166312-33169206	A	SD	2.02124	1.31107	-0.624495	-1.69407	0.0045	0.0122087	yes
XLOC_012172	XLOC_012172	LRP3	chr19:33685405-33716756	A	SD	44.4395	19.542	-1.18526	-4.89907	5e-05	0.000207862	yes
XLOC_012179	XLOC_012179	KIAA0355	chr19:34745455-34846471	A	SD	6.12995	3.4688	-0.821441	-3.0623	5e-05	0.000207862	yes
XLOC_012190	XLOC_012190	HPN	chr19:35531409-35597208	A	SD	116.148	81.4108	-0.512678	-2.10483	0.00025	0.000921121	yes
XLOC_012191	XLOC_012191	FXYD3	chr19:35606731-35615228	A	SD	142.141	44.2699	-1.68292	-6.62981	5e-05	0.000207862	yes
XLOC_012196	XLOC_012196	LSR	chr19:35739378-35758867	A	SD	85.2739	63.0948	-0.434583	-1.7785	0.0018	0.00543581	yes
XLOC_012209	XLOC_012209	RBM42	chr19:36119341-36128588	A	SD	70.5317	43.4221	-0.699841	-2.8348	5e-05	0.000207862	yes
XLOC_012210	XLOC_012210	ETV2	chr19:36132646-36136013	A	SD	4.22952	2.21964	-0.930167	-2.55052	5e-05	0.000207862	yes
XLOC_012211	XLOC_012211	COX6B1	chr19:36139124-36149686	A	SD	727.807	539.303	-0.432459	-1.74845	0.00235	0.0068844	yes
XLOC_012214	XLOC_012214	KMT2B	chr19:36208920-36233351	A	SD	5.53163	3.89063	-0.5077	-1.61156	0.00625	0.0162454	yes
XLOC_012215	XLOC_012215	PSENEN	chr19:36236477-36238056	A	SD	156.22	72.9681	-1.09824	-4.44693	5e-05	0.000207862	yes
XLOC_012216	XLOC_012216	LIN37	chr19:36239261-36245420	A	SD	13.5542	7.56324	-0.841666	-2.95381	5e-05	0.000207862	yes
XLOC_012218	XLOC_012218	ARHGAP33	chr19:36266415-36279724	A	SD	4.03901	2.72487	-0.567815	-2.03833	0.00045	0.00157186	yes
XLOC_012223	XLOC_012223	SDHAF1	chr19:36486089-36487220	A	SD	29.9887	21.3512	-0.4901	-1.86519	0.00155	0.00476606	yes
XLOC_012227	XLOC_012227	CAPNS1	chr19:36630917-36641260	A	SD	539.879	318.655	-0.760639	-3.00456	5e-05	0.000207862	yes
XLOC_012253	XLOC_012253	PSMD8	chr19:38865189-38874464	A	SD	318.359	123.626	-1.36467	-5.57585	5e-05	0.000207862	yes
XLOC_012258	XLOC_012258	ACTN4	chr19:39138223-39235114	A	SD	82.5355	64.5638	-0.354288	-1.41445	0.01405	0.0327688	yes
XLOC_012260	XLOC_012260	NFKBIB	chr19:39369194-39399534	A	SD	10.944	6.27063	-0.803459	-1.3836	0.0173	0.0391656	yes
XLOC_012263	XLOC_012263	PAK4	chr19:39616414-39670046	A	SD	79.2099	60.3126	-0.39322	-1.62655	0.00595	0.0155795	yes
XLOC_012269	XLOC_012269	ZFP36	chr19:39897486-39900052	A	SD	18.6286	6.6111	-1.49455	-5.45608	5e-05	0.000207862	yes
XLOC_012270	XLOC_012270	PLEKHG2	chr19:39903209-39919055	A	SD	2.33405	0.852044	-1.45384	-5.05503	5e-05	0.000207862	yes
XLOC_012271	XLOC_012271	SUPT5H	chr19:39936185-39967308	A	SD	42.9521	28.7662	-0.578354	-2.38459	0.0001	0.000396915	yes
XLOC_012281	XLOC_012281	PSMC4	chr19:40476911-40487671	A	SD	91.5559	59.6041	-0.619242	-2.57687	5e-05	0.000207862	yes
XLOC_012283	XLOC_012283	MAP3K10	chr19:40697494-40721482	A	SD	8.30935	6.45069	-0.365283	-1.39067	0.0152	0.0350995	yes
XLOC_012286	XLOC_012286	SPTBN4	chr19:40973125-41082365	A	SD	4.20885	1.1446	-1.87859	-3.91647	5e-05	0.000207862	yes
XLOC_012287	XLOC_012287	SHKBP1	chr19:41082756-41097305	A	SD	22.4369	13.0515	-0.781651	-3.13377	5e-05	0.000207862	yes
XLOC_012288	XLOC_012288	LTBP4	chr19:41099071-41135754	A	SD	14.6189	11.2036	-0.383867	-1.55347	0.0074	0.01879	yes
XLOC_012289	XLOC_012289	ITPKC	chr19:41223007-41271297	A	SD	8.29597	2.98646	-1.47397	-2.86312	5e-05	0.000207862	yes
XLOC_012291	XLOC_012291	EGLN2,MIA,RAB4B	chr19:41281081-41340566	A	SD	75.0317	26.1765	-1.51923	-5.41295	5e-05	0.000207862	yes
XLOC_012304	XLOC_012304	-	chr19:42037032-42038341	A	SD	2.48701	0.687992	-1.85395	-3.20652	5e-05	0.000207862	yes
XLOC_012343	XLOC_012343	ZNF226	chr19:44669214-44681838	A	SD	28.9644	12.8176	-1.17615	-3.86227	5e-05	0.000207862	yes
XLOC_012346	XLOC_012346	PVR	chr19:45147097-45169428	A	SD	9.14631	5.89173	-0.634499	-1.92407	0.0009	0.0029308	yes
XLOC_012349	XLOC_012349	BCL3	chr19:45251161-45263302	A	SD	6.20765	3.22933	-0.942814	-2.96116	5e-05	0.000207862	yes
XLOC_012353	XLOC_012353	PVRL2	chr19:45349392-45392485	A	SD	37.2702	14.539	-1.35809	-5.46442	5e-05	0.000207862	yes
XLOC_012363	XLOC_012363	PPP1R37	chr19:45595068-45650543	A	SD	9.26821	7.03499	-0.397743	-1.53884	0.00785	0.0198023	yes
XLOC_012364	XLOC_012364	BLOC1S3	chr19:45682002-45685058	A	SD	5.86569	3.25525	-0.849532	-2.8355	5e-05	0.000207862	yes
XLOC_012365	XLOC_012365	MARK4	chr19:45754515-45808541	A	SD	2.74617	1.92741	-0.510758	-1.83672	0.00135	0.00422121	yes
XLOC_012370	XLOC_012370	VASP	chr19:46010212-46030240	A	SD	23.3431	14.1319	-0.724047	-2.91966	5e-05	0.000207862	yes
XLOC_012374	XLOC_012374	QPCTL	chr19:46195710-46207248	A	SD	8.36719	3.88972	-1.10508	-3.81537	5e-05	0.000207862	yes
XLOC_012384	XLOC_012384	CALM3	chr19:47104511-47114039	A	SD	212.477	150.993	-0.492825	-2.0037	0.00045	0.00157186	yes
XLOC_012391	XLOC_012391	CCDC9,PRR24	chr19:47758073-47778980	A	SD	15.0711	8.49414	-0.827242	-2.06713	0.00045	0.00157186	yes
XLOC_012396	XLOC_012396	GLTSCR1	chr19:48111181-48206534	A	SD	3.72204	2.24009	-0.732539	-1.36877	0.01775	0.0400568	yes
XLOC_012419	XLOC_012419	GRWD1	chr19:48949029-48957164	A	SD	13.8787	10.4854	-0.404495	-1.58656	0.00655	0.0169178	yes
XLOC_012421	XLOC_012421	CYTH2	chr19:48972464-48985571	A	SD	29.2022	13.2476	-1.14035	-3.66381	5e-05	0.000207862	yes
XLOC_012429	XLOC_012429	NUCB1	chr19:49403306-49426540	A	SD	35.1932	25.6805	-0.454623	-1.87778	0.0011	0.00350108	yes
XLOC_012438	XLOC_012438	SNRNP70	chr19:49588438-49611870	A	SD	92.0131	63.9892	-0.524011	-2.16723	0.00035	0.00125367	yes
XLOC_012439	XLOC_012439	LIN7B	chr19:49617617-49622397	A	SD	33.2585	4.77038	-2.80155	-7.3149	5e-05	0.000207862	yes
XLOC_012440	XLOC_012440	PPFIA3	chr19:49622645-49654287	A	SD	11.5494	3.89934	-1.56651	-6.08423	5e-05	0.000207862	yes
XLOC_012441	XLOC_012441	TRPM4	chr19:49661015-49715098	A	SD	139.665	35.6295	-1.97082	-5.96645	5e-05	0.000207862	yes
XLOC_012446	XLOC_012446	ALDH16A1	chr19:49956472-49974305	A	SD	12.4943	7.08263	-0.818919	-3.2226	5e-05	0.000207862	yes
XLOC_012457	XLOC_012457	PRRG2	chr19:50058724-50094265	A	SD	25.6794	11.6023	-1.1462	-2.43161	5e-05	0.000207862	yes
XLOC_012459	XLOC_012459	SCAF1	chr19:50143737-50161906	A	SD	37.9374	25.1097	-0.595373	-2.45522	5e-05	0.000207862	yes
XLOC_012465	XLOC_012465	AP2A1	chr19:50270179-50316567	A	SD	46.1807	26.0773	-0.824495	-3.18441	5e-05	0.000207862	yes
XLOC_012468	XLOC_012468	PTOV1	chr19:50321532-50363999	A	SD	171.701	102.597	-0.742906	-2.63978	5e-05	0.000207862	yes
XLOC_012470	XLOC_012470	TBC1D17	chr19:50372289-50392007	A	SD	37.8932	23.712	-0.676321	-1.69965	0.00375	0.0103909	yes
XLOC_012478	XLOC_012478	NR1H2	chr19:50879662-50886285	A	SD	73.5193	44.3453	-0.729341	-3.03066	5e-05	0.000207862	yes
XLOC_012484	XLOC_012484	C19orf81	chr19:51152701-51162567	A	SD	55.2156	34.6493	-0.672252	-2.17776	5e-05	0.000207862	yes
XLOC_012485	XLOC_012485	CLEC11A	chr19:51226604-51228981	A	SD	36.2877	21.7095	-0.741157	-2.86122	5e-05	0.000207862	yes
XLOC_012487	XLOC_012487	ACPT	chr19:51293671-51300173	A	SD	0.798636	0.0631049	-3.66171	-2.27437	0.00145	0.0045016	yes
XLOC_012489	XLOC_012489	KLK3	chr19:51358170-51364020	A	SD	2771.18	105.155	-4.71991	-14.8217	5e-05	0.000207862	yes
XLOC_012490	XLOC_012490	KLK2	chr19:51376552-51383823	A	SD	368.436	7.36224	-5.64513	-21.1864	5e-05	0.000207862	yes
XLOC_012500	XLOC_012500	-	chr19:52097759-52105037	A	SD	12.1381	8.53748	-0.507655	-1.37872	0.01745	0.0394721	yes
XLOC_012504	XLOC_012504	SPACA6P	chr19:52188615-52208443	A	SD	1.20895	0.566895	-1.0926	-2.32712	0.0004	0.00141476	yes
XLOC_012508	XLOC_012508	ZNF613	chr19:52430687-52449926	A	SD	9.52422	6.49493	-0.552287	-2.05844	0.00035	0.00125367	yes
XLOC_012510	XLOC_012510	PPP2R1A	chr19:52657111-52729678	A	SD	164.775	126.746	-0.378557	-1.5242	0.0095	0.0234352	yes
XLOC_012521	XLOC_012521	ZNF701	chr19:53072966-53103405	A	SD	3.28836	2.37723	-0.468085	-1.52319	0.008	0.0201431	yes
XLOC_012583	XLOC_012583	MYADM	chr19:54368837-54379689	A	SD	64.3826	25.196	-1.35348	-5.59907	5e-05	0.000207862	yes
XLOC_012591	XLOC_012591	CNOT3	chr19:54641435-54663481	A	SD	21.8327	13.5728	-0.685775	-2.36509	5e-05	0.000207862	yes
XLOC_012616	XLOC_012616	EPS8L1	chr19:55587220-55599291	A	SD	3.60097	0.85186	-2.0797	-5.31048	5e-05	0.000207862	yes
XLOC_012621	XLOC_012621	ZNF628	chr19:55987698-55995854	A	SD	2.99226	2.04415	-0.549735	-1.74473	0.0024	0.00701566	yes
XLOC_012624	XLOC_012624	ZNF524	chr19:56111729-56114504	A	SD	19.79	14.8736	-0.412016	-1.4685	0.0102	0.0248848	yes
XLOC_012629	XLOC_012629	EPN1	chr19:56186528-56207133	A	SD	99.1954	56.9518	-0.800533	-3.35194	5e-05	0.000207862	yes
XLOC_012637	XLOC_012637	ZNF444	chr19:56652534-56672262	A	SD	46.8167	32.9386	-0.507242	-1.87986	0.0016	0.00490417	yes
XLOC_012644	XLOC_012644	ZFP28	chr19:57050284-57068170	A	SD	4.29049	3.2066	-0.420097	-1.43629	0.01265	0.0298905	yes
XLOC_012658	XLOC_012658	ZNF547	chr19:57874878-57890925	A	SD	32.1594	16.9833	-0.921125	-3.01271	5e-05	0.000207862	yes
XLOC_012677	XLOC_012677	ZNF274	chr19:58694355-58724928	A	SD	21.8484	11.2664	-0.955499	-3.81769	5e-05	0.000207862	yes
XLOC_012683	XLOC_012683	LOC646862	chr19:58907005-58912628	A	SD	10.1018	3.17267	-1.67084	-5.21043	5e-05	0.000207862	yes
XLOC_012686	XLOC_012686	ZNF324,ZNF446	chr19:58978411-58992597	A	SD	12.2801	7.36923	-0.736734	-2.39924	5e-05	0.000207862	yes
XLOC_012690	XLOC_012690	CENPBD1P1	chr19:59086765-59095762	A	SD	21.4842	14.5063	-0.566591	-2.32052	5e-05	0.000207862	yes
XLOC_012695	XLOC_012695	MIER2	chr19:305572-344797	A	SD	9.90287	7.25115	-0.449637	-1.7362	0.00285	0.00816504	yes
XLOC_012698	XLOC_012698	SHC2	chr19:416536-460996	A	SD	16.1722	11.4769	-0.494784	-1.94854	0.0009	0.0029308	yes
XLOC_012701	XLOC_012701	RNF126	chr19:647525-663233	A	SD	35.9777	27.4036	-0.392737	-1.58575	0.00705	0.018013	yes
XLOC_012704	XLOC_012704	MED16	chr19:859664-893231	A	SD	33.7485	21.6744	-0.638833	-2.42841	5e-05	0.000207862	yes
XLOC_012705	XLOC_012705	R3HDM4	chr19:896502-913225	A	SD	49.0127	28.9184	-0.761165	-3.01807	5e-05	0.000207862	yes
XLOC_012706	XLOC_012706	TMEM259	chr19:1000436-1021172	A	SD	74.9215	50.1733	-0.578461	-2.39719	5e-05	0.000207862	yes
XLOC_012708	XLOC_012708	SBNO2	chr19:1107597-1181740	A	SD	24.6059	16.567	-0.570691	-2.34329	5e-05	0.000207862	yes
XLOC_012711	XLOC_012711	GAMT	chr19:1397024-1401569	A	SD	117.313	87.8704	-0.416909	-1.68739	0.0033	0.0092695	yes
XLOC_012719	XLOC_012719	ATP8B3	chr19:1782073-1812275	A	SD	1.86424	0.51981	-1.84253	-3.84194	5e-05	0.000207862	yes
XLOC_012722	XLOC_012722	ABHD17A	chr19:1876974-1885518	A	SD	97.8139	58.1585	-0.75005	-3.07826	5e-05	0.000207862	yes
XLOC_012726	XLOC_012726	MOB3A	chr19:2071034-2096520	A	SD	19.6226	9.53866	-1.04066	-4.16685	5e-05	0.000207862	yes
XLOC_012727	XLOC_012727	AP3D1	chr19:2100985-2151606	A	SD	47.5995	23.5894	-1.01281	-4.17956	5e-05	0.000207862	yes
XLOC_012734	XLOC_012734	TIMM13	chr19:2389783-2427914	A	SD	87.9295	68.0152	-0.37049	-1.51732	0.008	0.0201431	yes
XLOC_012744	XLOC_012744	AES	chr19:3052907-3062964	A	SD	188.419	143.256	-0.395352	-1.62664	0.00465	0.0125703	yes
XLOC_012747	XLOC_012747	DOHH	chr19:3490815-3506002	A	SD	26.7699	13.928	-0.942625	-3.67204	5e-05	0.000207862	yes
XLOC_012748	XLOC_012748	MFSD12	chr19:3544196-3557582	A	SD	28.3768	19.0407	-0.575628	-2.31772	0.0001	0.000396915	yes
XLOC_012756	XLOC_012756	DAPK3	chr19:3958451-3971124	A	SD	56.1602	24.9889	-1.16826	-4.79621	5e-05	0.000207862	yes
XLOC_012760	XLOC_012760	ZBTB7A	chr19:4043729-4067002	A	SD	11.2372	7.54408	-0.574863	-2.21067	0.0002	0.000751864	yes
XLOC_012761	XLOC_012761	MAP2K2	chr19:4090319-4124126	A	SD	87.8221	67.331	-0.383314	-1.49436	0.00905	0.0224728	yes
XLOC_012764	XLOC_012764	STAP2	chr19:4324039-4338847	A	SD	82.269	63.7155	-0.368703	-1.52184	0.00695	0.017808	yes
XLOC_012766	XLOC_012766	UBXN6	chr19:4445002-4457885	A	SD	95.8811	54.8391	-0.806042	-3.32885	5e-05	0.000207862	yes
XLOC_012771	XLOC_012771	C19orf10	chr19:4657556-4670415	A	SD	560.419	131.511	-2.09132	-8.27096	5e-05	0.000207862	yes
XLOC_012773	XLOC_012773	TICAM1	chr19:4815935-4831754	A	SD	12.2547	8.62616	-0.506543	-1.99339	0.0007	0.0023445	yes
XLOC_012774	XLOC_012774	PLIN3	chr19:4838345-4867780	A	SD	66.7719	29.5133	-1.17788	-4.88379	5e-05	0.000207862	yes
XLOC_012778	XLOC_012778	SAFB2	chr19:5587009-5622938	A	SD	14.374	10.1174	-0.506615	-2.04804	0.0003	0.00108843	yes
XLOC_012779	XLOC_012779	C19orf70	chr19:5678423-5688534	A	SD	178.812	137.447	-0.379575	-1.49592	0.009	0.0223651	yes
XLOC_012785	XLOC_012785	NDUFA11	chr19:5891286-5904024	A	SD	309.932	241.62	-0.359215	-1.44584	0.0103	0.0251107	yes
XLOC_012792	XLOC_012792	GTF2F1	chr19:6379579-6393291	A	SD	53.7629	39.417	-0.447792	-1.86072	0.00065	0.00219389	yes
XLOC_012798	XLOC_012798	DENND1C	chr19:6464259-6481819	A	SD	13.4119	6.60191	-1.02256	-2.17178	0.00035	0.00125367	yes
XLOC_012803	XLOC_012803	GPR108	chr19:6729924-6737633	A	SD	33.249	18.7652	-0.82525	-3.33184	5e-05	0.000207862	yes
XLOC_012805	XLOC_012805	SH2D3A	chr19:6752172-6767523	A	SD	1.07135	0.510137	-1.07048	-2.03509	0.00035	0.00125367	yes
XLOC_012813	XLOC_012813	XAB2	chr19:7684410-7694439	A	SD	25.7799	18.324	-0.492515	-2.00337	0.00055	0.00188893	yes
XLOC_012820	XLOC_012820	CTXN1	chr19:7989380-7991051	A	SD	88.1581	64.4563	-0.451771	-1.83954	0.00165	0.00503345	yes
XLOC_012824	XLOC_012824	CD320	chr19:8367010-8373240	A	SD	90.9408	60.6598	-0.584187	-2.33191	0.00015	0.000578547	yes
XLOC_012830	XLOC_012830	ZNF414	chr19:8575461-8579048	A	SD	20.0452	13.3043	-0.591362	-2.16567	0.00035	0.00125367	yes
XLOC_012842	XLOC_012842	ZNF560	chr19:9575929-9609299	A	SD	1.27522	0.814608	-0.646565	-1.77718	0.00255	0.00740607	yes
XLOC_012847	XLOC_012847	ZNF812	chr19:9799465-9811564	A	SD	12.4523	0.457626	-4.7661	-11.1868	5e-05	0.000207862	yes
XLOC_012849	XLOC_012849	FBXL12	chr19:9920942-9938490	A	SD	9.87127	6.46881	-0.609736	-2.14126	0.0001	0.000396915	yes
XLOC_012857	XLOC_012857	FDX1L	chr19:10420890-10426691	A	SD	44.0545	28.5921	-0.623673	-2.42331	5e-05	0.000207862	yes
XLOC_012860	XLOC_012860	CDC37	chr19:10501808-10514271	A	SD	143.911	87.9685	-0.710119	-2.94034	5e-05	0.000207862	yes
XLOC_012861	XLOC_012861	KEAP1	chr19:10596795-10614054	A	SD	56.3074	43.3501	-0.377291	-1.57222	0.00635	0.0164642	yes
XLOC_012864	XLOC_012864	CDKN2D	chr19:10677137-10679655	A	SD	14.3011	7.8612	-0.863301	-3.0108	5e-05	0.000207862	yes
XLOC_012868	XLOC_012868	TMED1	chr19:10828728-10947162	A	SD	80.4967	32.9387	-1.28915	-2.83453	5e-05	0.000207862	yes
XLOC_012869	XLOC_012869	YIPF2	chr19:10982252-11039357	A	SD	68.0335	33.7217	-1.01257	-3.32506	5e-05	0.000207862	yes
XLOC_012873	XLOC_012873	RAB3D	chr19:11406814-11450344	A	SD	35.1935	15.2064	-1.21063	-4.97509	5e-05	0.000207862	yes
XLOC_012874	XLOC_012874	TMEM205	chr19:11453451-11457003	A	SD	310.046	240.687	-0.365319	-1.48304	0.00905	0.0224728	yes
XLOC_012875	XLOC_012875	EPOR	chr19:11487660-11495018	A	SD	11.0007	6.91516	-0.669766	-2.46481	5e-05	0.000207862	yes
XLOC_012881	XLOC_012881	ELOF1	chr19:11663857-11670051	A	SD	80.2908	61.6937	-0.380111	-1.55738	0.0066	0.0170242	yes
XLOC_012888	XLOC_012888	ZNF563	chr19:12428154-12444534	A	SD	2.49128	1.47218	-0.758932	-2.30052	0.00015	0.000578547	yes
XLOC_012896	XLOC_012896	WDR83OS	chr19:12777617-12792701	A	SD	253.213	173.614	-0.544462	-1.65188	0.00405	0.0111264	yes
XLOC_012901	XLOC_012901	C19orf43	chr19:12841451-12845592	A	SD	304.666	218.759	-0.477882	-1.93289	0.00065	0.00219389	yes
XLOC_012902	XLOC_012902	HOOK2	chr19:12873816-12886434	A	SD	49.7747	24.3139	-1.03363	-4.25771	5e-05	0.000207862	yes
XLOC_012908	XLOC_012908	FARSA	chr19:13033283-13044558	A	SD	96.6306	67.6611	-0.514153	-2.13228	0.0002	0.000751864	yes
XLOC_012919	XLOC_012919	RFX1	chr19:14072341-14117542	A	SD	2.78209	1.8985	-0.551303	-1.87357	0.00125	0.0039267	yes
XLOC_012926	XLOC_012926	DDX39A	chr19:14519609-14530195	A	SD	39.9057	30.312	-0.396709	-1.36319	0.01805	0.0406591	yes
XLOC_012928	XLOC_012928	GIPC1	chr19:14588570-14606964	A	SD	85.3587	56.2191	-0.602477	-2.4896	5e-05	0.000207862	yes
XLOC_012929	XLOC_012929	DNAJB1	chr19:14625581-14629201	A	SD	71.9478	51.5025	-0.482309	-2.00719	0.00065	0.00219389	yes
XLOC_012930	XLOC_012930	NDUFB7	chr19:14676889-14682889	A	SD	274.496	213.02	-0.365797	-1.47686	0.0104	0.0253225	yes
XLOC_012938	XLOC_012938	ILVBL	chr19:15218213-15236610	A	SD	48.0511	33.0663	-0.539207	-2.21874	0.0001	0.000396915	yes
XLOC_012942	XLOC_012942	BRD4	chr19:15346424-15443324	A	SD	12.4839	9.82037	-0.346215	-1.39084	0.0168	0.0381551	yes
XLOC_012943	XLOC_012943	AKAP8	chr19:15464331-15490627	A	SD	9.50708	7.1336	-0.414371	-1.61382	0.005	0.0133746	yes
XLOC_012952	XLOC_012952	CYP4F11	chr19:16022859-16045700	A	SD	2.34963	1.58152	-0.571126	-1.75865	0.00205	0.00611155	yes
XLOC_012957	XLOC_012957	SLC35E1	chr19:16660647-16683193	A	SD	39.0724	27.1899	-0.523075	-2.12312	0.0002	0.000751864	yes
XLOC_012962	XLOC_012962	NR2F6	chr19:17342692-17356742	A	SD	102.292	50.8919	-1.00718	-4.10976	5e-05	0.000207862	yes
XLOC_012978	XLOC_012978	JUND	chr19:18390503-18392466	A	SD	148.953	86.7066	-0.780644	-3.21462	5e-05	0.000207862	yes
XLOC_012983	XLOC_012983	FKBP8	chr19:18642567-18654403	A	SD	266.964	178.218	-0.583004	-2.35331	5e-05	0.000207862	yes
XLOC_012987	XLOC_012987	COPE	chr19:19010322-19030222	A	SD	417.399	175.529	-1.24972	-5.04406	5e-05	0.000207862	yes
XLOC_012991	XLOC_012991	MEF2B,MEF2BNB,MEF2BNB-MEF2B	chr19:19256375-19314238	A	SD	28.0589	17.2291	-0.703613	-1.5004	0.01255	0.029701	yes
XLOC_012995	XLOC_012995	SUGP1	chr19:19387321-19431321	A	SD	14.345	10.6563	-0.428853	-1.68855	0.0034	0.00951282	yes
XLOC_012999	XLOC_012999	LPAR2	chr19:19734465-19739039	A	SD	20.6339	14.8582	-0.473758	-1.84074	0.00135	0.00422121	yes
XLOC_013031	XLOC_013031	UQCRFS1	chr19:29698166-29704136	A	SD	211.359	166.009	-0.348433	-1.42596	0.01115	0.0268295	yes
XLOC_013033	XLOC_013033	C19orf12	chr19:30189792-30206696	A	SD	10.4867	6.68907	-0.648679	-2.57368	5e-05	0.000207862	yes
XLOC_013036	XLOC_013036	LOC400684	chr19:32880955-32896445	A	SD	3.75833	2.11912	-0.826623	-1.67151	0.0053	0.014074	yes
XLOC_013037	XLOC_013037	ANKRD27	chr19:33087906-33166102	A	SD	13.0411	6.83756	-0.931516	-3.76406	5e-05	0.000207862	yes
XLOC_013039	XLOC_013039	CEP89	chr19:33366829-33462913	A	SD	6.04843	4.57674	-0.40224	-1.42239	0.0139	0.0324525	yes
XLOC_013040	XLOC_013040	RHPN2	chr19:33469497-33555824	A	SD	26.486	15.4511	-0.777522	-3.18523	5e-05	0.000207862	yes
XLOC_013043	XLOC_013043	PEPD	chr19:33877854-34012799	A	SD	30.4663	23.7659	-0.358324	-1.44883	0.01225	0.0291339	yes
XLOC_013047	XLOC_013047	ZNF599	chr19:35248978-35264145	A	SD	9.06924	6.1282	-0.565519	-1.6836	0.00395	0.0108871	yes
XLOC_013061	XLOC_013061	IGFLR1	chr19:36208920-36233351	A	SD	11.7034	3.94165	-1.57006	-2.0241	0.00095	0.00307657	yes
XLOC_013070	XLOC_013070	ALKBH6,SYNE4	chr19:36492204-36505142	A	SD	87.9704	58.7131	-0.583335	-1.91495	0.00075	0.00249587	yes
XLOC_013101	XLOC_013101	YIF1B	chr19:38794199-38806606	A	SD	64.0385	31.8903	-1.00582	-4.11712	5e-05	0.000207862	yes
XLOC_013111	XLOC_013111	SIRT2	chr19:39369194-39399534	A	SD	40.0361	27.2578	-0.55463	-2.01286	0.00085	0.00278746	yes
XLOC_013121	XLOC_013121	PAF1	chr19:39832936-39881835	A	SD	51.1588	28.5824	-0.839853	-2.42101	5e-05	0.000207862	yes
XLOC_013125	XLOC_013125	EID2	chr19:40029446-40030838	A	SD	35.0251	24.134	-0.537325	-2.12957	0.0002	0.000751864	yes
XLOC_013140	XLOC_013140	SERTAD1	chr19:40928408-40931932	A	SD	14.2084	6.63737	-1.09806	-3.80729	5e-05	0.000207862	yes
XLOC_013141	XLOC_013141	SERTAD3	chr19:40946747-40950282	A	SD	40.6526	19.6319	-1.05015	-4.22609	5e-05	0.000207862	yes
XLOC_013142	XLOC_013142	BLVRB	chr19:40953690-40971725	A	SD	245.715	127.882	-0.942175	-3.87138	5e-05	0.000207862	yes
XLOC_013143	XLOC_013143	ADCK4,NUMBL	chr19:41171811-41222938	A	SD	23.0168	15.2347	-0.595325	-2.11474	0.0002	0.000751864	yes
XLOC_013151	XLOC_013151	ATP5SL	chr19:41937222-41945843	A	SD	18.9355	14.0713	-0.428334	-1.66094	0.00375	0.0103909	yes
XLOC_013156	XLOC_013156	RABAC1	chr19:42460438-42463528	A	SD	137.216	39.4018	-1.80012	-7.00486	5e-05	0.000207862	yes
XLOC_013161	XLOC_013161	DEDD2	chr19:42702744-42724304	A	SD	11.6582	7.94424	-0.55336	-1.96078	0.00085	0.00278746	yes
XLOC_013162	XLOC_013162	GSK3A	chr19:42734337-42746736	A	SD	24.0855	17.7458	-0.440683	-1.78212	0.00195	0.00584049	yes
XLOC_013165	XLOC_013165	CNFN	chr19:42891170-42894444	A	SD	56.8431	41.8259	-0.442588	-1.57202	0.0054	0.0143058	yes
XLOC_013206	XLOC_013206	NKPD1	chr19:45652816-45664285	A	SD	1.30403	0.793563	-0.716559	-2.06023	0.0005	0.00173351	yes
XLOC_013211	XLOC_013211	PPP1R13L	chr19:45882891-45927177	A	SD	5.14269	1.56808	-1.71352	-2.18725	0.0013	0.0040743	yes
XLOC_013216	XLOC_013216	EML2	chr19:46112657-46148775	A	SD	11.7425	5.8322	-1.00963	-3.82012	5e-05	0.000207862	yes
XLOC_013223	XLOC_013223	SYMPK	chr19:46318699-46366548	A	SD	9.8766	7.09482	-0.477249	-1.91147	0.0012	0.00378548	yes
XLOC_013239	XLOC_013239	PRKD2	chr19:47150868-47220384	A	SD	5.50678	4.13256	-0.414173	-1.40389	0.01545	0.0355795	yes
XLOC_013242	XLOC_013242	SLC1A5	chr19:47278139-47291842	A	SD	82.1955	51.0651	-0.686721	-2.59341	5e-05	0.000207862	yes
XLOC_013244	XLOC_013244	AP2S1	chr19:47334805-47354203	A	SD	359.06	129.967	-1.46608	-5.87352	5e-05	0.000207862	yes
XLOC_013253	XLOC_013253	NAPA	chr19:47987538-48018515	A	SD	137.062	61.6107	-1.15358	-4.7075	5e-05	0.000207862	yes
XLOC_013264	XLOC_013264	KDELR1	chr19:48885826-48894810	A	SD	161.821	86.1619	-0.90928	-3.75664	5e-05	0.000207862	yes
XLOC_013274	XLOC_013274	FUT1	chr19:49251267-49258647	A	SD	2.80109	1.9159	-0.547966	-1.86629	0.00125	0.0039267	yes
XLOC_013280	XLOC_013280	GYS1	chr19:49471381-49496610	A	SD	20.8675	14.9018	-0.485767	-2.00209	0.00025	0.000921121	yes
XLOC_013290	XLOC_013290	C19orf73	chr19:49617617-49622397	A	SD	11.4209	5.36303	-1.09056	-1.8389	0.0016	0.00490417	yes
XLOC_013291	XLOC_013291	HRC	chr19:49654453-49658681	A	SD	9.823	4.7537	-1.04711	-2.10599	0.0008	0.00264597	yes
XLOC_013298	XLOC_013298	PIH1D1	chr19:49949549-49955115	A	SD	53.9791	34.0812	-0.663426	-2.67442	5e-05	0.000207862	yes
XLOC_013301	XLOC_013301	RRAS	chr19:50138551-50143400	A	SD	99.936	28.5426	-1.80789	-7.1966	5e-05	0.000207862	yes
XLOC_013302	XLOC_013302	IRF3	chr19:50162825-50177173	A	SD	29.816	21.2739	-0.486998	-1.55936	0.00675	0.0173581	yes
XLOC_013307	XLOC_013307	PNKP	chr19:50364459-50370822	A	SD	16.0698	10.8713	-0.563828	-2.14901	0.00025	0.000921121	yes
XLOC_013308	XLOC_013308	AKT1S1	chr19:50372289-50392007	A	SD	81.7493	56.1335	-0.542345	-1.76232	0.0025	0.0072718	yes
XLOC_013311	XLOC_013311	VRK3	chr19:50479723-50528950	A	SD	20.2258	14.0306	-0.527621	-1.65198	0.0044	0.0119735	yes
XLOC_013334	XLOC_013334	C19orf48	chr19:51300949-51308110	A	SD	385.186	90.4041	-2.09109	-8.37959	5e-05	0.000207862	yes
XLOC_013339	XLOC_013339	KLK15	chr19:51328544-51334779	A	SD	3.35322	0.979366	-1.77562	-3.28519	5e-05	0.000207862	yes
XLOC_013340	XLOC_013340	KLKP1	chr19:51385351-51399654	A	SD	6.0638	0.456383	-3.73191	-5.3781	5e-05	0.000207862	yes
XLOC_013341	XLOC_013341	KLK4	chr19:51408609-51413994	A	SD	154.405	19.7193	-2.96904	-11.5465	5e-05	0.000207862	yes
XLOC_013346	XLOC_013346	KLK9	chr19:51505768-51512896	A	SD	1.70343	0.475882	-1.83976	-2.89351	0.0001	0.000396915	yes
XLOC_013355	XLOC_013355	VSIG10L	chr19:51834794-51845432	A	SD	3.87178	2.03819	-0.925709	-2.91899	5e-05	0.000207862	yes
XLOC_013356	XLOC_013356	ETFB	chr19:51848408-51869672	A	SD	257.82	206	-0.323717	-1.32034	0.02065	0.0456856	yes
XLOC_013372	XLOC_013372	ZNF350	chr19:52452386-52490079	A	SD	8.59694	4.84426	-0.827547	-2.94271	5e-05	0.000207862	yes
XLOC_013375	XLOC_013375	ZNF841	chr19:52566355-52599018	A	SD	5.56171	2.3044	-1.27114	-4.50783	5e-05	0.000207862	yes
XLOC_013400	XLOC_013400	TFPT	chr19:54610319-54635150	A	SD	45.8501	14.4748	-1.66339	-3.85175	5e-05	0.000207862	yes
XLOC_013404	XLOC_013404	TMC4	chr19:54663832-54676944	A	SD	80.2152	52.4861	-0.61194	-2.55588	5e-05	0.000207862	yes
XLOC_013421	XLOC_013421	PPP1R12C	chr19:55602280-55628968	A	SD	8.45047	5.98786	-0.496992	-1.62412	0.0043	0.0117297	yes
XLOC_013427	XLOC_013427	PPP6R1,TMEM86B	chr19:55737916-55770403	A	SD	25.9026	16.5964	-0.642228	-2.33279	5e-05	0.000207862	yes
XLOC_013430	XLOC_013430	HSPBP1	chr19:55773590-55791751	A	SD	31.3166	23.7534	-0.398794	-1.56799	0.006	0.0156831	yes
XLOC_013436	XLOC_013436	UBE2S	chr19:55912649-55919325	A	SD	218.764	136.167	-0.683998	-2.81466	5e-05	0.000207862	yes
XLOC_013438	XLOC_013438	ISOC2	chr19:55964345-55973049	A	SD	93.5849	44.9848	-1.05684	-4.209	5e-05	0.000207862	yes
XLOC_013441	XLOC_013441	ZNF579	chr19:56088679-56092266	A	SD	13.8353	8.73135	-0.664081	-2.45819	5e-05	0.000207862	yes
XLOC_013443	XLOC_013443	ZNF784	chr19:56132106-56135941	A	SD	9.85898	6.54064	-0.592006	-2.18611	0.0001	0.000396915	yes
XLOC_013447	XLOC_013447	ZNF787	chr19:56598728-56635886	A	SD	28.1925	19.361	-0.542155	-2.14809	0.0002	0.000751864	yes
XLOC_013464	XLOC_013464	ZNF552	chr19:58318449-58400442	A	SD	15.7145	8.35771	-0.910918	-1.84223	0.00095	0.00307657	yes
XLOC_013474	XLOC_013474	ZSCAN22	chr19:58826113-58853712	A	SD	12.8928	8.15171	-0.661394	-1.99588	0.00045	0.00157186	yes
XLOC_013475	XLOC_013475	A1BG	chr19:58858171-58874214	A	SD	15.1779	6.56349	-1.20944	-2.26647	0.0003	0.00108843	yes
XLOC_013477	XLOC_013477	ZNF837	chr19:58878989-58892389	A	SD	3.59446	2.59035	-0.472627	-1.34944	0.02045	0.0453099	yes
XLOC_013482	XLOC_013482	CHMP2A	chr19:59062932-59066491	A	SD	223.931	166.682	-0.425952	-1.74006	0.00225	0.00662737	yes
XLOC_013483	XLOC_013483	UBE2M	chr19:59067075-59070343	A	SD	162.897	82.8327	-0.975688	-3.6176	5e-05	0.000207862	yes
XLOC_013503	XLOC_013503	-	chr19:34394111-34397001	A	SD	1.47257	0.386523	-1.92971	-4.10993	5e-05	0.000207862	yes
XLOC_013504	XLOC_013504	-	chr19:34397154-34399309	A	SD	4.46989	1.41305	-1.66143	-4.79078	5e-05	0.000207862	yes
XLOC_013516	XLOC_013516	-	chr19:44644736-44645566	A	SD	2.35112	1.19366	-0.977952	-1.67242	0.0072	0.018358	yes
XLOC_013520	XLOC_013520	-	chr19:52611741-52612727	A	SD	0.85554	0.271031	-1.65838	-1.53315	0.00735	0.018677	yes
XLOC_013549	XLOC_013549	TRAPPC12	chr2:3383445-3483342	A	SD	7.91115	5.32828	-0.570218	-2.07748	0.00035	0.00125367	yes
XLOC_013563	XLOC_013563	ID2	chr2:8810888-8824583	A	SD	29.2335	16.7609	-0.80252	-2.76567	5e-05	0.000207862	yes
XLOC_013567	XLOC_013567	-	chr2:9705700-9716348	A	SD	5.18464	1.50071	-1.7886	-5.00391	5e-05	0.000207862	yes
XLOC_013569	XLOC_013569	GRHL1	chr2:10091791-10142460	A	SD	7.80302	2.02767	-1.94421	-6.8778	5e-05	0.000207862	yes
XLOC_013574	XLOC_013574	LOC101929715	chr2:10588788-10597808	A	SD	6.05896	2.07017	-1.54932	-4.10357	5e-05	0.000207862	yes
XLOC_013581	XLOC_013581	GREB1	chr2:11674241-11782979	A	SD	24.1596	2.77362	-3.12275	-7.55466	5e-05	0.000207862	yes
XLOC_013582	XLOC_013582	LPIN1	chr2:11817704-11967533	A	SD	24.0811	9.94745	-1.2755	-4.11073	5e-05	0.000207862	yes
XLOC_013597	XLOC_013597	RHOB	chr2:20646834-20649201	A	SD	408.679	73.8838	-2.46764	-9.9091	5e-05	0.000207862	yes
XLOC_013600	XLOC_013600	KLHL29	chr2:23608297-23931483	A	SD	4.09345	0.999359	-2.03424	-6.79802	5e-05	0.000207862	yes
XLOC_013621	XLOC_013621	MAPRE3	chr2:27193452-27250087	A	SD	23.6259	14.756	-0.679064	-2.67694	5e-05	0.000207862	yes
XLOC_013622	XLOC_013622	TMEM214	chr2:27255773-27264565	A	SD	47.3425	16.0906	-1.55692	-6.42108	5e-05	0.000207862	yes
XLOC_013633	XLOC_013633	SNX17	chr2:27593362-27603611	A	SD	70.5679	46.7086	-0.595324	-2.31025	0.0001	0.000396915	yes
XLOC_013634	XLOC_013634	NRBP1	chr2:27650182-27665124	A	SD	40.433	27.7369	-0.543726	-2.22868	0.0001	0.000396915	yes
XLOC_013635	XLOC_013635	KRTCAP3	chr2:27665228-27712678	A	SD	117.129	79.3682	-0.561465	-1.86378	0.00135	0.00422121	yes
XLOC_013640	XLOC_013640	MRPL33	chr2:27994583-28002608	A	SD	544.87	297.419	-0.873419	-3.43632	5e-05	0.000207862	yes
XLOC_013641	XLOC_013641	BRE	chr2:28004230-28561767	A	SD	46.1387	34.3956	-0.423754	-1.66388	0.004	0.0110114	yes
XLOC_013643	XLOC_013643	FOSL2	chr2:28607275-28640160	A	SD	12.9534	7.43738	-0.800462	-3.15243	5e-05	0.000207862	yes
XLOC_013645	XLOC_013645	PPP1CB	chr2:28974613-29025806	A	SD	153.095	43.5929	-1.81227	-7.324	5e-05	0.000207862	yes
XLOC_013652	XLOC_013652	YPEL5	chr2:30369657-30383399	A	SD	28.8743	18.9555	-0.607171	-2.43223	5e-05	0.000207862	yes
XLOC_013677	XLOC_013677	MORN2	chr2:39103102-39109850	A	SD	33.5511	21.1573	-0.665206	-2.47343	5e-05	0.000207862	yes
XLOC_013683	XLOC_013683	PKDCC	chr2:42275160-42285668	A	SD	1.4489	0.999918	-0.535078	-1.36093	0.0187	0.0419485	yes
XLOC_013690	XLOC_013690	PPM1B	chr2:44395997-44461742	A	SD	12.9594	7.2384	-0.84025	-3.10607	5e-05	0.000207862	yes
XLOC_013713	XLOC_013713	ERLEC1	chr2:53897116-54087170	A	SD	68.9507	22.2206	-1.63367	-6.02088	5e-05	0.000207862	yes
XLOC_013721	XLOC_013721	CCDC104	chr2:55746730-55772216	A	SD	36.3722	25.1452	-0.532554	-2.13055	0.0002	0.000751864	yes
XLOC_013732	XLOC_013732	COMMD1	chr2:62132777-62373423	A	SD	78.4359	34.3074	-1.193	-4.5895	5e-05	0.000207862	yes
XLOC_013733	XLOC_013733	B3GNT2	chr2:62423261-62451866	A	SD	9.90079	3.11553	-1.66807	-5.92982	5e-05	0.000207862	yes
XLOC_013735	XLOC_013735	EHBP1	chr2:62900985-63275656	A	SD	6.66607	5.2461	-0.34559	-1.33937	0.019	0.0425297	yes
XLOC_013736	XLOC_013736	OTX1	chr2:63277191-63284966	A	SD	1.70328	0.848374	-1.00554	-2.47615	5e-05	0.000207862	yes
XLOC_013740	XLOC_013740	LGALSL	chr2:64681326-64688517	A	SD	10.6891	6.07953	-0.814112	-3.19888	5e-05	0.000207862	yes
XLOC_013747	XLOC_013747	MEIS1	chr2:66662078-66799891	A	SD	1.26417	0.482945	-1.38826	-2.55401	5e-05	0.000207862	yes
XLOC_013762	XLOC_013762	ANXA4	chr2:69969126-70053596	A	SD	31.906	19.5229	-0.70866	-2.88127	5e-05	0.000207862	yes
XLOC_013764	XLOC_013764	SNRNP27	chr2:70121074-70132368	A	SD	28.2964	21.8357	-0.373932	-1.48069	0.00995	0.0243497	yes
XLOC_013765	XLOC_013765	MXD1	chr2:70142172-70170076	A	SD	2.51934	1.60072	-0.654321	-2.27004	5e-05	0.000207862	yes
XLOC_013766	XLOC_013766	PCBP1	chr2:70314584-70316334	A	SD	146.889	99.6875	-0.559243	-2.31648	0.0001	0.000396915	yes
XLOC_013772	XLOC_013772	NAGK	chr2:71295407-71305998	A	SD	32.9701	17.0062	-0.955094	-3.60472	5e-05	0.000207862	yes
XLOC_013773	XLOC_013773	MPHOSPH10	chr2:71336805-71377232	A	SD	18.4353	9.50948	-0.955035	-3.22383	5e-05	0.000207862	yes
XLOC_013785	XLOC_013785	STAMBP	chr2:74056042-74100507	A	SD	23.0879	14.4805	-0.673024	-2.10607	0.0003	0.00108843	yes
XLOC_013787	XLOC_013787	DGUOK	chr2:74153853-74208566	A	SD	63.5735	35.8015	-0.828406	-3.16333	5e-05	0.000207862	yes
XLOC_013793	XLOC_013793	INO80B,WBP1	chr2:74682149-74688018	A	SD	200.314	148.483	-0.431964	-1.77982	0.00155	0.00476606	yes
XLOC_013800	XLOC_013800	HK2	chr2:75059781-75120481	A	SD	8.19874	4.86011	-0.754414	-2.96278	5e-05	0.000207862	yes
XLOC_013814	XLOC_013814	TMSB10	chr2:85132456-85133799	A	SD	841.565	526.506	-0.676625	-2.77119	5e-05	0.000207862	yes
XLOC_013815	XLOC_013815	KCMF1	chr2:85198230-85286595	A	SD	9.30123	5.49358	-0.759675	-3.07153	5e-05	0.000207862	yes
XLOC_013820	XLOC_013820	VAMP8	chr2:85804613-85809156	A	SD	171.939	108.831	-0.659814	-2.69567	5e-05	0.000207862	yes
XLOC_013821	XLOC_013821	VAMP5	chr2:85811530-85820511	A	SD	1.69152	0.866962	-0.964283	-1.31576	0.0216	0.0474224	yes
XLOC_013822	XLOC_013822	RNF181	chr2:85822829-85824831	A	SD	149.501	68.6838	-1.12211	-4.53092	5e-05	0.000207862	yes
XLOC_013876	XLOC_013876	UNC50	chr2:99225005-99234981	A	SD	47.5275	32.0509	-0.568396	-2.246	5e-05	0.000207862	yes
XLOC_013880	XLOC_013880	EIF5B	chr2:99953833-100016728	A	SD	29.1176	21.4557	-0.440531	-1.83091	0.0018	0.00543581	yes
XLOC_013883	XLOC_013883	PDCL3	chr2:101179417-101193201	A	SD	42.4932	31.0303	-0.453556	-1.81185	0.00165	0.00503345	yes
XLOC_013892	XLOC_013892	IL1R1	chr2:102686835-102796334	A	SD	7.87333	4.01413	-0.971888	-3.80553	5e-05	0.000207862	yes
XLOC_013915	XLOC_013915	GCC2	chr2:109065576-109150662	A	SD	9.29599	6.56738	-0.501291	-1.99752	0.0006	0.00204454	yes
XLOC_013916	XLOC_013916	LIMS1	chr2:109150810-109303702	A	SD	11.6667	7.06744	-0.723135	-2.86035	5e-05	0.000207862	yes
XLOC_013917	XLOC_013917	RANBP2	chr2:109335936-109402267	A	SD	16.0265	9.6866	-0.726401	-3.02269	5e-05	0.000207862	yes
XLOC_013929	XLOC_013929	MERTK	chr2:112656119-112786945	A	SD	20.1931	1.63718	-3.62458	-12.4624	5e-05	0.000207862	yes
XLOC_013930	XLOC_013930	TMEM87B	chr2:112812799-112876895	A	SD	34.5283	11.0061	-1.64947	-6.80744	5e-05	0.000207862	yes
XLOC_013935	XLOC_013935	CHCHD5	chr2:113342035-113346617	A	SD	97.3076	54.5961	-0.833754	-3.24837	5e-05	0.000207862	yes
XLOC_013951	XLOC_013951	ACTR3	chr2:114588759-114719129	A	SD	47.9537	31.738	-0.595431	-2.4725	5e-05	0.000207862	yes
XLOC_013958	XLOC_013958	DBI	chr2:120124499-120130127	A	SD	4031.12	320.871	-3.65111	-13.1474	5e-05	0.000207862	yes
XLOC_013978	XLOC_013978	UGGT1	chr2:128848753-128953249	A	SD	9.68518	6.88878	-0.49153	-2.00478	0.0004	0.00141476	yes
XLOC_013982	XLOC_013982	POTEF	chr2:130831107-130886795	A	SD	1.69224	0.266661	-2.66585	-3.26006	5e-05	0.000207862	yes
XLOC_013984	XLOC_013984	MZT2B	chr2:130908964-130948300	A	SD	555.625	319.731	-0.797251	-2.19685	0.0001	0.000396915	yes
XLOC_013986	XLOC_013986	PTPN18	chr2:131113579-131132982	A	SD	41.4722	22.3572	-0.891406	-3.66946	5e-05	0.000207862	yes
XLOC_013990	XLOC_013990	CYP4F30P	chr2:131437398-131449836	A	SD	1.65175	1.07236	-0.623204	-1.36801	0.01585	0.0364076	yes
XLOC_013991	XLOC_013991	-	chr2:131453523-131461120	A	SD	0.844898	0.30158	-1.48624	-2.03128	0.00475	0.0127971	yes
XLOC_013995	XLOC_013995	PLEKHB2	chr2:131862419-131907425	A	SD	82.4027	42.0769	-0.969663	-3.99605	5e-05	0.000207862	yes
XLOC_013997	XLOC_013997	LOC440910	chr2:132036862-132057392	A	SD	1.42812	0.831624	-0.780112	-1.66647	0.0036	0.0100061	yes
XLOC_014006	XLOC_014006	C2orf27A	chr2:132440030-132525062	A	SD	4.70711	2.91322	-0.692228	-2.07342	0.0003	0.00108843	yes
XLOC_014017	XLOC_014017	UBXN4	chr2:136499185-136542633	A	SD	31.8261	22.8789	-0.476193	-1.95929	0.0004	0.00141476	yes
XLOC_014034	XLOC_014034	KIF5C	chr2:149632791-149883273	A	SD	13.036	8.01482	-0.701756	-2.78119	5e-05	0.000207862	yes
XLOC_014058	XLOC_014058	PSMD14	chr2:162164785-162268228	A	SD	72.1043	51.1487	-0.495388	-1.95307	0.00065	0.00219389	yes
XLOC_014074	XLOC_014074	NOSTRIN	chr2:169643048-169746979	A	SD	4.36656	1.4248	-1.61574	-3.18546	5e-05	0.000207862	yes
XLOC_014082	XLOC_014082	UBR3	chr2:170683939-170940639	A	SD	7.40227	5.65699	-0.387934	-1.54546	0.007	0.0179123	yes
XLOC_014087	XLOC_014087	GORASP2	chr2:171784947-171823643	A	SD	62.4587	28.3542	-1.13934	-4.60638	5e-05	0.000207862	yes
XLOC_014090	XLOC_014090	DYNC1I2	chr2:172543847-172606668	A	SD	26.1184	20.0836	-0.379054	-1.5761	0.00615	0.0160132	yes
XLOC_014091	XLOC_014091	HAT1	chr2:172778934-172848600	A	SD	82.6161	53.5218	-0.626297	-2.60156	5e-05	0.000207862	yes
XLOC_014093	XLOC_014093	DLX1	chr2:172950156-172954401	A	SD	2.11288	0.132443	-3.99577	-3.73991	5e-05	0.000207862	yes
XLOC_014100	XLOC_014100	SP9	chr2:175199516-175203463	A	SD	6.44114	1.06121	-2.6016	-6.00528	5e-05	0.000207862	yes
XLOC_014118	XLOC_014118	RBM45	chr2:178977118-179001263	A	SD	19.5582	11.3776	-0.781583	-2.93378	5e-05	0.000207862	yes
XLOC_014129	XLOC_014129	DNAJC10	chr2:183580767-183644750	A	SD	60.0785	17.5682	-1.77388	-7.28302	5e-05	0.000207862	yes
XLOC_014134	XLOC_014134	ZC3H15	chr2:187350884-187374087	A	SD	45.5975	33.228	-0.456556	-1.8932	0.00145	0.0045016	yes
XLOC_014135	XLOC_014135	ITGAV	chr2:187454451-187545629	A	SD	43.1979	13.0046	-1.73194	-7.06669	5e-05	0.000207862	yes
XLOC_014149	XLOC_014149	MFSD6	chr2:191272828-191367095	A	SD	15.4	10.4948	-0.553249	-1.93159	0.0009	0.0029308	yes
XLOC_014152	XLOC_014152	MYO1B	chr2:192110106-192290115	A	SD	2.5697	1.97495	-0.379783	-1.3255	0.0197	0.0438857	yes
XLOC_014157	XLOC_014157	SLC39A10	chr2:196521531-196602426	A	SD	35.1421	8.98679	-1.96732	-7.93629	5e-05	0.000207862	yes
XLOC_014158	XLOC_014158	LOC101927482	chr2:197063976-197457335	A	SD	8.04601	0.385047	-4.38517	-6.04096	5e-05	0.000207862	yes
XLOC_014160	XLOC_014160	COQ10B	chr2:198318230-198339851	A	SD	40.7031	24.1154	-0.755186	-3.07595	5e-05	0.000207862	yes
XLOC_014168	XLOC_014168	SPATS2L	chr2:201170603-201346986	A	SD	6.97179	5.04451	-0.466814	-1.85968	0.00125	0.0039267	yes
XLOC_014172	XLOC_014172	BZW1	chr2:201560445-201688569	A	SD	182.008	124.186	-0.551499	-2.19576	5e-05	0.000207862	yes
XLOC_014174	XLOC_014174	NDUFB3	chr2:201936461-201950473	A	SD	160.635	125.777	-0.352916	-1.42535	0.0119	0.0284166	yes
XLOC_014175	XLOC_014175	CFLAR	chr2:201980876-202037423	A	SD	16.3891	8.1502	-1.00783	-2.47069	5e-05	0.000207862	yes
XLOC_014210	XLOC_014210	CCNYL1	chr2:208576160-208620896	A	SD	6.23376	3.10446	-1.00576	-1.82831	0.0002	0.000751864	yes
XLOC_014212	XLOC_014212	IDH1-AS1	chr2:209119956-209120918	A	SD	20.3358	8.4692	-1.26373	-3.49103	5e-05	0.000207862	yes
XLOC_014229	XLOC_014229	XRCC5	chr2:216974019-217071016	A	SD	128.659	94.5052	-0.445091	-1.75225	0.00265	0.00766028	yes
XLOC_014231	XLOC_014231	SMARCAL1	chr2:217277136-217347774	A	SD	10.8945	6.70856	-0.699525	-2.73264	5e-05	0.000207862	yes
XLOC_014236	XLOC_014236	ARPC2	chr2:219081816-219119071	A	SD	128.56	93.6216	-0.457524	-1.88539	0.0011	0.00350108	yes
XLOC_014238	XLOC_014238	PNKD	chr2:219135114-219211516	A	SD	133.984	68.4651	-0.968622	-1.719	0.003	0.00855127	yes
XLOC_014242	XLOC_014242	CTDSP1	chr2:219263060-219270664	A	SD	50.536	30.5866	-0.724413	-2.98344	5e-05	0.000207862	yes
XLOC_014257	XLOC_014257	ZFAND2B	chr2:220071502-220074373	A	SD	17.3568	10.2676	-0.757404	-2.73827	5e-05	0.000207862	yes
XLOC_014258	XLOC_014258	ANKZF1	chr2:220094478-220110151	A	SD	14.8997	7.51745	-0.986963	-3.31061	5e-05	0.000207862	yes
XLOC_014261	XLOC_014261	DNAJB2	chr2:220144039-220151622	A	SD	60.2954	40.2611	-0.582659	-2.34092	0.0001	0.000396915	yes
XLOC_014265	XLOC_014265	GMPPA	chr2:220363497-220371718	A	SD	65.9161	13.7515	-2.26104	-8.42445	5e-05	0.000207862	yes
XLOC_014267	XLOC_014267	TMEM198	chr2:220408744-220415317	A	SD	2.46104	0.80226	-1.61712	-3.38826	5e-05	0.000207862	yes
XLOC_014274	XLOC_014274	ACSL3	chr2:223725731-223808119	A	SD	637.851	37.1753	-4.1008	-14.5478	5e-05	0.000207862	yes
XLOC_014295	XLOC_014295	PSMD1	chr2:231921577-232037540	A	SD	44.1266	33.0013	-0.419126	-1.74265	0.0027	0.00778649	yes
XLOC_014302	XLOC_014302	DIS3L2	chr2:232826292-233208678	A	SD	7.69543	2.88551	-1.41517	-4.371	5e-05	0.000207862	yes
XLOC_014309	XLOC_014309	EIF4E2	chr2:233415296-233448355	A	SD	61.7805	43.8507	-0.494552	-1.73512	0.00315	0.00891862	yes
XLOC_014319	XLOC_014319	DGKD	chr2:234263152-234380743	A	SD	3.32533	2.19369	-0.600139	-2.24273	5e-05	0.000207862	yes
XLOC_014322	XLOC_014322	TRPM8	chr2:234826042-234928166	A	SD	3.05189	0.446476	-2.77305	-7.37005	5e-05	0.000207862	yes
XLOC_014324	XLOC_014324	SH3BP4	chr2:235860627-235964358	A	SD	12.5548	8.69944	-0.529247	-1.41986	0.01575	0.0361963	yes
XLOC_014328	XLOC_014328	MLPH	chr2:238394166-238463961	A	SD	89.085	14.907	-2.57919	-10.1173	5e-05	0.000207862	yes
XLOC_014332	XLOC_014332	LRRFIP1	chr2:238536206-238690290	A	SD	30.0806	18.7985	-0.678219	-2.75964	5e-05	0.000207862	yes
XLOC_014349	XLOC_014349	RNPEPL1	chr2:241508003-241518149	A	SD	24.3784	17.6792	-0.463548	-1.87308	0.00155	0.00476606	yes
XLOC_014350	XLOC_014350	CAPN10	chr2:241526132-241538526	A	SD	8.59947	4.96733	-0.791777	-2.32553	0.0002	0.000751864	yes
XLOC_014355	XLOC_014355	PPP1R7	chr2:242045513-242123065	A	SD	59.8977	34.2461	-0.806558	-2.38573	5e-05	0.000207862	yes
XLOC_014356	XLOC_014356	ANO7	chr2:242127923-242165840	A	SD	3.45055	1.46311	-1.23778	-3.11447	5e-05	0.000207862	yes
XLOC_014360	XLOC_014360	ATG4B	chr2:242577026-242613271	A	SD	19.2435	15.0597	-0.353682	-1.42495	0.01185	0.0283072	yes
XLOC_014369	XLOC_014369	LOC728323	chr2:243030805-243102469	A	SD	2.35272	1.47304	-0.675534	-1.64245	0.00415	0.0113595	yes
XLOC_014377	XLOC_014377	PXDN	chr2:1635658-1748315	A	SD	2.54022	1.74704	-0.540043	-1.98053	0.0007	0.0023445	yes
XLOC_014380	XLOC_014380	TSSC1	chr2:3192740-3381653	A	SD	30.2751	22.8687	-0.404755	-1.6381	0.0037	0.0102608	yes
XLOC_014381	XLOC_014381	ADI1	chr2:3501689-3523350	A	SD	152.941	111.483	-0.456148	-1.87581	0.00115	0.00364991	yes
XLOC_014382	XLOC_014382	RNASEH1	chr2:3583850-3605961	A	SD	17.4989	12.4203	-0.494567	-1.43497	0.0117	0.0279835	yes
XLOC_014399	XLOC_014399	MBOAT2	chr2:8992777-9143876	A	SD	163.769	16.4948	-3.31158	-13.2738	5e-05	0.000207862	yes
XLOC_014402	XLOC_014402	YWHAQ	chr2:9724095-9771184	A	SD	436.41	194.635	-1.16491	-4.37567	5e-05	0.000207862	yes
XLOC_014406	XLOC_014406	ODC1	chr2:10580496-10588680	A	SD	2726.02	180.047	-3.92035	-11.177	5e-05	0.000207862	yes
XLOC_014409	XLOC_014409	PDIA6	chr2:10861774-10978103	A	SD	239.522	109.387	-1.13071	-4.5488	5e-05	0.000207862	yes
XLOC_014423	XLOC_014423	NT5C1B,NT5C1B-RDH14,RDH14	chr2:18735988-18770846	A	SD	25.7688	14.3332	-0.846264	-3.12039	5e-05	0.000207862	yes
XLOC_014428	XLOC_014428	LAPTM4A	chr2:20232410-20251789	A	SD	241.549	183.145	-0.399327	-1.63091	0.0044	0.0119735	yes
XLOC_014430	XLOC_014430	PUM2	chr2:20448452-20551981	A	SD	20.9355	16.8051	-0.31705	-1.30404	0.0219	0.0480031	yes
XLOC_014432	XLOC_014432	HS1BP3	chr2:20817563-20850864	A	SD	20.5048	11.3906	-0.848117	-3.34076	5e-05	0.000207862	yes
XLOC_014438	XLOC_014438	SF3B6	chr2:24290453-24299314	A	SD	171.85	133.869	-0.360335	-1.47143	0.01035	0.0252098	yes
XLOC_014441	XLOC_014441	ITSN2	chr2:24425734-24585186	A	SD	4.25263	2.94131	-0.531894	-2.03249	0.00025	0.000921121	yes
XLOC_014456	XLOC_014456	OST4	chr2:27274490-27294567	A	SD	789.878	478.188	-0.72405	-2.61079	5e-05	0.000207862	yes
XLOC_014458	XLOC_014458	PREB	chr2:27346656-27357542	A	SD	86.4199	28.6921	-1.59071	-6.5455	5e-05	0.000207862	yes
XLOC_014465	XLOC_014465	EIF2B4	chr2:27587218-27593324	A	SD	37.486	17.5601	-1.09405	-4.4046	5e-05	0.000207862	yes
XLOC_014485	XLOC_014485	MEMO1	chr2:32092862-32236122	A	SD	33.348	20.5276	-0.700037	-2.75143	5e-05	0.000207862	yes
XLOC_014486	XLOC_014486	DPY30	chr2:32248971-32265853	A	SD	92.964	71.5611	-0.377497	-1.41127	0.01445	0.0335569	yes
XLOC_014498	XLOC_014498	CDC42EP3	chr2:37869024-37899678	A	SD	11.4207	3.37465	-1.75885	-6.8701	5e-05	0.000207862	yes
XLOC_014517	XLOC_014517	KCNG3	chr2:42669156-42721237	A	SD	0.772549	0.450432	-0.778319	-1.62385	0.0056	0.0147546	yes
XLOC_014531	XLOC_014531	SRBD1	chr2:45615818-45838433	A	SD	5.28396	3.77553	-0.484942	-1.83173	0.00135	0.00422121	yes
XLOC_014535	XLOC_014535	MCFD2	chr2:47129008-47303275	A	SD	36.8785	16.2269	-1.18439	-4.77872	5e-05	0.000207862	yes
XLOC_014537	XLOC_014537	CALM2	chr2:47387220-47403740	A	SD	278.427	218.358	-0.350605	-1.4259	0.0127	0.029972	yes
XLOC_014547	XLOC_014547	PSME4	chr2:54091203-54198643	A	SD	12.4043	8.45621	-0.552753	-2.23557	5e-05	0.000207862	yes
XLOC_014564	XLOC_014564	LOC339803	chr2:61367536-61372118	A	SD	7.89441	5.76053	-0.45463	-1.64525	0.00485	0.0130301	yes
XLOC_014581	XLOC_014581	RAB1A	chr2:65283494-65357435	A	SD	105.981	48.1222	-1.13903	-4.50951	5e-05	0.000207862	yes
XLOC_014582	XLOC_014582	SPRED2	chr2:65537984-65659695	A	SD	8.19264	4.55972	-0.845384	-3.19488	5e-05	0.000207862	yes
XLOC_014596	XLOC_014596	GFPT1	chr2:69546900-69614386	A	SD	26.9993	11.6346	-1.2145	-5.01435	5e-05	0.000207862	yes
XLOC_014614	XLOC_014614	MCEE	chr2:71336805-71377232	A	SD	33.8666	11.0656	-1.61378	-3.12879	5e-05	0.000207862	yes
XLOC_014618	XLOC_014618	SFXN5	chr2:73169164-73298965	A	SD	6.93194	3.81257	-0.862496	-3.32316	5e-05	0.000207862	yes
XLOC_014619	XLOC_014619	RAB11FIP5	chr2:73300509-73340828	A	SD	12.2663	7.25668	-0.757322	-2.89727	5e-05	0.000207862	yes
XLOC_014620	XLOC_014620	PRADC1	chr2:73455133-73460356	A	SD	22.8048	12.3246	-0.887794	-3.30609	5e-05	0.000207862	yes
XLOC_014635	XLOC_014635	MOGS	chr2:74688183-74692537	A	SD	18.2599	10.4936	-0.799166	-3.18674	5e-05	0.000207862	yes
XLOC_014636	XLOC_014636	CCDC142,MRPL53	chr2:74699084-74721691	A	SD	123.955	75.2247	-0.720536	-2.20702	0.0001	0.000396915	yes
XLOC_014639	XLOC_014639	DQX1	chr2:74745172-74753465	A	SD	6.33862	2.56651	-1.30436	-4.42943	5e-05	0.000207862	yes
XLOC_014640	XLOC_014640	AUP1	chr2:74753774-74784678	A	SD	65.8287	39.4686	-0.738009	-2.58523	5e-05	0.000207862	yes
XLOC_014646	XLOC_014646	GCFC2	chr2:75873777-75940354	A	SD	16.827	8.28458	-1.02228	-2.08521	0.00055	0.00188893	yes
XLOC_014665	XLOC_014665	TMEM150A	chr2:85825669-85829822	A	SD	15.0574	7.18245	-1.06793	-3.863	5e-05	0.000207862	yes
XLOC_014666	XLOC_014666	C2orf68	chr2:85829964-85876407	A	SD	11.9507	6.9837	-0.775034	-2.06258	0.00035	0.00125367	yes
XLOC_014685	XLOC_014685	EIF2AK3	chr2:88838237-88927094	A	SD	14.7075	6.38853	-1.203	-4.63858	5e-05	0.000207862	yes
XLOC_014705	XLOC_014705	ANKRD39	chr2:97513723-97523756	A	SD	14.4573	10.5566	-0.453646	-1.55503	0.00795	0.0200284	yes
XLOC_014720	XLOC_014720	TXNDC9	chr2:99935475-99952860	A	SD	25.4526	15.8783	-0.680758	-2.66757	5e-05	0.000207862	yes
XLOC_014722	XLOC_014722	AFF3	chr2:100163518-100759037	A	SD	3.75856	0.552989	-2.76486	-9.16065	5e-05	0.000207862	yes
XLOC_014756	XLOC_014756	LINC00116	chr2:110969105-110980517	A	SD	53.6288	36.0063	-0.574758	-2.19034	5e-05	0.000207862	yes
XLOC_014784	XLOC_014784	C2orf76	chr2:120059901-120124429	A	SD	149.54	36.4886	-2.03502	-7.83573	5e-05	0.000207862	yes
XLOC_014801	XLOC_014801	SAP130	chr2:128698790-128785673	A	SD	8.53051	6.0839	-0.487636	-1.89939	0.0012	0.00378548	yes
XLOC_014802	XLOC_014802	HS6ST1	chr2:129023053-129076171	A	SD	32.7875	13.8784	-1.24031	-5.08948	5e-05	0.000207862	yes
XLOC_014804	XLOC_014804	RAB6C-AS1	chr2:130724164-130763532	A	SD	10.2554	6.99561	-0.551869	-1.33489	0.02115	0.0466087	yes
XLOC_014805	XLOC_014805	FAR2P1	chr2:130783571-130808938	A	SD	3.47932	1.42985	-1.28294	-3.93951	5e-05	0.000207862	yes
XLOC_014809	XLOC_014809	TUBA3E	chr2:130949317-130956034	A	SD	6.85896	0	#NAME?	#NAME?	5e-05	0.000207862	yes
XLOC_014811	XLOC_014811	FAR2P2	chr2:131174325-131186119	A	SD	5.59402	3.00256	-0.897692	-3.21658	5e-05	0.000207862	yes
XLOC_014812	XLOC_014812	CYP4F62P	chr2:131192513-131199435	A	SD	1.17667	0.697972	-0.753473	-1.78773	0.00265	0.00766028	yes
XLOC_014819	XLOC_014819	WTH3DI	chr2:132118064-132122855	A	SD	6.7104	3.36519	-0.995709	-3.56271	5e-05	0.000207862	yes
XLOC_014821	XLOC_014821	MZT2A	chr2:132202795-132366974	A	SD	178.589	85.2152	-1.06746	-2.502	0.0001	0.000396915	yes
XLOC_014835	XLOC_014835	DARS	chr2:136664253-136765112	A	SD	78.5882	51.767	-0.60228	-2.34925	5e-05	0.000207862	yes
XLOC_014836	XLOC_014836	CXCR4	chr2:136871918-136875725	A	SD	8.49674	0.770089	-3.46381	-7.55358	5e-05	0.000207862	yes
XLOC_014843	XLOC_014843	MMADHC	chr2:150426146-150704748	A	SD	124.175	78.9154	-0.653998	-2.70298	5e-05	0.000207862	yes
XLOC_014891	XLOC_014891	STK39	chr2:168810529-169104385	A	SD	159.476	18.8623	-3.07977	-11.9803	5e-05	0.000207862	yes
XLOC_014905	XLOC_014905	DLX2	chr2:172964165-172967478	A	SD	1.29304	0.335615	-1.94589	-2.89218	0.00015	0.000578547	yes
XLOC_014909	XLOC_014909	OLA1	chr2:174937174-175113365	A	SD	229.369	110.137	-1.05838	-2.29521	5e-05	0.000207862	yes
XLOC_014937	XLOC_014937	ZNF385B	chr2:180306710-180726232	A	SD	8.69713	3.4273	-1.34347	-3.70818	5e-05	0.000207862	yes
XLOC_014948	XLOC_014948	NCKAP1	chr2:183789578-183903586	A	SD	38.1842	27.5026	-0.473412	-1.96589	0.0005	0.00173351	yes
XLOC_014963	XLOC_014963	HIBCH	chr2:191069359-191184771	A	SD	40.0958	14.9964	-1.41883	-5.64369	5e-05	0.000207862	yes
XLOC_014968	XLOC_014968	TMEFF2	chr2:192814746-193059644	A	SD	79.0026	62.3806	-0.340802	-1.41372	0.0154	0.0354825	yes
XLOC_014970	XLOC_014970	STK17B	chr2:196998306-197036336	A	SD	9.17366	1.8418	-2.31638	-8.39617	5e-05	0.000207862	yes
XLOC_015014	XLOC_015014	FZD5	chr2:208627309-208634143	A	SD	14.5228	1.84007	-2.98049	-11.1655	5e-05	0.000207862	yes
XLOC_015021	XLOC_015021	IDH1	chr2:209100950-209119867	A	SD	294.364	138.841	-1.08416	-4.31023	5e-05	0.000207862	yes
XLOC_015022	XLOC_015022	KANSL1L	chr2:210867288-211036051	A	SD	4.80588	3.06687	-0.648032	-1.62189	0.00605	0.0157955	yes
XLOC_015045	XLOC_015045	AAMP	chr2:219128851-219134893	A	SD	81.7058	50.0361	-0.707468	-2.93337	5e-05	0.000207862	yes
XLOC_015046	XLOC_015046	TMBIM1	chr2:219135114-219211516	A	SD	103.062	63.4867	-0.698979	-2.31764	5e-05	0.000207862	yes
XLOC_015050	XLOC_015050	RNF25	chr2:219528586-219567440	A	SD	18.357	10.4892	-0.807423	-1.66559	0.00415	0.0113595	yes
XLOC_015061	XLOC_015061	CNPPD1	chr2:220036618-220050197	A	SD	37.8811	23.2647	-0.703336	-1.81218	0.00185	0.00557186	yes
XLOC_015062	XLOC_015062	ABCB6	chr2:220074487-220083712	A	SD	30.2253	17.7723	-0.766125	-3.14223	5e-05	0.000207862	yes
XLOC_015063	XLOC_015063	ATG9A	chr2:220084101-220094410	A	SD	20.6737	15.1341	-0.449997	-1.84346	0.00105	0.00336015	yes
XLOC_015069	XLOC_015069	DNPEP	chr2:220236556-220252673	A	SD	32.6352	16.3563	-0.996582	-3.99576	5e-05	0.000207862	yes
[truncated: 1,442 more rows]

## Sheet: Table 3
Supplementary Table 2
Genes with increased expression in LNCaP cells after treatment with 10nM R1881 for 24 hours
		gene	locus	Condition_1	Condition_2	value_1	value_2	log2(fold_change)	test_stat	p_value	q_value	Significant
XLOC_000019	XLOC_000019	-	chr1:1209400-1214793	A	SD	0.699306	1.51431	1.11467	1.67561	0.0039	0.0107624	yes
XLOC_000020	XLOC_000020	SCNN1D	chr1:1215748-1227409	A	SD	0.910155	2.09669	1.20393	3.0954	5e-05	0.000207862	yes
XLOC_000030	XLOC_000030	-	chr1:1535579-1542821	A	SD	0.926872	2.08549	1.16994	1.9776	0.0009	0.0029308	yes
XLOC_000050	XLOC_000050	DFFB	chr1:3773830-3801993	A	SD	2.06147	3.82151	0.89047	2.92461	5e-05	0.000207862	yes
XLOC_000056	XLOC_000056	KCNAB2	chr1:5922867-6161253	A	SD	2.55866	7.43341	1.53863	4.16218	5e-05	0.000207862	yes
XLOC_000060	XLOC_000060	ESPN	chr1:6484847-6580121	A	SD	0.289319	0.964503	1.73713	1.77748	0.00265	0.00766028	yes
XLOC_000068	XLOC_000068	PER3	chr1:7844336-7905240	A	SD	1.14036	4.56996	2.00269	6.87118	5e-05	0.000207862	yes
XLOC_000073	XLOC_000073	-	chr1:9242030-9252467	A	SD	1.47796	2.72143	0.880763	2.0286	0.0009	0.0029308	yes
XLOC_000092	XLOC_000092	FBXO44	chr1:11708417-11723384	A	SD	9.04489	12.3269	0.446638	1.331	0.0211	0.0465061	yes
XLOC_000128	XLOC_000128	KAZN	chr1:14925212-15478960	A	SD	0.684187	1.64261	1.26352	3.15691	5e-05	0.000207862	yes
XLOC_000129	XLOC_000129	TMEM51	chr1:15479027-15547047	A	SD	0.925308	2.64277	1.51405	3.49178	5e-05	0.000207862	yes
XLOC_000131	XLOC_000131	EFHD2	chr1:15736390-15756839	A	SD	5.66392	8.00899	0.499819	1.83812	0.0012	0.00378548	yes
XLOC_000166	XLOC_000166	OTUD3	chr1:20208857-20239437	A	SD	0.622876	1.16955	0.908941	2.74644	5e-05	0.000207862	yes
XLOC_000187	XLOC_000187	EPHB2	chr1:23037330-23241823	A	SD	1.82566	2.52345	0.466981	1.60904	0.0048	0.0129215	yes
XLOC_000199	XLOC_000199	PNRC2	chr1:24286300-24289949	A	SD	40.15	50.2224	0.322932	1.33966	0.0199	0.044251	yes
XLOC_000202	XLOC_000202	NIPAL3	chr1:24742244-24799473	A	SD	10.9442	15.4293	0.495513	2.02334	0.0008	0.00264597	yes
XLOC_000203	XLOC_000203	RCAN3	chr1:24822822-24864194	A	SD	4.5652	7.7468	0.762923	2.75864	5e-05	0.000207862	yes
XLOC_000211	XLOC_000211	MAN1C1	chr1:25943958-26112698	A	SD	0.311264	0.865772	1.47585	3.34523	5e-05	0.000207862	yes
XLOC_000215	XLOC_000215	PDIK1L	chr1:26437655-26452039	A	SD	1.66442	3.1798	0.933917	3.07472	5e-05	0.000207862	yes
XLOC_000234	XLOC_000234	TRNP1	chr1:27312758-27327475	A	SD	1.25214	5.00347	1.99854	4.17042	5e-05	0.000207862	yes
XLOC_000245	XLOC_000245	SMPDL3B	chr1:28261503-28285663	A	SD	12.975	26.4239	1.0261	4.08389	5e-05	0.000207862	yes
XLOC_000248	XLOC_000248	SESN2	chr1:28585962-28609002	A	SD	7.82279	15.2572	0.963734	3.8103	5e-05	0.000207862	yes
XLOC_000251	XLOC_000251	RCC1	chr1:28832454-28865708	A	SD	41.9705	82.7083	0.978656	3.92776	5e-05	0.000207862	yes
XLOC_000258	XLOC_000258	EPB41	chr1:29213583-29450421	A	SD	10.6371	14.4756	0.444522	1.72131	0.0035	0.00975021	yes
XLOC_000259	XLOC_000259	PTPRU	chr1:29563027-29653325	A	SD	4.60938	7.90311	0.777849	3.08336	5e-05	0.000207862	yes
XLOC_000261	XLOC_000261	-	chr1:31296972-31306996	A	SD	2.78545	8.96437	1.68629	1.65579	0.00955	0.023537	yes
XLOC_000268	XLOC_000268	KHDRBS1	chr1:32479294-32526460	A	SD	51.2773	66.4601	0.374167	1.5582	0.0076	0.0192255	yes
XLOC_000272	XLOC_000272	CCDC28B	chr1:32666201-32670991	A	SD	10.2035	22.0915	1.11443	3.89976	5e-05	0.000207862	yes
XLOC_000296	XLOC_000296	ZMYM1	chr1:35525386-35582448	A	SD	2.61608	4.02218	0.620571	2.20082	0.0001	0.000396915	yes
XLOC_000297	XLOC_000297	ZMYM4	chr1:35732493-35887545	A	SD	9.50425	12.4403	0.388374	1.53558	0.00715	0.0182409	yes
XLOC_000300	XLOC_000300	AGO4	chr1:36273693-36323490	A	SD	1.84695	3.64817	0.982027	3.63786	5e-05	0.000207862	yes
XLOC_000301	XLOC_000301	AGO1	chr1:36348809-36395273	A	SD	3.7419	5.81292	0.635491	2.23778	5e-05	0.000207862	yes
XLOC_000319	XLOC_000319	KIAA0754,MACF1	chr1:39549838-39952810	A	SD	1.90924	3.80212	0.993805	3.67676	5e-05	0.000207862	yes
XLOC_000326	XLOC_000326	ZMPSTE24	chr1:40722095-40759856	A	SD	40.3128	54.0142	0.422101	1.71059	0.00315	0.00891862	yes
XLOC_000327	XLOC_000327	SMAP2	chr1:40839377-40888998	A	SD	16.7401	21.7135	0.375287	1.51498	0.0084	0.0210678	yes
XLOC_000335	XLOC_000335	KCNQ4	chr1:41249683-41306124	A	SD	0.383548	1.00685	1.39237	3.00936	5e-05	0.000207862	yes
XLOC_000338	XLOC_000338	FOXO6	chr1:41827602-41849263	A	SD	0.371664	1.09203	1.55495	2.44709	0.00065	0.00219389	yes
XLOC_000340	XLOC_000340	RIMKLA	chr1:42846467-42890031	A	SD	1.17674	2.03116	0.787505	2.96063	5e-05	0.000207862	yes
XLOC_000347	XLOC_000347	ERMAP	chr1:43272722-43310660	A	SD	4.99411	6.82426	0.450445	1.36379	0.01865	0.0418433	yes
XLOC_000360	XLOC_000360	KDM4A	chr1:44115744-44173012	A	SD	14.2526	18.8895	0.406359	1.66447	0.00425	0.0116074	yes
XLOC_000374	XLOC_000374	C1orf228	chr1:45140393-45191263	A	SD	0.491285	0.865109	0.816322	1.3808	0.02105	0.0464261	yes
XLOC_000381	XLOC_000381	PLK3	chr1:45265632-45273062	A	SD	0.47184	1.24454	1.39924	2.17698	0.00025	0.000921121	yes
XLOC_000399	XLOC_000399	DMBX1	chr1:46955492-46980455	A	SD	0.353879	0.762613	1.10769	2.00314	0.00025	0.000921121	yes
XLOC_000407	XLOC_000407	LINC00853	chr1:47644895-47646011	A	SD	4.04092	9.64834	1.2556	3.27856	5e-05	0.000207862	yes
XLOC_000418	XLOC_000418	BTF3L4	chr1:52485803-52556388	A	SD	26.5903	36.6117	0.461408	1.43367	0.0132	0.031049	yes
XLOC_000419	XLOC_000419	ZFYVE9	chr1:52607765-52813088	A	SD	4.70557	7.92795	0.752579	3.0005	5e-05	0.000207862	yes
XLOC_000423	XLOC_000423	ZYG11B	chr1:53192130-53293013	A	SD	3.60562	5.02714	0.47949	1.71976	0.0026	0.00753671	yes
XLOC_000430	XLOC_000430	DIO1	chr1:54359860-54376759	A	SD	0.260124	2.01479	2.95336	3.75234	5e-05	0.000207862	yes
XLOC_000444	XLOC_000444	PRKAA2	chr1:57110989-57181063	A	SD	0.670364	1.2693	0.921012	2.91926	5e-05	0.000207862	yes
XLOC_000458	XLOC_000458	ATG4C	chr1:63249506-63330941	A	SD	5.79734	7.92073	0.450243	1.67755	0.00315	0.00891862	yes
XLOC_000460	XLOC_000460	ALG6	chr1:63833260-63904233	A	SD	12.6899	16.9115	0.414326	1.44318	0.0124	0.0294182	yes
XLOC_000468	XLOC_000468	RAVER2	chr1:65210646-65432187	A	SD	2.09516	4.50162	1.10338	3.49991	5e-05	0.000207862	yes
XLOC_000470	XLOC_000470	DNAJC6	chr1:65720172-65881552	A	SD	0.653138	1.05555	0.692536	2.02426	0.00055	0.00188893	yes
XLOC_000479	XLOC_000479	GADD45A	chr1:68150859-68154021	A	SD	8.36705	18.5044	1.14508	4.02291	5e-05	0.000207862	yes
XLOC_000491	XLOC_000491	FPGT,FPGT-TNNI3K,TNNI3K	chr1:74663895-75010116	A	SD	5.49877	7.06518	0.361616	1.40564	0.01395	0.032558	yes
XLOC_000511	XLOC_000511	IFI44	chr1:79115471-79129763	A	SD	2.70446	4.53905	0.747053	2.09954	0.0004	0.00141476	yes
XLOC_000529	XLOC_000529	LMO4	chr1:87794150-87814607	A	SD	6.87491	13.9084	1.01654	4.0999	5e-05	0.000207862	yes
XLOC_000530	XLOC_000530	PKN2	chr1:89003195-89301938	A	SD	5.74358	8.74558	0.606605	2.40641	5e-05	0.000207862	yes
XLOC_000534	XLOC_000534	LRRC8C	chr1:90098643-90185094	A	SD	0.123528	0.707602	2.5181	4.78577	5e-05	0.000207862	yes
XLOC_000535	XLOC_000535	LRRC8D	chr1:90285730-90401989	A	SD	10.1848	22.0511	1.11444	4.47726	5e-05	0.000207862	yes
XLOC_000536	XLOC_000536	ZNF326	chr1:90460657-90494094	A	SD	8.10152	10.9496	0.434619	1.63816	0.0039	0.0107624	yes
XLOC_000538	XLOC_000538	BRDT	chr1:92414927-92479985	A	SD	0.0968675	0.694322	2.84152	2.4927	5e-05	0.000207862	yes
XLOC_000542	XLOC_000542	RPAP2	chr1:92711954-92853732	A	SD	6.60274	9.5952	0.539249	1.57269	0.00545	0.0144213	yes
XLOC_000546	XLOC_000546	MTF2	chr1:93544791-93604638	A	SD	3.56227	5.30093	0.573449	2.14956	0.00015	0.000578547	yes
XLOC_000558	XLOC_000558	PTBP2	chr1:97187022-97280605	A	SD	4.14495	7.22736	0.802115	2.76687	5e-05	0.000207862	yes
XLOC_000566	XLOC_000566	AGL	chr1:100315639-100389579	A	SD	2.49749	3.56026	0.511504	1.93154	0.0006	0.00204454	yes
XLOC_000579	XLOC_000579	AMY2B,RNPC3	chr1:104068323-104122156	A	SD	2.88668	3.89093	0.430701	1.30936	0.0218	0.0478149	yes
XLOC_000590	XLOC_000590	FAM102B	chr1:109102970-109181949	A	SD	0.732181	3.2735	2.16056	6.81595	5e-05	0.000207862	yes
XLOC_000600	XLOC_000600	CELSR2	chr1:109792334-109818378	A	SD	1.39689	4.12172	1.56103	5.89142	5e-05	0.000207862	yes
XLOC_000602	XLOC_000602	ATXN7L2	chr1:110026560-110035499	A	SD	1.42239	2.31542	0.70296	2.00687	0.00075	0.00249587	yes
XLOC_000613	XLOC_000613	AHCYL1	chr1:110527386-110566364	A	SD	22.4837	29.3135	0.382685	1.57801	0.0056	0.0147546	yes
XLOC_000627	XLOC_000627	PIFO	chr1:111888919-111895639	A	SD	0.464979	1.52928	1.71761	3.44351	5e-05	0.000207862	yes
XLOC_000634	XLOC_000634	CTTNBP2NL	chr1:112938799-113003786	A	SD	3.09972	5.7386	0.888564	3.44284	5e-05	0.000207862	yes
XLOC_000641	XLOC_000641	LRIG2	chr1:113615804-113674845	A	SD	1.76639	2.50961	0.506665	1.39468	0.0164	0.0374671	yes
XLOC_000642	XLOC_000642	MAGI3	chr1:113933082-114228687	A	SD	1.55986	3.42398	1.13426	4.14201	5e-05	0.000207862	yes
XLOC_000649	XLOC_000649	VANGL1	chr1:116184573-116240845	A	SD	3.59283	4.5767	0.349188	1.38106	0.01465	0.0339746	yes
XLOC_000651	XLOC_000651	MAB21L3	chr1:116654375-116677861	A	SD	0.691148	1.10932	0.682612	1.73651	0.00325	0.00914807	yes
XLOC_000656	XLOC_000656	PTGFRN	chr1:117452688-117532972	A	SD	9.97719	14.4079	0.530152	2.17921	0.0001	0.000396915	yes
XLOC_000658	XLOC_000658	TTF2	chr1:117602937-117645491	A	SD	3.1787	6.05502	0.929695	3.60431	5e-05	0.000207862	yes
XLOC_000662	XLOC_000662	WDR3	chr1:118472371-118727848	A	SD	16.3787	28.6608	0.807257	3.31026	5e-05	0.000207862	yes
XLOC_000669	XLOC_000669	PHGDH	chr1:120254418-120286849	A	SD	111.266	207.38	0.898262	3.63621	5e-05	0.000207862	yes
XLOC_000675	XLOC_000675	-	chr1:142803086-142891008	A	SD	3.7032	9.12735	1.30142	1.79261	0.0051	0.0136151	yes
XLOC_000683	XLOC_000683	TXNIP	chr1:144146810-146467744	A	SD	72.7601	141.929	0.963947	1.89897	0.00215	0.00637451	yes
XLOC_000696	XLOC_000696	BCL9	chr1:147013237-147098020	A	SD	5.51173	7.63642	0.470391	1.86621	0.001	0.0032192	yes
XLOC_000707	XLOC_000707	LOC388692	chr1:149286999-149291743	A	SD	3.54449	6.21252	0.809601	2.5984	5e-05	0.000207862	yes
XLOC_000710	XLOC_000710	LINC00623,LINC00869,LOC103091866	chr1:149575481-149672983	A	SD	1.80482	3.53644	0.970443	2.21152	0.00015	0.000578547	yes
XLOC_000722	XLOC_000722	CIART	chr1:150254940-150259501	A	SD	2.33129	7.54343	1.69409	4.81101	5e-05	0.000207862	yes
XLOC_000724	XLOC_000724	PRPF3	chr1:150293927-150325704	A	SD	7.76972	11.2094	0.528777	2.0703	0.0003	0.00108843	yes
XLOC_000725	XLOC_000725	RPRD2	chr1:150336630-150449186	A	SD	6.49001	8.50322	0.389788	1.53986	0.00635	0.0164642	yes
XLOC_000732	XLOC_000732	SETDB1	chr1:150898814-150937220	A	SD	8.48009	11.6168	0.454062	1.43849	0.0123	0.0292271	yes
XLOC_000733	XLOC_000733	ANXA9	chr1:150954452-150968729	A	SD	4.14451	9.36571	1.17619	4.01572	5e-05	0.000207862	yes
XLOC_000744	XLOC_000744	CGN	chr1:151483861-151511167	A	SD	1.81948	2.99542	0.719231	2.64599	5e-05	0.000207862	yes
XLOC_000745	XLOC_000745	TUFT1	chr1:151512780-151556059	A	SD	11.6804	15.209	0.38084	1.54464	0.00685	0.0175818	yes
XLOC_000747	XLOC_000747	SNX27	chr1:151584474-151671559	A	SD	4.12069	5.57143	0.435163	1.69149	0.00365	0.0101305	yes
XLOC_000861	XLOC_000861	LINC01133	chr1:159930989-159948876	A	SD	0.789391	7.75207	3.29577	6.94277	5e-05	0.000207862	yes
XLOC_000870	XLOC_000870	VANGL2	chr1:160370363-160398468	A	SD	0.884675	2.09052	1.24064	3.86822	5e-05	0.000207862	yes
XLOC_000903	XLOC_000903	PBX1	chr1:164528282-164821060	A	SD	1.59758	8.41022	2.39626	4.95178	5e-05	0.000207862	yes
XLOC_000912	XLOC_000912	POU2F1	chr1:167190065-167396582	A	SD	1.25663	2.0159	0.681856	2.58653	5e-05	0.000207862	yes
XLOC_000922	XLOC_000922	-	chr1:168773142-168838793	A	SD	0	0.759672	inf	#NAME?	5e-05	0.000207862	yes
XLOC_000947	XLOC_000947	DARS2	chr1:173768687-173827682	A	SD	18.67	24.9823	0.420184	1.63323	0.00505	0.013495	yes
XLOC_000950	XLOC_000950	RABGAP1L	chr1:174128302-174964445	A	SD	3.02595	4.93963	0.707015	1.69777	0.00315	0.00891862	yes
XLOC_000957	XLOC_000957	RASAL2	chr1:178060642-178448648	A	SD	0.72786	1.4213	0.965482	3.2257	5e-05	0.000207862	yes
XLOC_000968	XLOC_000968	TOR1AIP1	chr1:179851176-179889443	A	SD	24.4144	31.1817	0.352968	1.40116	0.0155	0.0356825	yes
XLOC_000970	XLOC_000970	QSOX1	chr1:180123963-180169859	A	SD	32.8466	76.229	1.2146	4.81043	5e-05	0.000207862	yes
XLOC_000972	XLOC_000972	XPR1	chr1:180601145-180859415	A	SD	4.64144	6.16063	0.408505	1.63971	0.00475	0.0127971	yes
XLOC_000974	XLOC_000974	MR1	chr1:181002560-181031074	A	SD	2.96962	5.10164	0.780683	3.06352	5e-05	0.000207862	yes
XLOC_000975	XLOC_000975	IER5	chr1:181057637-181059979	A	SD	2.61051	4.42571	0.761576	2.34225	5e-05	0.000207862	yes
XLOC_000981	XLOC_000981	NPL	chr1:182758114-182799519	A	SD	0.951441	2.02582	1.09032	2.73896	5e-05	0.000207862	yes
XLOC_000985	XLOC_000985	SMG7	chr1:183441505-183523328	A	SD	13.1083	18.6109	0.505667	2.05703	0.0004	0.00141476	yes
XLOC_000986	XLOC_000986	RGL1	chr1:183605138-183897666	A	SD	1.20895	3.31851	1.45678	5.01243	5e-05	0.000207862	yes
XLOC_001013	XLOC_001013	C1orf53	chr1:197871681-197876497	A	SD	17.7488	32.3066	0.864104	2.83616	5e-05	0.000207862	yes
XLOC_001027	XLOC_001027	NAV1	chr1:201617449-201853422	A	SD	0.980545	2.32277	1.24419	1.73499	0.009	0.0223651	yes
XLOC_001036	XLOC_001036	ELF3	chr1:201951740-201986315	A	SD	7.71409	13.9137	0.850941	1.35069	0.022	0.0481754	yes
XLOC_001043	XLOC_001043	LOC148709	chr1:202830881-202844369	A	SD	0.479151	1.13608	1.24551	2.59066	0.0001	0.000396915	yes
XLOC_001048	XLOC_001048	BTG2	chr1:203274663-203278729	A	SD	13.7942	39.9803	1.53523	6.2507	5e-05	0.000207862	yes
XLOC_001051	XLOC_001051	ATP2B4	chr1:203595914-203713209	A	SD	5.40461	8.78771	0.701296	2.82127	5e-05	0.000207862	yes
XLOC_001057	XLOC_001057	SOX13	chr1:204042229-204097157	A	SD	3.16439	4.30933	0.445534	1.64543	0.0044	0.0119735	yes
XLOC_001059	XLOC_001059	NFASC	chr1:204797781-204991950	A	SD	0.670793	1.14039	0.76559	1.57357	0.0057	0.0149888	yes
XLOC_001061	XLOC_001061	TMCC2	chr1:205197037-205242471	A	SD	0.516503	1.21392	1.23283	3.06587	5e-05	0.000207862	yes
XLOC_001063	XLOC_001063	CDK18	chr1:205473683-205501921	A	SD	0.495403	1.11217	1.1667	2.4553	5e-05	0.000207862	yes
XLOC_001064	XLOC_001064	MFSD4	chr1:205538111-205572046	A	SD	0.630092	3.00136	2.25198	6.28031	5e-05	0.000207862	yes
XLOC_001073	XLOC_001073	RASSF5	chr1:206680862-206762616	A	SD	0.70664	4.02985	2.51168	6.99742	5e-05	0.000207862	yes
XLOC_001074	XLOC_001074	DYRK3	chr1:206808851-206828450	A	SD	1.837	2.58789	0.494425	1.34374	0.02055	0.0455016	yes
XLOC_001083	XLOC_001083	CD55	chr1:207494816-207534311	A	SD	0.556045	1.03654	0.8985	1.97271	0.00095	0.00307657	yes
XLOC_001097	XLOC_001097	HHAT	chr1:210501595-210849638	A	SD	0.901162	1.7096	0.923798	2.6121	5e-05	0.000207862	yes
XLOC_001101	XLOC_001101	DTL	chr1:212113740-212278348	A	SD	2.17136	4.36816	1.00843	1.81156	0.0022	0.00649851	yes
XLOC_001109	XLOC_001109	FLVCR1	chr1:213031577-213072705	A	SD	6.24045	8.01063	0.360264	1.44733	0.0122	0.0290508	yes
XLOC_001110	XLOC_001110	VASH2	chr1:213123880-213164927	A	SD	1.24263	3.00627	1.27458	4.04065	5e-05	0.000207862	yes
XLOC_001114	XLOC_001114	SMYD2	chr1:214454411-214510644	A	SD	2.04012	4.15962	1.0278	3.05753	5e-05	0.000207862	yes
XLOC_001126	XLOC_001126	MARK1	chr1:220701524-220837799	A	SD	1.30588	3.27544	1.32666	3.99016	5e-05	0.000207862	yes
XLOC_001134	XLOC_001134	BROX	chr1:222885894-222908538	A	SD	38.8943	91.3154	1.2313	2.81037	5e-05	0.000207862	yes
XLOC_001135	XLOC_001135	FAM177B	chr1:222910521-222924355	A	SD	0.479675	5.79243	3.59404	3.32454	5e-05	0.000207862	yes
XLOC_001146	XLOC_001146	EPHX1	chr1:225997775-226070420	A	SD	73.9007	137.746	0.898353	3.48045	5e-05	0.000207862	yes
XLOC_001162	XLOC_001162	OBSCN	chr1:228391206-228566575	A	SD	0.832536	1.36369	0.711933	2.65174	5e-05	0.000207862	yes
XLOC_001169	XLOC_001169	URB2	chr1:229761940-229796255	A	SD	2.03022	2.67179	0.396169	1.4137	0.0134	0.0314591	yes
XLOC_001173	XLOC_001173	LOC101927604	chr1:230972864-231014761	A	SD	0.295176	0.975546	1.72464	1.32885	0.00935	0.0230947	yes
XLOC_001191	XLOC_001191	GPR137B	chr1:236305780-236372209	A	SD	9.87495	19.2343	0.96184	3.40045	5e-05	0.000207862	yes
XLOC_001193	XLOC_001193	LGALS8	chr1:236681513-236767841	A	SD	4.84858	9.54687	0.977466	2.23362	0.0002	0.000751864	yes
XLOC_001195	XLOC_001195	MTR	chr1:236958580-237067281	A	SD	3.09809	4.02008	0.375843	1.51744	0.00865	0.0215827	yes
XLOC_001196	XLOC_001196	RYR2	chr1:237205701-237997288	A	SD	0.45277	0.789491	0.802144	2.76114	5e-05	0.000207862	yes
XLOC_001198	XLOC_001198	CHRM3	chr1:239549878-240078721	A	SD	6.51914	11.7242	0.84674	2.14457	0.00035	0.00125367	yes
XLOC_001204	XLOC_001204	EXO1	chr1:242011492-242053241	A	SD	1.66718	3.58547	1.10476	3.685	5e-05	0.000207862	yes
XLOC_001217	XLOC_001217	SCCPDH	chr1:246887377-246931440	A	SD	13.921	18.2398	0.389827	1.54001	0.00785	0.0198023	yes
XLOC_001281	XLOC_001281	MXRA8	chr1:1286858-1298921	A	SD	9.27585	17.4025	0.90774	2.68758	5e-05	0.000207862	yes
XLOC_001289	XLOC_001289	C1orf233	chr1:1533387-1535476	A	SD	25.1627	40.9329	0.701973	2.8123	5e-05	0.000207862	yes
XLOC_001323	XLOC_001323	PLEKHG5,TNFRSF25	chr1:6484847-6580121	A	SD	0.974659	1.46912	0.591979	1.04222	0.01625	0.0371684	yes
XLOC_001325	XLOC_001325	KLHL21	chr1:6650783-6662929	A	SD	8.34445	14.9241	0.83876	3.38474	5e-05	0.000207862	yes
XLOC_001336	XLOC_001336	MIR34A	chr1:9208385-9211836	A	SD	0.570172	1.54223	1.43555	0.821807	0.0164	0.0374671	yes
XLOC_001337	XLOC_001337	LOC100506022	chr1:9485152-9489055	A	SD	0.560915	0.935692	0.738251	1.52725	0.0071	0.018127	yes
XLOC_001339	XLOC_001339	CLSTN1	chr1:9711789-9884550	A	SD	48.0875	70.0442	0.542605	1.84684	0.0016	0.00490417	yes
XLOC_001349	XLOC_001349	FBXO2	chr1:11708417-11723384	A	SD	12.8184	25.0304	0.965471	2.52342	5e-05	0.000207862	yes
XLOC_001380	XLOC_001380	EPHA2	chr1:16450831-16482582	A	SD	0.315209	0.884119	1.48793	3.25215	5e-05	0.000207862	yes
XLOC_001386	XLOC_001386	NBPF1	chr1:16888921-16940506	A	SD	5.2084	7.14728	0.456554	1.49321	0.00845	0.0211736	yes
XLOC_001387	XLOC_001387	CROCCP2	chr1:16944211-16959841	A	SD	2.13519	3.16033	0.565711	1.60244	0.00505	0.013495	yes
XLOC_001395	XLOC_001395	PADI2	chr1:17393255-17445948	A	SD	0.328037	1.11567	1.76597	3.49278	5e-05	0.000207862	yes
XLOC_001396	XLOC_001396	RCC2	chr1:17733250-17766250	A	SD	15.3767	26.2583	0.772033	3.20701	5e-05	0.000207862	yes
XLOC_001411	XLOC_001411	PLA2G2A	chr1:20301923-20306932	A	SD	2.1829	22.2293	3.34814	8.98178	5e-05	0.000207862	yes
XLOC_001416	XLOC_001416	CAMK2N1	chr1:20808883-20812728	A	SD	3.04846	95.9023	4.97542	16.8847	5e-05	0.000207862	yes
XLOC_001422	XLOC_001422	ECE1	chr1:21543739-21672034	A	SD	1.87311	3.477	0.892406	3.22496	5e-05	0.000207862	yes
XLOC_001437	XLOC_001437	TCEA3	chr1:23707554-23751277	A	SD	7.95348	11.6551	0.551298	1.94373	0.00125	0.0039267	yes
XLOC_001439	XLOC_001439	E2F2	chr1:23832919-23857712	A	SD	0.456852	0.85265	0.900226	2.37368	0.00015	0.000578547	yes
XLOC_001440	XLOC_001440	ID3	chr1:23884420-23886285	A	SD	16.5334	58.1371	1.81407	6.86365	5e-05	0.000207862	yes
XLOC_001452	XLOC_001452	LOC100506985	chr1:24865763-24882515	A	SD	1.09456	2.19863	1.00626	1.9069	0.0022	0.00649851	yes
XLOC_001472	XLOC_001472	SLC9A1	chr1:27425299-27481892	A	SD	7.64993	10.5996	0.470492	1.75866	0.0031	0.00878995	yes
XLOC_001480	XLOC_001480	RPA2	chr1:28218035-28241308	A	SD	26.9575	36.6098	0.441546	1.80312	0.00155	0.00476606	yes
XLOC_001507	XLOC_001507	COL16A1	chr1:32117847-32169768	A	SD	0.251926	1.40849	2.48307	4.3748	5e-05	0.000207862	yes
XLOC_001508	XLOC_001508	BAI2	chr1:32192717-32229648	A	SD	0.533518	2.1541	2.01348	5.31687	5e-05	0.000207862	yes
XLOC_001537	XLOC_001537	CLSPN	chr1:36186538-36235575	A	SD	0.82203	1.53531	0.90127	2.65321	5e-05	0.000207862	yes
XLOC_001553	XLOC_001553	C1orf109	chr1:38147241-38157936	A	SD	14.1251	20.5875	0.543515	2.16821	0.0001	0.000396915	yes
XLOC_001554	XLOC_001554	EPHA10	chr1:38181645-38230824	A	SD	2.40945	4.95017	1.03877	3.87516	5e-05	0.000207862	yes
XLOC_001565	XLOC_001565	PABPC4	chr1:40026481-40042596	A	SD	28.6821	45.1679	0.655146	2.60756	5e-05	0.000207862	yes
XLOC_001574	XLOC_001574	PPT1	chr1:40538381-40563142	A	SD	50.981	77.4733	0.60374	2.46223	5e-05	0.000207862	yes
XLOC_001575	XLOC_001575	COL9A2	chr1:40766162-40782939	A	SD	0.438971	3.12028	2.82948	5.6995	5e-05	0.000207862	yes
XLOC_001577	XLOC_001577	RIMS3	chr1:41086351-41131324	A	SD	0.658211	1.03575	0.654049	2.06692	0.00015	0.000578547	yes
XLOC_001579	XLOC_001579	CITED4	chr1:41326727-41328018	A	SD	4.79385	7.1944	0.585688	1.61199	0.00665	0.0171401	yes
XLOC_001582	XLOC_001582	EDN2	chr1:41944445-41966178	A	SD	0.804452	6.83536	3.08694	5.88879	5e-05	0.000207862	yes
XLOC_001586	XLOC_001586	ZMYND12	chr1:42896000-42921981	A	SD	6.49405	8.94903	0.462613	1.6258	0.00505	0.013495	yes
XLOC_001599	XLOC_001599	SLC6A9	chr1:44457279-44506450	A	SD	2.56162	7.10684	1.47215	3.11412	5e-05	0.000207862	yes
XLOC_001608	XLOC_001608	ZSWIM5	chr1:45482075-45672250	A	SD	0.361253	0.776454	1.10389	2.84969	5e-05	0.000207862	yes
XLOC_001617	XLOC_001617	PIK3R3	chr1:46505811-46599426	A	SD	18.4039	53.7712	1.54682	6.25819	5e-05	0.000207862	yes
XLOC_001622	XLOC_001622	MOB3C	chr1:47073386-47082563	A	SD	2.58703	3.66791	0.503663	1.74185	0.0024	0.00701566	yes
XLOC_001627	XLOC_001627	PDZK1IP1	chr1:47649260-47655771	A	SD	1.76761	4.04522	1.19442	2.63712	5e-05	0.000207862	yes
XLOC_001633	XLOC_001633	SPATA6	chr1:48761043-48937880	A	SD	0.399895	1.41433	1.82243	4.40957	5e-05	0.000207862	yes
XLOC_001645	XLOC_001645	ORC1	chr1:52838386-52870145	A	SD	1.4067	2.90024	1.04385	3.30823	5e-05	0.000207862	yes
XLOC_001646	XLOC_001646	ZCCHC11	chr1:52888947-53019218	A	SD	5.93497	7.57371	0.351761	1.41135	0.01345	0.0315601	yes
XLOC_001647	XLOC_001647	COA7	chr1:53150122-53164038	A	SD	9.51869	12.6688	0.41244	1.38738	0.0168	0.0381551	yes
XLOC_001655	XLOC_001655	NDC1	chr1:54231133-54304225	A	SD	7.70164	13.6379	0.824381	3.32475	5e-05	0.000207862	yes
XLOC_001661	XLOC_001661	CYB5RL	chr1:54635261-54665746	A	SD	2.31625	5.16176	1.15607	1.89809	0.00075	0.00249587	yes
XLOC_001662	XLOC_001662	SSBP3	chr1:54691103-54872068	A	SD	17.2525	27.4838	0.671779	2.74664	5e-05	0.000207862	yes
XLOC_001674	XLOC_001674	MYSM1	chr1:59120410-59165780	A	SD	2.51884	3.3474	0.410278	1.52431	0.00855	0.0213924	yes
XLOC_001687	XLOC_001687	-	chr1:63786592-63788483	A	SD	3.55814	5.78255	0.700581	1.55461	0.00765	0.0193375	yes
XLOC_001699	XLOC_001699	SERBP1	chr1:67873492-67896464	A	SD	57.9947	76.0351	0.390744	1.57507	0.0054	0.0143058	yes
XLOC_001702	XLOC_001702	WLS	chr1:68167148-68698284	A	SD	6.51485	17.22	1.40228	2.55513	0.0001	0.000396915	yes
XLOC_001730	XLOC_001730	-	chr1:84542061-84543631	A	SD	1.52274	3.25811	1.09737	2.65905	5e-05	0.000207862	yes
XLOC_001755	XLOC_001755	GBP2	chr1:89571815-89591842	A	SD	0.674925	1.68252	1.31783	3.53676	5e-05	0.000207862	yes
XLOC_001763	XLOC_001763	-	chr1:91295477-91317204	A	SD	0.733853	1.64188	1.16179	2.76482	5e-05	0.000207862	yes
XLOC_001768	XLOC_001768	GLMN	chr1:92711954-92853732	A	SD	9.57786	14.4425	0.59255	1.5978	0.00525	0.0139604	yes
XLOC_001778	XLOC_001778	ARHGAP29	chr1:94634462-94713315	A	SD	4.14886	13.8017	1.73406	6.8979	5e-05	0.000207862	yes
XLOC_001788	XLOC_001788	FRRS1	chr1:100111430-100232191	A	SD	2.34073	3.83802	0.713404	2.21494	0.0002	0.000751864	yes
XLOC_001803	XLOC_001803	SLC25A24	chr1:108677343-108744719	A	SD	5.41141	7.93472	0.552174	2.08928	0.00015	0.000578547	yes
XLOC_001815	XLOC_001815	AMIGO1	chr1:110046800-110052337	A	SD	1.46092	3.23036	1.14482	3.73112	5e-05	0.000207862	yes
XLOC_001836	XLOC_001836	FAM212B	chr1:112264685-112310199	A	SD	1.29595	4.13415	1.67358	4.01456	5e-05	0.000207862	yes
XLOC_001837	XLOC_001837	KCND3	chr1:112313288-112532196	A	SD	1.08537	1.63498	0.591078	1.99396	0.0004	0.00141476	yes
XLOC_001842	XLOC_001842	PPM1J	chr1:113252615-113257950	A	SD	0.801159	1.50001	0.904816	1.87782	0.0017	0.00516731	yes
XLOC_001844	XLOC_001844	SLC16A1	chr1:113454469-113498975	A	SD	33.6722	44.4913	0.401964	1.68096	0.00335	0.00939042	yes
XLOC_001848	XLOC_001848	RSBN1	chr1:114304453-114355070	A	SD	2.94156	4.77695	0.699509	2.67435	5e-05	0.000207862	yes
XLOC_001856	XLOC_001856	DENND2C	chr1:115125253-115212732	A	SD	0.493338	0.837259	0.763097	1.98611	0.00045	0.00157186	yes
XLOC_001865	XLOC_001865	CD58	chr1:117057155-117113715	A	SD	4.19601	6.7757	0.691352	2.09332	0.00025	0.000921121	yes
XLOC_001866	XLOC_001866	IGSF3	chr1:117117019-117210377	A	SD	2.3451	4.07573	0.79741	2.93774	5e-05	0.000207862	yes
XLOC_001868	XLOC_001868	TRIM45	chr1:117653676-117664411	A	SD	0.874174	4.75271	2.44276	7.50877	5e-05	0.000207862	yes
XLOC_001883	XLOC_001883	ANKRD20A12P	chr1:142689973-142713718	A	SD	6.24613	35.6355	2.51228	4.83177	5e-05	0.000207862	yes
XLOC_001885	XLOC_001885	LOC102723769	chr1:143119016-143467606	A	SD	1.3651	5.07714	1.89501	1.86781	0.0066	0.0170242	yes
XLOC_001887	XLOC_001887	-	chr1:143119016-143467606	A	SD	1.93121	4.91169	1.34672	1.87677	0.00165	0.00503345	yes
XLOC_001888	XLOC_001888	LINC01138	chr1:143717546-143744519	A	SD	1.40647	5.26114	1.9033	4.85913	5e-05	0.000207862	yes
XLOC_001909	XLOC_001909	ACP6	chr1:147119167-147142644	A	SD	6.1603	8.25692	0.422602	1.52107	0.00745	0.0188885	yes
XLOC_001919	XLOC_001919	HIST2H3D	chr1:149784779-149785236	A	SD	0.99812	3.20396	1.68257	1.64115	0.01675	0.03808	yes
XLOC_001930	XLOC_001930	ANP32E	chr1:150190716-150208504	A	SD	3.58066	10.6133	1.56758	5.89455	5e-05	0.000207862	yes
XLOC_001937	XLOC_001937	ARNT,CTSK	chr1:150768683-150849244	A	SD	9.77946	13.5433	0.469754	1.81495	0.00175	0.0053014	yes
XLOC_001946	XLOC_001946	RFX5	chr1:151313115-151319769	A	SD	26.7478	33.6	0.329042	1.35566	0.0177	0.0399774	yes
XLOC_001947	XLOC_001947	SELENBP1	chr1:151336777-151345210	A	SD	266.298	527.726	0.986748	3.79966	5e-05	0.000207862	yes
XLOC_001953	XLOC_001953	RORC	chr1:151778546-151826173	A	SD	4.35926	5.94014	0.446413	1.55015	0.00705	0.018013	yes
XLOC_001956	XLOC_001956	THEM4	chr1:151843342-151882361	A	SD	6.78028	9.22213	0.443754	1.78538	0.0022	0.00649851	yes
XLOC_001994	XLOC_001994	DENND4B	chr1:153901976-153919154	A	SD	4.71162	6.12824	0.379249	1.4839	0.0102	0.0248848	yes
XLOC_002033	XLOC_002033	ARHGEF2	chr1:155916629-155953397	A	SD	3.69285	6.20369	0.748393	2.83877	5e-05	0.000207862	yes
XLOC_002087	XLOC_002087	IGSF9	chr1:159896828-159915887	A	SD	2.69798	5.19945	0.94648	3.4112	5e-05	0.000207862	yes
XLOC_002088	XLOC_002088	SLAMF9	chr1:159921281-159924044	A	SD	0.201342	0.796927	1.9848	1.38022	0.0124	0.0294182	yes
XLOC_002139	XLOC_002139	GPR161	chr1:168048779-168106905	A	SD	1.14713	1.58897	0.470059	1.66177	0.0038	0.0105079	yes
XLOC_002150	XLOC_002150	SELL	chr1:169659805-169681325	A	SD	1.13143	1.88113	0.733457	1.98758	0.0006	0.00204454	yes
XLOC_002166	XLOC_002166	GAS5	chr1:173832385-173855774	A	SD	308.814	555.138	0.846111	3.29749	5e-05	0.000207862	yes
XLOC_002180	XLOC_002180	KIAA0040	chr1:175126122-175162229	A	SD	1.01412	1.67199	0.721337	2.24319	0.00015	0.000578547	yes
XLOC_002184	XLOC_002184	ASTN1	chr1:176826440-177134040	A	SD	0.571169	1.02744	0.847065	1.88676	0.00225	0.00662737	yes
XLOC_002188	XLOC_002188	RASAL2-AS1	chr1:178060642-178448648	A	SD	0.307182	1.24811	2.02258	1.93399	0.0056	0.0147546	yes
XLOC_002204	XLOC_002204	NMNAT2	chr1:183217371-183387634	A	SD	3.89624	5.61661	0.527617	2.0604	0.00025	0.000921121	yes
XLOC_002229	XLOC_002229	DENND1B	chr1:197473878-197744833	A	SD	2.20716	5.37611	1.28437	3.65263	5e-05	0.000207862	yes
XLOC_002241	XLOC_002241	ASCL5	chr1:201083080-201096390	A	SD	0.718494	1.63511	1.18634	1.94243	0.00195	0.00584049	yes
XLOC_002246	XLOC_002246	PHLDA3	chr1:201434606-201438299	A	SD	30.9435	51.7512	0.741957	2.97607	5e-05	0.000207862	yes
XLOC_002277	XLOC_002277	PIK3C2B	chr1:204391757-204464081	A	SD	2.63221	6.28867	1.25648	3.39478	5e-05	0.000207862	yes
XLOC_002281	XLOC_002281	DSTYK	chr1:205111630-205180909	A	SD	3.51989	4.83311	0.457423	1.79525	0.0017	0.00516731	yes
XLOC_002282	XLOC_002282	NUAK2	chr1:205271190-205290883	A	SD	0.778083	3.38733	2.12215	6.09989	5e-05	0.000207862	yes
XLOC_002316	XLOC_002316	INTS7	chr1:212113740-212278348	A	SD	11.0405	16.1343	0.547323	1.737	0.0032	0.00902991	yes
XLOC_002319	XLOC_002319	NSL1	chr1:212899494-212965140	A	SD	4.4975	5.76073	0.357127	1.46659	0.01075	0.0260106	yes
XLOC_002323	XLOC_002323	PTPN14	chr1:214522038-214725716	A	SD	0.457308	1.41909	1.63373	5.57532	5e-05	0.000207862	yes
XLOC_002326	XLOC_002326	GPATCH2	chr1:217603833-217804435	A	SD	7.93784	10.3945	0.388996	1.47842	0.0087	0.0216794	yes
XLOC_002330	XLOC_002330	EPRS	chr1:220046618-220321383	A	SD	45.5399	72.7079	0.674981	1.73597	0.0034	0.00951282	yes
XLOC_002334	XLOC_002334	RAB3GAP2	chr1:220321609-220445843	A	SD	6.26389	8.56287	0.451037	1.80707	0.00165	0.00503345	yes
XLOC_002342	XLOC_002342	AIDA	chr1:222841354-222885864	A	SD	125.624	872.639	2.79627	10.1649	5e-05	0.000207862	yes
XLOC_002343	XLOC_002343	TLR5	chr1:223282747-223316802	A	SD	0.396293	0.977416	1.30241	2.97116	5e-05	0.000207862	yes
XLOC_002344	XLOC_002344	SUSD4	chr1:223394160-223537544	A	SD	4.87172	14.3321	1.55675	4.14425	5e-05	0.000207862	yes
XLOC_002355	XLOC_002355	ENAH	chr1:225674533-225840930	A	SD	11.4777	14.3264	0.319843	1.32277	0.0229	0.0499277	yes
XLOC_002363	XLOC_002363	LIN9	chr1:226418849-226497795	A	SD	2.71417	4.57646	0.753723	2.34067	0.00015	0.000578547	yes
XLOC_002370	XLOC_002370	WNT9A	chr1:228106384-228135682	A	SD	1.44755	2.04523	0.498656	1.50347	0.00745	0.0188885	yes
XLOC_002392	XLOC_002392	AGT	chr1:230838271-230850336	A	SD	0.260037	0.977408	1.91024	3.32746	5e-05	0.000207862	yes
XLOC_002393	XLOC_002393	C1orf198	chr1:230972864-231014761	A	SD	9.6907	12.3223	0.346599	1.35726	0.0186	0.041745	yes
XLOC_002395	XLOC_002395	FAM89A	chr1:231154703-231175995	A	SD	3.21519	5.98074	0.895419	1.80338	0.00035	0.00125367	yes
XLOC_002399	XLOC_002399	EGLN1	chr1:231499496-231560790	A	SD	7.61236	10.1921	0.42103	1.71317	0.00335	0.00939042	yes
XLOC_002406	XLOC_002406	TARBP1	chr1:234527058-234614932	A	SD	2.22189	8.2252	1.88827	6.32411	5e-05	0.000207862	yes
XLOC_002408	XLOC_002408	IRF2BP2	chr1:234740014-234745271	A	SD	12.7877	22.3629	0.806354	3.29533	5e-05	0.000207862	yes
XLOC_002409	XLOC_002409	-	chr1:235095299-235097945	A	SD	1.0871	3.68006	1.75924	2.73601	5e-05	0.000207862	yes
XLOC_002410	XLOC_002410	TOMM20	chr1:235272657-235292256	A	SD	113.024	157.023	0.474346	1.91445	0.001	0.0032192	yes
XLOC_002415	XLOC_002415	B3GALNT2	chr1:235530674-235667790	A	SD	7.8064	14.6329	0.906489	2.74148	5e-05	0.000207862	yes
XLOC_002416	XLOC_002416	GNG4	chr1:235710984-235814054	A	SD	0.303848	1.02283	1.75114	4.07456	5e-05	0.000207862	yes
XLOC_002417	XLOC_002417	LYST	chr1:235824330-236047008	A	SD	0.809192	1.72536	1.09235	2.40317	0.0001	0.000396915	yes
XLOC_002422	XLOC_002422	HEATR1	chr1:236681513-236767841	A	SD	5.99368	9.22942	0.622798	1.84375	0.00225	0.00662737	yes
XLOC_002425	XLOC_002425	LINC01139	chr1:238643683-238649317	A	SD	0.876256	3.15719	1.84922	3.81905	5e-05	0.000207862	yes
XLOC_002431	XLOC_002431	CHML,OPN3	chr1:241695433-241803715	A	SD	1.34185	4.05532	1.59559	4.94153	5e-05	0.000207862	yes
XLOC_002435	XLOC_002435	CEP170	chr1:243287729-244006886	A	SD	2.57656	4.25623	0.724128	1.43067	0.01895	0.0424318	yes
XLOC_002437	XLOC_002437	ADSS	chr1:244571793-244615436	A	SD	17.1391	22.2565	0.376939	1.53492	0.0069	0.0176899	yes
XLOC_002440	XLOC_002440	SMYD3	chr1:245912641-246670644	A	SD	18.6513	25.3756	0.444168	1.70521	0.0032	0.00902991	yes
XLOC_002444	XLOC_002444	ZNF670,ZNF695	chr1:247108848-247242115	A	SD	2.95463	4.58025	0.632447	1.66835	0.0036	0.0100061	yes
XLOC_002447	XLOC_002447	ZNF124	chr1:247285276-247335473	A	SD	2.7748	5.83701	1.07285	3.33367	5e-05	0.000207862	yes
XLOC_002449	XLOC_002449	ZNF496	chr1:247460896-247497885	A	SD	2.73808	4.15339	0.601127	1.91219	0.00155	0.00476606	yes
XLOC_002495	XLOC_002495	-	chr1:28572607-28573835	A	SD	1.96079	6.08565	1.63398	4.28617	5e-05	0.000207862	yes
XLOC_002502	XLOC_002502	-	chr1:43146885-43147851	A	SD	0.79269	1.76348	1.1536	1.87509	0.0034	0.00951282	yes
XLOC_002503	XLOC_002503	-	chr1:43833821-43837439	A	SD	1.38069	2.30135	0.737089	2.32137	0.0001	0.000396915	yes
XLOC_002517	XLOC_002517	-	chr1:142688460-142689203	A	SD	1.49476	4.1244	1.46427	2.70868	0.00015	0.000578547	yes
XLOC_002518	XLOC_002518	-	chr1:142689289-142689903	A	SD	2.17557	7.2974	1.74599	3.44052	5e-05	0.000207862	yes
XLOC_002519	XLOC_002519	-	chr1:142795258-142797517	A	SD	1.30462	4.58281	1.8126	5.23136	5e-05	0.000207862	yes
XLOC_002543	XLOC_002543	-	chr1:161369557-161371648	A	SD	0.866339	1.52719	0.817876	1.91957	0.0016	0.00490417	yes
XLOC_002549	XLOC_002549	-	chr1:208135481-208136942	A	SD	0.551292	1.12555	1.02975	1.72863	0.00495	0.0132618	yes
XLOC_002557	XLOC_002557	-	chr1:226270502-226271221	A	SD	0.524602	1.77391	1.75764	1.91365	0.0193	0.043087	yes
XLOC_002562	XLOC_002562	-	chr1:233084518-233085804	A	SD	0.375873	0.871502	1.21326	1.6484	0.01055	0.0255771	yes
XLOC_002564	XLOC_002564	ZMYND11	chr10:180404-300577	A	SD	15.8847	22.8014	0.521483	2.12234	0.0003	0.00108843	yes
XLOC_002578	XLOC_002578	AKR1C3	chr10:5090957-5149878	A	SD	0.178382	1.15132	2.69025	2.01384	0.00015	0.000578547	yes
XLOC_002581	XLOC_002581	NET1	chr10:5454513-5501019	A	SD	5.92683	15.2312	1.3617	5.43767	5e-05	0.000207862	yes
XLOC_002586	XLOC_002586	PFKFB3	chr10:6186842-6277507	A	SD	1.71867	3.74472	1.12357	3.86993	5e-05	0.000207862	yes
XLOC_002593	XLOC_002593	TAF3	chr10:7860139-8058583	A	SD	1.02558	1.43878	0.488411	1.36551	0.0176	0.0397715	yes
XLOC_002602	XLOC_002602	CAMK1D	chr10:12391494-12874183	A	SD	0.228852	2.81633	3.62133	5.73802	5e-05	0.000207862	yes
XLOC_002604	XLOC_002604	LOC283070	chr10:12875132-12877545	A	SD	0.315327	1.68224	2.41546	4.37535	5e-05	0.000207862	yes
XLOC_002605	XLOC_002605	OPTN	chr10:13142078-13180276	A	SD	2.33615	3.56006	0.607773	2.12315	0.0001	0.000396915	yes
XLOC_002606	XLOC_002606	MCM10	chr10:13203553-13253104	A	SD	1.49395	3.02527	1.01793	3.52225	5e-05	0.000207862	yes
XLOC_002611	XLOC_002611	SUV39H2	chr10:14920781-14946592	A	SD	3.92092	5.31703	0.439427	1.58497	0.0074	0.01879	yes
XLOC_002616	XLOC_002616	VIM	chr10:17256237-17279592	A	SD	4.0314	8.67986	1.10639	3.77626	5e-05	0.000207862	yes
XLOC_002625	XLOC_002625	CACNB2	chr10:18429605-18830688	A	SD	0.29196	1.10947	1.92603	3.5069	5e-05	0.000207862	yes
XLOC_002639	XLOC_002639	KIAA1217	chr10:23983674-24836777	A	SD	5.31075	7.55104	0.50776	2.04139	0.0005	0.00173351	yes
XLOC_002641	XLOC_002641	THNSL1	chr10:25270907-25351208	A	SD	7.75932	18.566	1.25866	5.06924	5e-05	0.000207862	yes
XLOC_002654	XLOC_002654	BAMBI	chr10:28966423-28971868	A	SD	9.37617	27.8638	1.57132	5.84108	5e-05	0.000207862	yes
XLOC_002658	XLOC_002658	MAP3K8	chr10:30722949-30750762	A	SD	0.199218	1.66119	3.0598	5.27512	5e-05	0.000207862	yes
XLOC_002665	XLOC_002665	CCNY	chr10:35535908-35861598	A	SD	14.1914	17.792	0.32621	1.34646	0.01855	0.0416466	yes
XLOC_002671	XLOC_002671	ZNF37A	chr10:38383263-38413634	A	SD	3.14333	4.08134	0.376749	1.46335	0.00965	0.0237402	yes
XLOC_002692	XLOC_002692	RASSF4	chr10:45455218-45490172	A	SD	0.474104	1.33085	1.48907	2.75478	5e-05	0.000207862	yes
XLOC_002699	XLOC_002699	SYT15	chr10:46951454-46970601	A	SD	0.317224	1.65049	2.37933	2.28128	0.006	0.0156831	yes
XLOC_002700	XLOC_002700	GPRIN2	chr10:46992970-47007886	A	SD	2.27078	3.71691	0.710919	1.84764	0.00345	0.00963078	yes
XLOC_002725	XLOC_002725	-	chr10:52388792-52395693	A	SD	0.36193	1.08116	1.5788	4.24747	5e-05	0.000207862	yes
XLOC_002733	XLOC_002733	TFAM	chr10:60144902-60158990	A	SD	12.9879	19.9009	0.61566	2.55819	5e-05	0.000207862	yes
XLOC_002743	XLOC_002743	ZNF365	chr10:64099346-64431771	A	SD	0.464192	1.74946	1.91412	4.37381	5e-05	0.000207862	yes
XLOC_002749	XLOC_002749	LRRTM3	chr10:67672275-69455949	A	SD	0.0240257	0.847053	5.1398	1.62066	0.00505	0.013495	yes
XLOC_002756	XLOC_002756	STOX1	chr10:70587293-70655209	A	SD	0.454145	1.96947	2.11658	3.23786	5e-05	0.000207862	yes
XLOC_002758	XLOC_002758	DDX21	chr10:70715878-70744825	A	SD	40.8885	51.7478	0.339803	1.37216	0.01415	0.0329565	yes
XLOC_002765	XLOC_002765	TSPAN15	chr10:71211225-71267423	A	SD	17.236	28.6555	0.733384	2.91108	5e-05	0.000207862	yes
XLOC_002768	XLOC_002768	H2AFY2	chr10:71812356-71892690	A	SD	14.2356	25.5266	0.842493	3.26389	5e-05	0.000207862	yes
XLOC_002773	XLOC_002773	UNC5B	chr10:72972291-73062635	A	SD	0.135314	0.779469	2.52619	5.17974	5e-05	0.000207862	yes
XLOC_002774	XLOC_002774	SLC29A3	chr10:73078982-73124575	A	SD	4.6953	6.14071	0.387186	1.37355	0.0161	0.0369128	yes
XLOC_002777	XLOC_002777	CHST3	chr10:73724119-73773322	A	SD	0.889607	1.47948	0.733852	2.40513	5e-05	0.000207862	yes
XLOC_002779	XLOC_002779	DDIT4	chr10:74033676-74035797	A	SD	77.717	137.509	0.823227	3.33021	5e-05	0.000207862	yes
XLOC_002780	XLOC_002780	MCU	chr10:74451861-74647452	A	SD	6.44536	12.7971	0.98949	3.83203	5e-05	0.000207862	yes
XLOC_002810	XLOC_002810	BEND3P3	chr10:81441919-81451065	A	SD	0.703981	1.10085	0.645003	1.87345	0.00135	0.00422121	yes
XLOC_002821	XLOC_002821	NRG3	chr10:83635069-84746935	A	SD	0.0980622	1.81385	4.20922	3.50217	5e-05	0.000207862	yes
XLOC_002842	XLOC_002842	CFL1P1	chr10:89578069-89605369	A	SD	0.609513	1.56896	1.36408	1.7412	0.0113	0.0271421	yes
XLOC_002843	XLOC_002843	PTEN	chr10:89618917-89731642	A	SD	12.7333	16.8566	0.404701	1.6154	0.00515	0.0137215	yes
XLOC_002850	XLOC_002850	FAS	chr10:90694830-90775542	A	SD	0.876801	3.40176	1.95596	4.09575	5e-05	0.000207862	yes
XLOC_002852	XLOC_002852	IFIT2	chr10:91061705-91069033	A	SD	1.17714	2.90182	1.30167	4.15028	5e-05	0.000207862	yes
XLOC_002853	XLOC_002853	IFIT3	chr10:91087575-91100725	A	SD	0.184507	0.918132	2.31502	3.24573	5e-05	0.000207862	yes
XLOC_002855	XLOC_002855	IFIT1	chr10:91152302-91166244	A	SD	0.505589	1.47893	1.54852	4.12497	5e-05	0.000207862	yes
XLOC_002856	XLOC_002856	IFIT5	chr10:91174324-91180759	A	SD	0.423789	1.57887	1.89747	4.65092	5e-05	0.000207862	yes
XLOC_002857	XLOC_002857	KIF20B	chr10:91461346-91534700	A	SD	1.56801	2.40842	0.619151	2.23848	5e-05	0.000207862	yes
XLOC_002862	XLOC_002862	HECTD2	chr10:93066718-93371217	A	SD	2.50972	6.77607	1.43292	4.71393	5e-05	0.000207862	yes
XLOC_002876	XLOC_002876	SLC35G1	chr10:95653718-95663060	A	SD	0.595216	2.02901	1.76929	3.53718	5e-05	0.000207862	yes
XLOC_002879	XLOC_002879	HELLS	chr10:96305523-96362393	A	SD	1.67333	3.055	0.868452	2.8102	5e-05	0.000207862	yes
XLOC_002883	XLOC_002883	ENTPD1	chr10:97471535-97849992	A	SD	0.783255	1.84982	1.23983	4.19016	5e-05	0.000207862	yes
XLOC_002896	XLOC_002896	ANKRD2	chr10:99332197-99343641	A	SD	0.128317	0.95229	2.89168	2.38164	0.00155	0.00476606	yes
XLOC_002905	XLOC_002905	-	chr10:100123129-100128619	A	SD	2.33043	7.84441	1.75107	4.19208	5e-05	0.000207862	yes
XLOC_002920	XLOC_002920	C10orf2	chr10:102747292-102754158	A	SD	4.15284	6.60285	0.668993	2.01533	0.00065	0.00219389	yes
XLOC_002922	XLOC_002922	SFXN3	chr10:102790995-102800998	A	SD	10.2136	14.191	0.474485	1.89745	0.00095	0.00307657	yes
XLOC_002932	XLOC_002932	NOLC1	chr10:103911932-103923629	A	SD	37.9664	52.7753	0.475139	1.95982	0.00065	0.00219389	yes
XLOC_002938	XLOC_002938	RPARP-AS1	chr10:104209405-104216051	A	SD	14.3806	24.5406	0.771042	2.43802	0.0001	0.000396915	yes
XLOC_002939	XLOC_002939	TMEM180	chr10:104221153-104236915	A	SD	1.69328	2.50199	0.563251	1.62784	0.00365	0.0101305	yes
XLOC_002940	XLOC_002940	SUFU	chr10:104263718-104393214	A	SD	4.70954	7.08116	0.5884	2.30209	0.0001	0.000396915	yes
XLOC_002949	XLOC_002949	PDCD11	chr10:105156402-105206050	A	SD	5.16989	8.00726	0.631175	2.53763	5e-05	0.000207862	yes
XLOC_002953	XLOC_002953	SFR1	chr10:105881815-105886143	A	SD	5.36851	7.82923	0.544349	1.79373	0.00215	0.00637451	yes
XLOC_002959	XLOC_002959	ADD3	chr10:111705316-111895323	A	SD	3.38967	12.8531	1.92289	7.47069	5e-05	0.000207862	yes
XLOC_002960	XLOC_002960	MXI1	chr10:111967362-112047123	A	SD	11.9264	24.2974	1.02664	4.1415	5e-05	0.000207862	yes
XLOC_002961	XLOC_002961	DUSP5	chr10:112257624-112271302	A	SD	0.808172	2.09668	1.37537	3.07117	5e-05	0.000207862	yes
XLOC_002962	XLOC_002962	SMC3	chr10:112327448-112364392	A	SD	14.3874	17.9278	0.317392	1.3198	0.02035	0.0451476	yes
XLOC_002966	XLOC_002966	ADRA2A	chr10:112836789-112840662	A	SD	6.20768	9.84708	0.665641	2.54409	5e-05	0.000207862	yes
XLOC_002972	XLOC_002972	TCF7L2	chr10:114709996-114927436	A	SD	1.87793	3.68623	0.973006	3.02503	5e-05	0.000207862	yes
XLOC_002979	XLOC_002979	VWA2	chr10:115999012-116054259	A	SD	0.0266953	1.64845	5.94838	4.72492	0.0001	0.000396915	yes
XLOC_002981	XLOC_002981	TRUB1	chr10:116697951-116737439	A	SD	16.6383	25.3156	0.605516	2.46084	5e-05	0.000207862	yes
XLOC_002994	XLOC_002994	NANOS1	chr10:120789227-120794528	A	SD	1.63759	2.15889	0.398714	1.33479	0.01925	0.0430038	yes
XLOC_003009	XLOC_003009	PLEKHA1	chr10:124134057-124191871	A	SD	5.82015	7.66442	0.39712	1.51619	0.0087	0.0216794	yes
XLOC_003012	XLOC_003012	HTRA1	chr10:124221040-124274424	A	SD	3.49687	9.37713	1.42308	4.83032	5e-05	0.000207862	yes
XLOC_003018	XLOC_003018	ACADSB	chr10:124768428-124817806	A	SD	8.88081	14.9398	0.7504	3.0733	5e-05	0.000207862	yes
XLOC_003028	XLOC_003028	EDRF1	chr10:127371811-127452712	A	SD	3.87727	5.77632	0.575108	1.92039	0.00115	0.00364991	yes
XLOC_003035	XLOC_003035	PTPRE	chr10:129705324-129884164	A	SD	0.784416	1.29615	0.724539	2.15755	0.00015	0.000578547	yes
XLOC_003039	XLOC_003039	-	chr10:132100004-132103303	A	SD	0.695108	1.48052	1.0908	2.15058	0.00075	0.00249587	yes
XLOC_003042	XLOC_003042	JAKMIP3	chr10:133877102-133998357	A	SD	0.739624	1.04054	0.492468	1.60678	0.00325	0.00914807	yes
XLOC_003046	XLOC_003046	C10orf91	chr10:134246207-134262126	A	SD	0.90295	3.90308	2.11189	2.62696	0.0003	0.00108843	yes
XLOC_003083	XLOC_003083	ASB13	chr10:5680819-5708558	A	SD	4.87009	11.0763	1.18546	4.37803	5e-05	0.000207862	yes
XLOC_003085	XLOC_003085	ANKRD16	chr10:5902899-5979558	A	SD	2.52602	10.9798	2.11991	2.49086	0.00225	0.00662737	yes
XLOC_003086	XLOC_003086	IL15RA	chr10:5994333-6020150	A	SD	0.547813	1.25877	1.20026	1.98771	0.00015	0.000578547	yes
XLOC_003101	XLOC_003101	UPF2	chr10:11962020-12085169	A	SD	5.81416	7.58812	0.384173	1.5382	0.0066	0.0170242	yes
XLOC_003105	XLOC_003105	PHYH	chr10:13319795-13342130	A	SD	47.776	65.6781	0.459127	1.88807	0.0009	0.0029308	yes
XLOC_003106	XLOC_003106	SEPHS1	chr10:13359436-13390960	A	SD	20.2964	28.7635	0.503017	2.0597	0.00065	0.00219389	yes
XLOC_003107	XLOC_003107	BEND7	chr10:13480483-13570759	A	SD	0.233279	1.02209	2.1314	2.52124	0.0001	0.000396915	yes
XLOC_003110	XLOC_003110	CDNF	chr10:14860431-14880023	A	SD	0.839269	1.70844	1.02547	1.94592	0.00085	0.00278746	yes
XLOC_003111	XLOC_003111	DCLRE1C	chr10:14946609-14996446	A	SD	0.971319	1.39689	0.524203	1.68941	0.00285	0.00816504	yes
XLOC_003114	XLOC_003114	NMT2	chr10:15147478-15210714	A	SD	2.97833	4.7936	0.686608	2.26296	0.0002	0.000751864	yes
XLOC_003116	XLOC_003116	FAM171A1	chr10:15253643-15413058	A	SD	4.92112	8.21492	0.73926	2.85694	5e-05	0.000207862	yes
XLOC_003122	XLOC_003122	TRDMT1	chr10:17184981-17244070	A	SD	1.1763	2.04233	0.795955	1.88305	0.00155	0.00476606	yes
XLOC_003129	XLOC_003129	NSUN6	chr10:18831070-18940579	A	SD	4.6245	7.52459	0.702314	2.55219	5e-05	0.000207862	yes
XLOC_003138	XLOC_003138	LOC100499489	chr10:22724353-22726858	A	SD	0.424201	0.752692	0.827314	1.47469	0.01385	0.032347	yes
XLOC_003148	XLOC_003148	ANKRD26	chr10:27293044-27389427	A	SD	0.573267	1.37717	1.26443	3.56499	5e-05	0.000207862	yes
XLOC_003155	XLOC_003155	MPP7	chr10:28339922-28592148	A	SD	1.86322	2.54788	0.451498	1.54306	0.0079	0.0199136	yes
XLOC_003163	XLOC_003163	MTPAP	chr10:30598729-30638267	A	SD	4.80567	6.33604	0.398845	1.56014	0.0063	0.0163597	yes
XLOC_003166	XLOC_003166	ZNF438	chr10:31133564-31320883	A	SD	1.77636	2.57709	0.536814	1.67409	0.0022	0.00649851	yes
XLOC_003168	XLOC_003168	ARHGAP12	chr10:32094325-32217804	A	SD	4.40154	5.86102	0.413142	1.5867	0.007	0.0179123	yes
XLOC_003169	XLOC_003169	KIF5B	chr10:32297937-32345371	A	SD	46.928	62.594	0.415577	1.69328	0.0031	0.00878995	yes
XLOC_003172	XLOC_003172	NRP1	chr10:33466418-33624555	A	SD	20.9804	27.8869	0.410545	1.67915	0.00285	0.00816504	yes
XLOC_003180	XLOC_003180	ZNF25	chr10:38238524-38265519	A	SD	1.75021	3.35803	0.940087	3.19064	5e-05	0.000207862	yes
XLOC_003182	XLOC_003182	LOC441666	chr10:42826969-42863493	A	SD	0.686619	1.21759	0.82645	2.45761	5e-05	0.000207862	yes
XLOC_003184	XLOC_003184	ZNF37BP	chr10:43008960-43048318	A	SD	0.55218	1.02221	0.888474	2.92612	5e-05	0.000207862	yes
XLOC_003188	XLOC_003188	ZNF239	chr10:44051792-44070066	A	SD	6.08444	9.62502	0.661665	2.39787	5e-05	0.000207862	yes
XLOC_003202	XLOC_003202	SYT15	chr10:46951454-46970601	A	SD	0.458488	0.843431	0.879388	1.75068	0.00185	0.00557186	yes
XLOC_003218	XLOC_003218	FRMPD2	chr10:49358376-49482941	A	SD	0.187295	1.37967	2.88094	3.59113	5e-05	0.000207862	yes
XLOC_003228	XLOC_003228	OGDHL	chr10:50942686-50970425	A	SD	2.4504	5.27654	1.10657	3.90906	5e-05	0.000207862	yes
XLOC_003234	XLOC_003234	SGMS1	chr10:52065344-52383737	A	SD	9.85377	15.4936	0.652928	2.61927	5e-05	0.000207862	yes
XLOC_003242	XLOC_003242	IPMK	chr10:59951277-60027694	A	SD	0.763735	1.32846	0.79861	2.36381	0.0002	0.000751864	yes
XLOC_003263	XLOC_003263	DNA2	chr10:70173820-70232212	A	SD	1.33726	2.33583	0.804653	2.59714	5e-05	0.000207862	yes
XLOC_003269	XLOC_003269	PPA1	chr10:71962585-71993190	A	SD	169.32	224.137	0.404634	1.65431	0.00395	0.0108871	yes
XLOC_003271	XLOC_003271	LRRC20	chr10:72058725-72142406	A	SD	10.4659	20.411	0.963646	3.8644	5e-05	0.000207862	yes
XLOC_003301	XLOC_003301	CAMK2G	chr10:75572257-75634349	A	SD	7.89486	10.4144	0.399599	1.59388	0.005	0.0133746	yes
XLOC_003313	XLOC_003313	SFTPA2	chr10:81315607-81320236	A	SD	2.09585	4.12373	0.976414	3.10545	5e-05	0.000207862	yes
XLOC_003320	XLOC_003320	-	chr10:83633026-83634909	A	SD	0	1.77346	inf	#NAME?	5e-05	0.000207862	yes
XLOC_003335	XLOC_003335	ACTA2	chr10:90694830-90775542	A	SD	1.09785	2.92669	1.41459	2.19999	0.00105	0.00336015	yes
XLOC_003352	XLOC_003352	FGFBP3	chr10:93666344-93669258	A	SD	3.81549	5.47854	0.521922	1.8059	0.0018	0.00543581	yes
XLOC_003360	XLOC_003360	NOC3L	chr10:96092988-96122683	A	SD	2.0252	3.72644	0.879733	3.0327	5e-05	0.000207862	yes
XLOC_003363	XLOC_003363	SORBS1	chr10:97071529-97321177	A	SD	0.440863	1.07092	1.28045	3.22783	5e-05	0.000207862	yes
XLOC_003369	XLOC_003369	BLNK	chr10:97951454-98031334	A	SD	2.04601	6.78033	1.72855	5.13388	5e-05	0.000207862	yes
XLOC_003381	XLOC_003381	AVPI1	chr10:99437180-99447108	A	SD	3.47127	5.52064	0.669374	2.07189	0.0006	0.00204454	yes
XLOC_003386	XLOC_003386	PYROXD2	chr10:100140271-100174978	A	SD	5.16518	7.90003	0.61304	1.6209	0.0018	0.00543581	yes
XLOC_003393	XLOC_003393	DNMBP	chr10:101635333-101769676	A	SD	1.13784	2.27654	1.00054	2.7871	5e-05	0.000207862	yes
XLOC_003415	XLOC_003415	LDB1	chr10:103866298-103880650	A	SD	23.551	30.3476	0.365794	1.48157	0.0099	0.0242361	yes
XLOC_003424	XLOC_003424	PCGF6	chr10:105062552-105110891	A	SD	1.90201	3.5094	0.883703	2.64754	5e-05	0.000207862	yes
XLOC_003436	XLOC_003436	CCDC147-AS1	chr10:106111058-106113379	A	SD	0.441799	1.70024	1.94428	2.38083	0.0012	0.00378548	yes
XLOC_003442	XLOC_003442	PDCD4-AS1	chr10:112628647-112630662	A	SD	2.68797	5.08047	0.918446	2.80361	5e-05	0.000207862	yes
XLOC_003445	XLOC_003445	GPAM	chr10:113909621-113943537	A	SD	4.513	8.34669	0.887118	3.40521	5e-05	0.000207862	yes
XLOC_003454	XLOC_003454	ABLIM1	chr10:116190864-116444414	A	SD	5.32406	17.7248	1.73517	6.96638	5e-05	0.000207862	yes
XLOC_003457	XLOC_003457	HSPA12A	chr10:118430702-118502085	A	SD	0.615942	1.33508	1.11606	3.37711	5e-05	0.000207862	yes
XLOC_003472	XLOC_003472	RGS10	chr10:121259338-121302222	A	SD	19.4965	38.8811	0.995852	3.76158	5e-05	0.000207862	yes
XLOC_003474	XLOC_003474	MCMBP	chr10:121588915-121633517	A	SD	12.1741	17.1114	0.491146	1.98691	0.0006	0.00204454	yes
XLOC_003504	XLOC_003504	EBF3	chr10:131633464-131762183	A	SD	0.190222	0.965612	2.34376	3.58533	5e-05	0.000207862	yes
XLOC_003511	XLOC_003511	STK32C	chr10:134020995-134121477	A	SD	10.3381	16.4902	0.673635	2.46047	5e-05	0.000207862	yes
XLOC_003513	XLOC_003513	C10orf91	chr10:134246207-134262126	A	SD	0.780764	1.64766	1.07746	2.13797	0.00055	0.00188893	yes
XLOC_003531	XLOC_003531	-	chr10:13343551-13344903	A	SD	0.697694	1.71892	1.30084	2.37161	0.00015	0.000578547	yes
XLOC_003544	XLOC_003544	-	chr10:55016267-55016696	A	SD	0	1.66488	inf	#NAME?	5e-05	0.000207862	yes
XLOC_003548	XLOC_003548	-	chr10:73648290-73648872	A	SD	0.904352	3.75712	2.05467	2.5733	0.0032	0.00902991	yes
XLOC_003555	XLOC_003555	-	chr10:95666861-95669539	A	SD	0.131683	0.76854	2.54505	3.04817	0.00085	0.00278746	yes
XLOC_003557	XLOC_003557	-	chr10:98590400-98591927	A	SD	2.9769	4.10381	0.463152	1.36281	0.01835	0.0412455	yes
XLOC_003571	XLOC_003571	-	chr10:135157886-135158709	A	SD	0.133432	0.903121	2.75881	1.63011	0.0148	0.0342931	yes
XLOC_003582	XLOC_003582	B4GALNT4	chr11:369794-382117	A	SD	15.3073	28.5987	0.901727	3.6589	5e-05	0.000207862	yes
XLOC_003620	XLOC_003620	KCNQ1	chr11:2466220-2870340	A	SD	2.21794	3.34958	0.594759	1.34599	0.01995	0.0443549	yes
XLOC_003650	XLOC_003650	TRIM34,TRIM6,TRIM6-TRIM34	chr11:5617330-5665625	A	SD	0.421779	1.47358	1.80476	2.87234	5e-05	0.000207862	yes
XLOC_003680	XLOC_003680	TUB	chr11:8060179-8190774	A	SD	3.37799	7.90957	1.22743	4.41012	5e-05	0.000207862	yes
XLOC_003688	XLOC_003688	IPO7	chr11:9405982-9469674	A	SD	31.0322	41.2063	0.409102	1.68415	0.0028	0.00804226	yes
XLOC_003691	XLOC_003691	WEE1	chr11:9595227-9611313	A	SD	7.93331	16.3654	1.04465	4.01654	5e-05	0.000207862	yes
XLOC_003692	XLOC_003692	SWAP70	chr11:9685627-9774507	A	SD	1.3376	2.45805	0.877869	2.77042	5e-05	0.000207862	yes
XLOC_003700	XLOC_003700	LOC101928053	chr11:10830656-10844478	A	SD	0.4305	1.23145	1.51627	1.66052	0.0137	0.0320687	yes
XLOC_003701	XLOC_003701	ZBED5-AS1	chr11:10879750-10900823	A	SD	26.2592	41.2937	0.653098	2.57571	5e-05	0.000207862	yes
XLOC_003702	XLOC_003702	-	chr11:11712952-11724113	A	SD	0.987731	3.65082	1.88603	5.01653	5e-05	0.000207862	yes
XLOC_003708	XLOC_003708	TEAD1	chr11:12695968-12966284	A	SD	2.57173	3.62444	0.495017	1.91137	0.0007	0.0023445	yes
XLOC_003713	XLOC_003713	PDE3B	chr11:14665268-14893604	A	SD	1.97171	3.78595	0.941211	3.41238	5e-05	0.000207862	yes
XLOC_003719	XLOC_003719	NCR3LG1	chr11:17373157-17403211	A	SD	0.706064	1.95179	1.46692	5.15499	5e-05	0.000207862	yes
XLOC_003737	XLOC_003737	PRMT3	chr11:20409075-20530879	A	SD	6.32681	13.1037	1.05043	4.04736	5e-05	0.000207862	yes
XLOC_003745	XLOC_003745	-	chr11:23737408-23753373	A	SD	0.348306	3.09694	3.15242	2.94311	0.00015	0.000578547	yes
XLOC_003746	XLOC_003746	LUZP2	chr11:24515025-25104208	A	SD	16.1731	75.8517	2.22958	8.62221	5e-05	0.000207862	yes
XLOC_003752	XLOC_003752	METTL15	chr11:28129797-28355244	A	SD	2.8501	4.93299	0.79145	2.92105	5e-05	0.000207862	yes
XLOC_003756	XLOC_003756	ELP4	chr11:31531275-31908587	A	SD	7.33273	14.5705	0.990625	3.3913	5e-05	0.000207862	yes
XLOC_003759	XLOC_003759	RCN1	chr11:32112476-32127272	A	SD	41.5537	62.4329	0.58733	2.43748	5e-05	0.000207862	yes
XLOC_003763	XLOC_003763	QSER1	chr11:32914723-33001814	A	SD	2.85332	5.71813	1.0029	3.96832	5e-05	0.000207862	yes
XLOC_003770	XLOC_003770	CAPRIN1	chr11:34073205-34124157	A	SD	57.1955	76.1164	0.412307	1.65314	0.0032	0.00902991	yes
XLOC_003771	XLOC_003771	NAT10	chr11:34127110-34168458	A	SD	13.0414	18.0219	0.466648	1.90469	0.00065	0.00219389	yes
XLOC_003772	XLOC_003772	CAT	chr11:34460471-34493607	A	SD	72.5757	91.1895	0.32938	1.36916	0.0165	0.0376319	yes
XLOC_003777	XLOC_003777	FJX1	chr11:35639734-35642421	A	SD	0.738915	1.36938	0.890042	1.87614	0.00275	0.00792054	yes
XLOC_003796	XLOC_003796	CD82	chr11:44587125-44641898	A	SD	9.13261	16.2846	0.834411	3.13895	5e-05	0.000207862	yes
XLOC_003806	XLOC_003806	GYLTL1B	chr11:45943195-45950647	A	SD	5.67749	9.86492	0.797054	2.91492	5e-05	0.000207862	yes
XLOC_003818	XLOC_003818	DDB2	chr11:47236492-47260838	A	SD	5.39173	14.8278	1.45948	5.37361	5e-05	0.000207862	yes
XLOC_003886	XLOC_003886	FAM111A	chr11:58901445-58922511	A	SD	29.0608	48.9411	0.751973	2.85061	5e-05	0.000207862	yes
XLOC_003887	XLOC_003887	DTX4	chr11:58939140-58980494	A	SD	0.230549	1.45104	2.65395	5.69461	5e-05	0.000207862	yes
XLOC_003922	XLOC_003922	TMEM216	chr11:61159831-61166335	A	SD	0.233946	0.713508	1.60876	1.39871	0.01115	0.0268295	yes
XLOC_003930	XLOC_003930	MYRF	chr11:61520095-61555989	A	SD	0.335465	0.70752	1.07661	2.63213	5e-05	0.000207862	yes
XLOC_003933	XLOC_003933	BEST1	chr11:61717355-61735132	A	SD	0.196783	1.56274	2.9894	0.264805	0.014	0.0326634	yes
XLOC_003952	XLOC_003952	SLC22A10	chr11:63014620-63330855	A	SD	0.497891	1.48347	1.57508	2.3424	0.0001	0.000396915	yes
XLOC_003955	XLOC_003955	RARRES3	chr11:63014620-63330855	A	SD	2.32478	6.87619	1.56451	2.85888	5e-05	0.000207862	yes
XLOC_003975	XLOC_003975	CCDC88B	chr11:64107689-64125130	A	SD	0.962931	1.49246	0.63219	1.97978	0.00055	0.00188893	yes
XLOC_003978	XLOC_003978	LOC100996455	chr11:64216528-64219128	A	SD	0.208653	0.990026	2.24636	3.72776	5e-05	0.000207862	yes
XLOC_003993	XLOC_003993	TIGD3	chr11:65122281-65125082	A	SD	1.22647	1.84086	0.58586	1.44298	0.0153	0.0352942	yes
XLOC_003998	XLOC_003998	MALAT1	chr11:65265232-65273983	A	SD	15.6902	21.8866	0.480182	1.96762	0.00065	0.00219389	yes
XLOC_004013	XLOC_004013	CCDC85B	chr11:65657874-65659106	A	SD	47.2586	87.3734	0.886619	3.45971	5e-05	0.000207862	yes
XLOC_004046	XLOC_004046	CARNS1	chr11:67183148-67193078	A	SD	0.735452	1.20378	0.710872	1.89505	0.00105	0.00336015	yes
XLOC_004053	XLOC_004053	ALDH3B1	chr11:67776016-67797187	A	SD	0.465132	0.967747	1.05699	1.88605	0.0007	0.0023445	yes
XLOC_004060	XLOC_004060	LRP5	chr11:68080076-68216743	A	SD	9.94938	16.3558	0.717123	2.92852	5e-05	0.000207862	yes
XLOC_004082	XLOC_004082	FAM86C1	chr11:71498556-71524905	A	SD	4.33852	6.87085	0.663285	2.30583	5e-05	0.000207862	yes
XLOC_004094	XLOC_004094	ATG16L2	chr11:72525450-72540680	A	SD	0.454826	1.58827	1.80407	3.82365	5e-05	0.000207862	yes
XLOC_004097	XLOC_004097	ARHGEF17	chr11:73018541-73080425	A	SD	4.38369	9.8495	1.16791	4.41676	5e-05	0.000207862	yes
XLOC_004098	XLOC_004098	RELT	chr11:73087404-73108519	A	SD	0.695024	1.22195	0.814049	2.11659	0.00065	0.00219389	yes
XLOC_004099	XLOC_004099	PLEKHB1	chr11:73357222-73373864	A	SD	144.453	181.206	0.327028	1.33005	0.0207	0.0457813	yes
XLOC_004106	XLOC_004106	LIPT2	chr11:74201565-74209751	A	SD	3.026	6.70659	1.14817	3.21645	5e-05	0.000207862	yes
XLOC_004107	XLOC_004107	POLD3	chr11:74303574-74354105	A	SD	3.27288	4.65131	0.507077	1.87093	0.0009	0.0029308	yes
XLOC_004110	XLOC_004110	NEU3	chr11:74695361-74721949	A	SD	3.32227	6.43673	0.95416	3.49054	5e-05	0.000207862	yes
XLOC_004118	XLOC_004118	DGAT2	chr11:75479777-75512581	A	SD	7.12191	19.5236	1.45488	5.71079	5e-05	0.000207862	yes
XLOC_004120	XLOC_004120	LOC100506127	chr11:76092368-76119175	A	SD	0.174584	1.04467	2.58106	4.72097	5e-05	0.000207862	yes
XLOC_004123	XLOC_004123	ACER3	chr11:76571916-76735028	A	SD	4.48442	7.1255	0.668071	2.51976	5e-05	0.000207862	yes
XLOC_004125	XLOC_004125	CAPN5	chr11:76777991-76837198	A	SD	1.81939	5.40764	1.57154	5.6124	5e-05	0.000207862	yes
XLOC_004128	XLOC_004128	AQP11	chr11:77300679-77321401	A	SD	2.59518	3.53716	0.446761	1.3466	0.0192	0.0429063	yes
XLOC_004146	XLOC_004146	PRSS23	chr11:86502177-86522273	A	SD	0.902339	5.71634	2.66335	8.22165	5e-05	0.000207862	yes
XLOC_004177	XLOC_004177	KDM4D	chr11:94706844-94732676	A	SD	0.49846	1.0145	1.02521	2.3448	0.00015	0.000578547	yes
XLOC_004193	XLOC_004193	BIRC3	chr11:102188180-102210135	A	SD	0.235528	1.2986	2.46298	5.70802	5e-05	0.000207862	yes
XLOC_004196	XLOC_004196	DYNC2H1	chr11:102980159-103350591	A	SD	0.397408	0.998308	1.32886	4.44145	5e-05	0.000207862	yes
XLOC_004207	XLOC_004207	ACAT1	chr11:107992216-108018891	A	SD	74.6774	98.0887	0.393414	1.62325	0.0047	0.0126953	yes
XLOC_004208	XLOC_004208	ATM	chr11:108093558-108338258	A	SD	1.75199	2.64786	0.595834	1.98421	0.0005	0.00173351	yes
XLOC_004211	XLOC_004211	ZC3H12C	chr11:109963924-110042566	A	SD	0.304216	0.700604	1.20351	3.24964	5e-05	0.000207862	yes
XLOC_004212	XLOC_004212	FDX1	chr11:110300610-110335608	A	SD	21.5303	52.4944	1.2858	3.04354	5e-05	0.000207862	yes
XLOC_004223	XLOC_004223	DIXDC1	chr11:111797867-111893506	A	SD	0.984444	1.41458	0.522989	1.61608	0.0041	0.0112386	yes
XLOC_004254	XLOC_004254	KMT2A	chr11:118307204-118397569	A	SD	1.68511	2.48554	0.560717	2.14195	0.00015	0.000578547	yes
XLOC_004273	XLOC_004273	USP2-AS1	chr11:119252487-119369944	A	SD	0.526312	1.47302	1.48479	2.47373	0.0007	0.0023445	yes
XLOC_004278	XLOC_004278	ARHGEF12	chr11:120207063-120360645	A	SD	10.3348	13.8131	0.418527	1.7039	0.00305	0.00867366	yes
XLOC_004283	XLOC_004283	SORL1	chr11:121322911-121504471	A	SD	0.544092	3.27827	2.59101	9.05681	5e-05	0.000207862	yes
XLOC_004295	XLOC_004295	VWA5A	chr11:123986110-124017618	A	SD	2.86453	4.6195	0.689437	2.19986	0.00015	0.000578547	yes
XLOC_004302	XLOC_004302	NRGN	chr11:124609828-124617102	A	SD	2.07742	4.58155	1.14105	2.78052	5e-05	0.000207862	yes
XLOC_004303	XLOC_004303	LOC100507283	chr11:124636150-124704383	A	SD	1.1488	2.91899	1.34534	3.40504	5e-05	0.000207862	yes
XLOC_004304	XLOC_004304	ROBO3	chr11:124735304-124751370	A	SD	4.24507	6.03881	0.508477	1.64752	0.0048	0.0129215	yes
XLOC_004309	XLOC_004309	PKNOX2	chr11:125034558-125303285	A	SD	1.31718	5.98473	2.18383	1.70654	0.00055	0.00188893	yes
XLOC_004312	XLOC_004312	CHEK1	chr11:125494776-125550793	A	SD	8.0342	10.5388	0.391484	1.48501	0.01095	0.0264283	yes
XLOC_004329	XLOC_004329	BARX2	chr11:129245880-129322174	A	SD	0.353933	0.78023	1.14042	1.76352	0.0047	0.0126953	yes
XLOC_004330	XLOC_004330	TMEM45B	chr11:129685723-129732649	A	SD	6.29791	10.6873	0.762956	2.59966	5e-05	0.000207862	yes
XLOC_004346	XLOC_004346	LOC283177	chr11:134306375-134375555	A	SD	2.40446	3.66608	0.608524	1.54956	0.00665	0.0171401	yes
XLOC_004359	XLOC_004359	LOC143666	chr11:573807-575885	A	SD	2.3402	4.12139	0.816503	2.57686	5e-05	0.000207862	yes
XLOC_004367	XLOC_004367	PIDD1	chr11:799178-805250	A	SD	3.59475	4.68432	0.381949	1.33291	0.0214	0.0470828	yes
XLOC_004401	XLOC_004401	ZNF195	chr11:3378974-3400452	A	SD	5.69519	10.0619	0.821092	3.16754	5e-05	0.000207862	yes
XLOC_004410	XLOC_004410	TRIM68	chr11:4619901-4629489	A	SD	11.0073	14.2604	0.373559	1.49823	0.00845	0.0211736	yes
XLOC_004449	XLOC_004449	APBB1	chr11:6416353-6440702	A	SD	3.4692	6.88839	0.989564	3.50474	5e-05	0.000207862	yes
XLOC_004462	XLOC_004462	ZNF214	chr11:7019075-7041588	A	SD	0.966991	1.79137	0.889487	2.41135	5e-05	0.000207862	yes
XLOC_004464	XLOC_004464	CYB5R2	chr11:7686325-7694821	A	SD	1.26573	2.05584	0.699757	1.67559	0.0052	0.0138465	yes
XLOC_004474	XLOC_004474	STK33	chr11:8413412-8615836	A	SD	3.39579	6.71782	0.984244	3.53214	5e-05	0.000207862	yes
XLOC_004475	XLOC_004475	TRIM66	chr11:8633583-8693544	A	SD	0.608004	1.10157	0.857403	2.80912	5e-05	0.000207862	yes
XLOC_004487	XLOC_004487	SBF2	chr11:9776316-10315867	A	SD	5.08352	7.55273	0.57117	2.26537	0.0002	0.000751864	yes
XLOC_004489	XLOC_004489	RNF141	chr11:10533224-10562774	A	SD	12.8629	18.8355	0.550237	2.24791	5e-05	0.000207862	yes
XLOC_004509	XLOC_004509	PLEKHA7	chr11:16798979-17074591	A	SD	1.57649	3.09763	0.974448	3.26262	5e-05	0.000207862	yes
XLOC_004520	XLOC_004520	HPS5	chr11:18300216-18343788	A	SD	4.53802	5.8024	0.354587	1.36933	0.0165	0.0376319	yes
XLOC_004537	XLOC_004537	SVIP	chr11:22835496-22852055	A	SD	55.9294	119.192	1.09161	3.7786	5e-05	0.000207862	yes
XLOC_004544	XLOC_004544	CCDC34	chr11:27360060-27384795	A	SD	10.161	15.2281	0.5837	2.18782	0.00015	0.000578547	yes
XLOC_004546	XLOC_004546	LIN7C	chr11:27515964-27528326	A	SD	7.5331	10.5474	0.485575	1.92482	0.0008	0.00264597	yes
XLOC_004565	XLOC_004565	ABTB2	chr11:34172533-34379555	A	SD	1.30007	4.71259	1.85794	6.41073	5e-05	0.000207862	yes
XLOC_004580	XLOC_004580	ALX4	chr11:44282277-44331716	A	SD	0.254411	1.12121	2.13982	5.04262	5e-05	0.000207862	yes
XLOC_004587	XLOC_004587	PHF21A	chr11:45950869-46144051	A	SD	4.47536	6.64233	0.569685	2.00871	0.00055	0.00188893	yes
XLOC_004593	XLOC_004593	CKAP5	chr11:46765083-46867859	A	SD	12.8896	16.7816	0.38067	1.55557	0.0066	0.0170242	yes
XLOC_004612	XLOC_004612	NUP160	chr11:47799669-47870081	A	SD	5.73362	8.60964	0.586507	2.35007	5e-05	0.000207862	yes
XLOC_004615	XLOC_004615	FOLH1	chr11:49168186-49230251	A	SD	180.088	623.792	1.79237	6.67899	5e-05	0.000207862	yes
XLOC_004715	XLOC_004715	SNHG1,SNORD22	chr11:62619459-62623360	A	SD	15.7743	29.8834	0.921774	3.33379	5e-05	0.000207862	yes
XLOC_004733	XLOC_004733	C11orf95	chr11:63527363-63536113	A	SD	1.37195	3.21784	1.22987	4.10653	5e-05	0.000207862	yes
XLOC_004734	XLOC_004734	RCOR2	chr11:63678692-63684430	A	SD	0.483221	1.07938	1.15945	2.20549	0.0002	0.000751864	yes
XLOC_004735	XLOC_004735	MACROD1	chr11:63766029-63933585	A	SD	35.7011	47.5843	0.414517	1.6403	0.0042	0.0114848	yes
XLOC_004787	XLOC_004787	B3GNT1	chr11:66112842-66115161	A	SD	15.8187	20.5895	0.380282	1.50064	0.00825	0.0207224	yes
XLOC_004807	XLOC_004807	NUDT8	chr11:67395408-67397408	A	SD	46.4433	96.4804	1.05477	4.06426	5e-05	0.000207862	yes
XLOC_004810	XLOC_004810	ALDH3B2	chr11:67429628-67448685	A	SD	7.0715	12.9682	0.874887	3.38057	5e-05	0.000207862	yes
XLOC_004811	XLOC_004811	FAM86C2P	chr11:67557529-67572811	A	SD	4.19884	6.10965	0.541099	1.79439	0.0022	0.00649851	yes
XLOC_004830	XLOC_004830	SHANK2	chr11:70313960-70963839	A	SD	1.27735	1.89433	0.568536	1.56395	0.00635	0.0164642	yes
XLOC_004848	XLOC_004848	FCHSD2	chr11:72547789-72853143	A	SD	1.03331	2.49818	1.2736	4.09627	5e-05	0.000207862	yes
XLOC_004865	XLOC_004865	KLHL35	chr11:75133437-75141674	A	SD	9.88981	16.9368	0.776143	2.24021	5e-05	0.000207862	yes
XLOC_004866	XLOC_004866	GDPD5	chr11:75145684-75236949	A	SD	0.582393	1.32379	1.1846	2.64024	5e-05	0.000207862	yes
XLOC_004875	XLOC_004875	PAK1	chr11:77032950-77185108	A	SD	2.88571	6.97033	1.2723	4.68231	5e-05	0.000207862	yes
XLOC_004876	XLOC_004876	CLNS1A	chr11:77327195-77348851	A	SD	79.5523	100.706	0.34018	1.40265	0.0136	0.0318567	yes
XLOC_004885	XLOC_004885	NARS2	chr11:78147006-78285909	A	SD	12.9385	17.61	0.444728	1.73912	0.00265	0.00766028	yes
XLOC_004892	XLOC_004892	RAB30	chr11:82684174-82782965	A	SD	1.33635	2.70006	1.01469	3.72441	5e-05	0.000207862	yes
XLOC_004897	XLOC_004897	CREBZF	chr11:85368607-85376467	A	SD	6.93988	16.8092	1.27627	4.96903	5e-05	0.000207862	yes
XLOC_004899	XLOC_004899	SYTL2	chr11:85405264-85522343	A	SD	0.199154	7.58198	5.25062	5.97418	5e-05	0.000207862	yes
XLOC_004903	XLOC_004903	FZD4	chr11:86656716-86711989	A	SD	0.743211	1.2662	0.768661	2.32708	0.0001	0.000396915	yes
XLOC_004905	XLOC_004905	CTSC	chr11:88026759-88070941	A	SD	1.16704	3.74808	1.6833	4.49939	5e-05	0.000207862	yes
XLOC_004916	XLOC_004916	TAF1D	chr11:93394815-93474703	A	SD	15.572	22.3137	0.518975	1.36412	0.02055	0.0455016	yes
XLOC_004928	XLOC_004928	MRE11A	chr11:94150163-94227040	A	SD	2.56509	4.12083	0.683922	2.52353	5e-05	0.000207862	yes
XLOC_004930	XLOC_004930	SESN3	chr11:94898676-94967568	A	SD	9.2649	31.6204	1.77101	7.11272	5e-05	0.000207862	yes
XLOC_004941	XLOC_004941	TMEM123	chr11:102267055-102323775	A	SD	22.8196	59.7456	1.38856	5.67332	5e-05	0.000207862	yes
XLOC_004965	XLOC_004965	ALKBH8	chr11:107373452-107436461	A	SD	1.20031	1.75077	0.544582	1.7251	0.0025	0.0072718	yes
XLOC_004968	XLOC_004968	NPAT	chr11:108028118-108093365	A	SD	2.10421	3.07829	0.548848	2.00451	0.00065	0.00219389	yes
XLOC_004971	XLOC_004971	EXPH5	chr11:108376157-108464374	A	SD	0.25953	1.16131	2.16178	6.41465	5e-05	0.000207862	yes
XLOC_004973	XLOC_004973	ARHGAP20	chr11:110447758-110583912	A	SD	0.141257	1.35451	3.26137	5.73994	5e-05	0.000207862	yes
XLOC_004974	XLOC_004974	COLCA1	chr11:111161524-111179460	A	SD	4.3272	40.8133	3.23753	12.6318	5e-05	0.000207862	yes
XLOC_004998	XLOC_004998	CADM1	chr11:115044344-115375241	A	SD	0.65988	2.3166	1.81174	5.14625	5e-05	0.000207862	yes
XLOC_005011	XLOC_005011	TMPRSS13	chr11:117771355-117800177	A	SD	1.62279	3.31788	1.03179	2.96328	5e-05	0.000207862	yes
XLOC_005034	XLOC_005034	USP2	chr11:119225924-119252436	A	SD	0.627346	1.61201	1.36153	3.21657	5e-05	0.000207862	yes
XLOC_005037	XLOC_005037	TRIM29	chr11:119981993-120008863	A	SD	0.158003	0.98232	2.63624	3.1926	5e-05	0.000207862	yes
XLOC_005076	XLOC_005076	CDON	chr11:125826712-125933187	A	SD	0.345723	1.08778	1.65369	4.7651	5e-05	0.000207862	yes
XLOC_005087	XLOC_005087	ARHGAP32	chr11:128834954-129149104	A	SD	3.27999	5.4188	0.724281	2.80485	5e-05	0.000207862	yes
XLOC_005088	XLOC_005088	NFRKB	chr11:129733540-129765499	A	SD	7.7523	11.5602	0.576474	2.24661	0.00015	0.000578547	yes
XLOC_005097	XLOC_005097	MIR4697HG	chr11:133766329-133771635	A	SD	0.280126	0.781333	1.47986	3.56137	5e-05	0.000207862	yes
XLOC_005098	XLOC_005098	IGSF9B	chr11:133778519-133826649	A	SD	0.339307	0.828771	1.28838	2.82663	5e-05	0.000207862	yes
XLOC_005140	XLOC_005140	-	chr11:102331991-102332755	A	SD	0.153049	1.78766	3.54601	2.1959	0.0097	0.0238285	yes
XLOC_005153	XLOC_005153	-	chr11:125938130-125938560	A	SD	0.630679	2.4568	1.9618	1.44704	0.0082	0.0206045	yes
XLOC_005154	XLOC_005154	-	chr11:129149622-129150540	A	SD	0.531517	2.13753	2.00776	2.49546	0.0011	0.00350108	yes
XLOC_005157	XLOC_005157	-	chr11:133827004-133829956	A	SD	0.743105	1.09569	0.560199	1.39417	0.0167	0.0380111	yes
XLOC_005180	XLOC_005180	TEAD4	chr12:3064893-3150253	A	SD	3.98719	6.51853	0.709176	2.00874	0.00075	0.00249587	yes
XLOC_005185	XLOC_005185	RAD51AP1	chr12:4647949-4669213	A	SD	5.86473	7.75707	0.403447	1.46385	0.01055	0.0255771	yes
XLOC_005192	XLOC_005192	LOC101929584	chr12:5231159-5488891	A	SD	2.82997	4.82255	0.769011	2.43636	0.00015	0.000578547	yes
XLOC_005213	XLOC_005213	ENO2	chr12:7023613-7032859	A	SD	13.5505	28.7443	1.08493	4.39492	5e-05	0.000207862	yes
XLOC_005223	XLOC_005223	CLSTN3	chr12:7282966-7311530	A	SD	15.6778	23.9729	0.612681	2.52739	5e-05	0.000207862	yes
XLOC_005224	XLOC_005224	PEX5	chr12:7341758-7371169	A	SD	20.3865	26.0808	0.355371	1.45892	0.01035	0.0252098	yes
XLOC_005237	XLOC_005237	RIMKLB	chr12:8850494-8935669	A	SD	2.6306	3.88235	0.561539	2.04611	0.0004	0.00141476	yes
XLOC_005239	XLOC_005239	PHC1	chr12:9067304-9102357	A	SD	2.74518	5.69584	1.05301	1.49784	0.0172	0.0389588	yes
XLOC_005241	XLOC_005241	A2M-AS1	chr12:9217772-9268558	A	SD	0.458376	1.60252	1.80574	3.48855	5e-05	0.000207862	yes
XLOC_005243	XLOC_005243	LOC642846	chr12:9436149-9466802	A	SD	0.763854	1.62868	1.09234	2.22574	0.00015	0.000578547	yes
XLOC_005261	XLOC_005261	ETV6	chr12:11802787-12079107	A	SD	1.11632	1.91625	0.779526	2.63368	5e-05	0.000207862	yes
XLOC_005267	XLOC_005267	APOLD1	chr12:12878850-12944399	A	SD	0.961664	1.88415	0.970311	2.95119	5e-05	0.000207862	yes
XLOC_005274	XLOC_005274	HTR7P1	chr12:13153375-13157764	A	SD	1.40909	2.34971	0.737718	2.39024	0.00015	0.000578547	yes
XLOC_005275	XLOC_005275	KIAA1467	chr12:13197314-13236383	A	SD	2.48226	6.81655	1.45739	5.43803	5e-05	0.000207862	yes
XLOC_005277	XLOC_005277	ATF7IP	chr12:14518565-14656007	A	SD	3.47004	4.62326	0.413958	1.6049	0.00525	0.0139604	yes
XLOC_005280	XLOC_005280	C12orf60	chr12:14956505-14976794	A	SD	1.60931	3.28464	1.02929	2.37962	0.0003	0.00108843	yes
XLOC_005286	XLOC_005286	DERA	chr12:16064185-16190315	A	SD	14.3782	23.6094	0.715474	2.78598	5e-05	0.000207862	yes
XLOC_005293	XLOC_005293	AEBP2	chr12:19592607-19675173	A	SD	5.30856	8.71929	0.71589	2.80294	5e-05	0.000207862	yes
XLOC_005311	XLOC_005311	RASSF8	chr12:26107587-26232825	A	SD	0.601101	1.57382	1.38859	3.5734	5e-05	0.000207862	yes
XLOC_005315	XLOC_005315	STK38L	chr12:27397077-27478890	A	SD	6.30327	9.21962	0.548607	2.18552	5e-05	0.000207862	yes
XLOC_005316	XLOC_005316	ARNTL2	chr12:27485786-27599567	A	SD	1.40715	2.1199	0.59122	2.08986	0.00035	0.00125367	yes
XLOC_005321	XLOC_005321	KLHL42	chr12:27932934-27955973	A	SD	6.37877	9.36139	0.553444	2.22045	5e-05	0.000207862	yes
XLOC_005325	XLOC_005325	LINC00941	chr12:30945930-30955715	A	SD	0.330307	0.969251	1.55306	1.81	0.00235	0.0068844	yes
XLOC_005327	XLOC_005327	DDX11	chr12:31173696-31257725	A	SD	3.21615	4.56442	0.505096	1.77423	0.00235	0.0068844	yes
XLOC_005337	XLOC_005337	ALG10B	chr12:38710556-38723528	A	SD	2.12033	2.88577	0.444671	1.60502	0.00485	0.0130301	yes
XLOC_005345	XLOC_005345	TMEM117	chr12:44229663-44783545	A	SD	0.528172	2.11977	2.00483	4.67113	5e-05	0.000207862	yes
XLOC_005346	XLOC_005346	ANO6	chr12:45566816-45834187	A	SD	2.334	3.13397	0.425186	1.3969	0.0144	0.033458	yes
XLOC_005347	XLOC_005347	ARID2	chr12:46123619-46301819	A	SD	5.25608	6.60587	0.329762	1.31494	0.02265	0.0494545	yes
XLOC_005349	XLOC_005349	PCED1B	chr12:47469489-47630446	A	SD	0.0472552	1.08904	4.52644	1.72838	0.01245	0.0295005	yes
XLOC_005351	XLOC_005351	SLC48A1	chr12:48128452-48213763	A	SD	6.13002	9.99579	0.705428	1.54933	0.0084	0.0210678	yes
XLOC_005352	XLOC_005352	TMEM106C	chr12:48357329-48362661	A	SD	70.1979	95.9365	0.450652	1.85176	0.0012	0.00378548	yes
XLOC_005353	XLOC_005353	PFKM	chr12:48436680-48551377	A	SD	33.3335	66.2477	0.990898	3.48169	5e-05	0.000207862	yes
XLOC_005361	XLOC_005361	LOC100506125	chr12:49182929-49184318	A	SD	4.80395	9.38196	0.965668	2.0697	0.00065	0.00219389	yes
XLOC_005372	XLOC_005372	PRPF40B	chr12:50017184-50101197	A	SD	3.44634	5.28554	0.616986	1.96492	0.00065	0.00219389	yes
XLOC_005379	XLOC_005379	ASIC1	chr12:50451419-50477405	A	SD	0.759901	2.6476	1.8008	5.10249	5e-05	0.000207862	yes
XLOC_005387	XLOC_005387	METTL7A	chr12:51318533-51326300	A	SD	14.002	19.8801	0.505689	2.05626	0.00035	0.00125367	yes
XLOC_005389	XLOC_005389	LETMD1	chr12:51442081-51454207	A	SD	16.6959	31.9956	0.938382	3.57641	5e-05	0.000207862	yes
XLOC_005403	XLOC_005403	-	chr12:52739699-52748450	A	SD	0.327527	0.988164	1.59314	2.2655	0.00035	0.00125367	yes
XLOC_005420	XLOC_005420	HOXC13	chr12:54329111-54340328	A	SD	4.77381	9.42869	0.981916	3.09033	5e-05	0.000207862	yes
XLOC_005421	XLOC_005421	HOXC12	chr12:54348651-54352735	A	SD	2.04351	4.80801	1.23439	3.76731	5e-05	0.000207862	yes
XLOC_005423	XLOC_005423	HOXC10	chr12:54377734-54384062	A	SD	0.438758	0.986989	1.16961	1.76594	0.00145	0.0045016	yes
XLOC_005425	XLOC_005425	HOXC9	chr12:54393876-54397120	A	SD	2.21672	6.53861	1.56056	4.22323	5e-05	0.000207862	yes
XLOC_005432	XLOC_005432	HNRNPA1	chr12:54674487-54679030	A	SD	447.981	629.028	0.489685	1.81287	0.00175	0.0053014	yes
XLOC_005462	XLOC_005462	IKZF4	chr12:56401465-56432219	A	SD	0.753439	1.22053	0.695949	1.9847	0.00075	0.00249587	yes
XLOC_005480	XLOC_005480	LRP1	chr12:57522281-57607125	A	SD	0.914318	1.98627	1.11929	4.23164	5e-05	0.000207862	yes
XLOC_005492	XLOC_005492	DTX3	chr12:57998404-58003587	A	SD	2.04095	3.70209	0.859103	2.64638	5e-05	0.000207862	yes
XLOC_005493	XLOC_005493	ARHGEF25	chr12:58003962-58011028	A	SD	2.70164	3.79345	0.489674	1.5973	0.00525	0.0139604	yes
XLOC_005501	XLOC_005501	XRCC6BP1	chr12:58335304-58351052	A	SD	4.79218	7.59959	0.665241	2.10655	0.00035	0.00125367	yes
XLOC_005508	XLOC_005508	XPOT	chr12:64798152-64842463	A	SD	49.975	76.3599	0.611608	2.52161	5e-05	0.000207862	yes
XLOC_005514	XLOC_005514	MSRB3	chr12:65672422-66036152	A	SD	0.21253	0.747037	1.81352	3.3615	5e-05	0.000207862	yes
XLOC_005518	XLOC_005518	CAND1	chr12:67663060-67710024	A	SD	32.0988	39.7853	0.309713	1.29519	0.02245	0.0490812	yes
XLOC_005523	XLOC_005523	RAP1B	chr12:69004618-69054385	A	SD	37.1744	46.9377	0.336439	1.39145	0.01555	0.0357854	yes
XLOC_005524	XLOC_005524	NUP107	chr12:69080730-69136473	A	SD	11.4571	18.9299	0.724427	2.07223	0.0003	0.00108843	yes
XLOC_005526	XLOC_005526	MDM2	chr12:69201951-69239445	A	SD	13.6853	20.029	0.549466	2.06905	0.00035	0.00125367	yes
XLOC_005529	XLOC_005529	YEATS4	chr12:69753384-69784576	A	SD	29.4895	37.7246	0.355304	1.42325	0.0152	0.0350995	yes
XLOC_005530	XLOC_005530	FRS2	chr12:69864128-69973571	A	SD	4.20679	5.32947	0.34127	1.30992	0.0215	0.0472566	yes
XLOC_005534	XLOC_005534	CNOT2	chr12:70615969-70748773	A	SD	15.2549	22.2817	0.546584	2.16522	0.00025	0.000921121	yes
XLOC_005561	XLOC_005561	PPFIA2	chr12:81651753-82153109	A	SD	2.36404	18.5199	2.96975	2.25544	0.0042	0.0114848	yes
XLOC_005570	XLOC_005570	TMTC3	chr12:88536072-88593664	A	SD	2.18922	4.81701	1.13772	4.27661	5e-05	0.000207862	yes
XLOC_005577	XLOC_005577	NUDT4	chr12:93771660-93797024	A	SD	22.2456	35.1358	0.65942	2.69624	5e-05	0.000207862	yes
XLOC_005582	XLOC_005582	CEP83-AS1	chr12:94853778-94856344	A	SD	1.06768	1.63559	0.615333	1.60196	0.0065	0.0168015	yes
XLOC_005592	XLOC_005592	ELK3	chr12:96588144-96663550	A	SD	1.425	2.53109	0.828794	2.60243	5e-05	0.000207862	yes
XLOC_005593	XLOC_005593	NEDD1	chr12:97301000-97347469	A	SD	5.7984	7.88777	0.443962	1.60504	0.00625	0.0162454	yes
XLOC_005597	XLOC_005597	TMPO	chr12:98906750-98944157	A	SD	18.9398	24.5602	0.374899	1.49177	0.0105	0.0254925	yes
XLOC_005610	XLOC_005610	UTP20	chr12:101673904-101780397	A	SD	1.81347	3.31935	0.872145	3.33753	5e-05	0.000207862	yes
XLOC_005614	XLOC_005614	DRAM1	chr12:102271018-102317401	A	SD	0.933648	3.05483	1.71014	5.06241	5e-05	0.000207862	yes
XLOC_005626	XLOC_005626	C12orf45	chr12:105380062-105388505	A	SD	22.5362	33.5646	0.574699	1.95444	0.00085	0.00278746	yes
XLOC_005628	XLOC_005628	C12orf75	chr12:105724413-105765296	A	SD	25.2439	31.9611	0.340381	1.33062	0.0204	0.045214	yes
XLOC_005646	XLOC_005646	UNG	chr12:109535398-109548798	A	SD	26.0333	42.6394	0.711832	2.91906	5e-05	0.000207862	yes
XLOC_005647	XLOC_005647	ACACB	chr12:109577201-109706030	A	SD	0.605073	1.30573	1.10968	3.66634	5e-05	0.000207862	yes
XLOC_005653	XLOC_005653	TCHP	chr12:110338078-110355874	A	SD	3.48072	5.00991	0.525401	1.94598	0.0012	0.00378548	yes
XLOC_005654	XLOC_005654	ANKRD13A	chr12:110436979-110477235	A	SD	6.86634	12.1227	0.820102	3.26459	5e-05	0.000207862	yes
XLOC_005655	XLOC_005655	IFT81	chr12:110562101-110656600	A	SD	6.68541	9.14023	0.451214	1.737	0.0029	0.00829071	yes
XLOC_005657	XLOC_005657	FAM216A	chr12:110890290-110939945	A	SD	13.5845	31.9539	1.23403	1.84649	0.0069	0.0176899	yes
XLOC_005665	XLOC_005665	ACAD10	chr12:112123856-112194911	A	SD	5.71419	8.17621	0.516883	2.02729	0.00045	0.00157186	yes
XLOC_005669	XLOC_005669	ADAM1A	chr12:112336866-112339706	A	SD	0.703037	1.36958	0.962057	2.48452	5e-05	0.000207862	yes
XLOC_005675	XLOC_005675	OAS3	chr12:113376187-113411054	A	SD	1.20674	2.34367	0.95765	3.36474	5e-05	0.000207862	yes
XLOC_005680	XLOC_005680	TPCN1	chr12:113659259-113736389	A	SD	2.94403	5.55627	0.916325	2.25788	0.0002	0.000751864	yes
XLOC_005688	XLOC_005688	RNFT2	chr12:117176095-117291436	A	SD	0.424623	1.7306	2.02702	4.12072	5e-05	0.000207862	yes
XLOC_005695	XLOC_005695	HSPB8	chr12:119616594-119632551	A	SD	1.17906	4.16162	1.81951	4.99445	5e-05	0.000207862	yes
XLOC_005721	XLOC_005721	MLXIP	chr12:122516633-122631894	A	SD	4.79685	7.8303	0.706981	2.85424	5e-05	0.000207862	yes
XLOC_005726	XLOC_005726	KNTC1	chr12:123011755-123111652	A	SD	2.34785	3.52455	0.586102	2.21116	0.0001	0.000396915	yes
XLOC_005738	XLOC_005738	DDX55	chr12:124086646-124105528	A	SD	6.80094	9.37703	0.463398	1.77649	0.00235	0.0068844	yes
XLOC_005766	XLOC_005766	-	chr12:131941571-131943142	A	SD	0.363118	1.48279	2.0298	2.81818	0.0002	0.000751864	yes
XLOC_005784	XLOC_005784	ZNF26	chr12:133562933-133601938	A	SD	2.04704	2.97597	0.539819	1.79002	0.0012	0.00378548	yes
XLOC_005785	XLOC_005785	ZNF84	chr12:133613871-133639890	A	SD	4.08539	6.70038	0.71377	2.83344	5e-05	0.000207862	yes
XLOC_005799	XLOC_005799	LINC00940	chr12:2038367-2045742	A	SD	0.309944	2.48835	3.00511	4.87685	5e-05	0.000207862	yes
XLOC_005800	XLOC_005800	DCP1B	chr12:2050934-2113736	A	SD	7.69531	10.5961	0.461488	1.56895	0.006	0.0156831	yes
XLOC_005819	XLOC_005819	SCNN1A	chr12:6455969-6500737	A	SD	7.99288	18.2809	1.19355	2.17806	0.00115	0.00364991	yes
XLOC_005840	XLOC_005840	C1R	chr12:7187514-7245043	A	SD	3.35463	10.0719	1.58611	5.70716	5e-05	0.000207862	yes
XLOC_005842	XLOC_005842	RBP5	chr12:7275951-7282891	A	SD	2.09864	4.76466	1.18292	2.66668	5e-05	0.000207862	yes
XLOC_005864	XLOC_005864	LOC642846	chr12:9436149-9466802	A	SD	0.202718	1.26761	2.64457	3.98434	5e-05	0.000207862	yes
XLOC_005867	XLOC_005867	DDX12P	chr12:9570190-9600810	A	SD	0.856126	1.8066	1.07738	2.24401	0.0004	0.00141476	yes
XLOC_005907	XLOC_005907	LRP6	chr12:12268960-12420168	A	SD	1.66783	3.19167	0.936342	3.52017	5e-05	0.000207862	yes
XLOC_005927	XLOC_005927	EPS8	chr12:15773074-15942510	A	SD	1.42581	5.15075	1.853	6.35692	5e-05	0.000207862	yes
XLOC_005937	XLOC_005937	ABCC9	chr12:21950323-22089628	A	SD	1.85794	2.67426	0.525433	1.97862	0.0006	0.00204454	yes
XLOC_005939	XLOC_005939	C2CD5	chr12:22601479-22697480	A	SD	6.00002	8.32007	0.471628	1.85094	0.0009	0.0029308	yes
XLOC_005944	XLOC_005944	CASC1	chr12:25205180-25348094	A	SD	0.428617	0.874856	1.02936	1.87581	0.00055	0.00188893	yes
XLOC_005945	XLOC_005945	KRAS	chr12:25348149-25403865	A	SD	10.3279	14.0776	0.446857	1.34547	0.0204	0.045214	yes
XLOC_005951	XLOC_005951	ASUN	chr12:27058111-27091254	A	SD	11.2264	17.2596	0.620507	2.46572	5e-05	0.000207862	yes
XLOC_005952	XLOC_005952	TM7SF3	chr12:27124505-27167380	A	SD	26.3174	45.9998	0.805613	3.34219	5e-05	0.000207862	yes
XLOC_005961	XLOC_005961	IPO8	chr12:30781914-30849548	A	SD	12.0866	17.4643	0.530996	2.05627	0.0005	0.00173351	yes
XLOC_005962	XLOC_005962	CAPRIN2	chr12:30862485-30907878	A	SD	3.62321	6.58458	0.861823	3.20328	5e-05	0.000207862	yes
XLOC_005964	XLOC_005964	FAM60A	chr12:31433489-31479159	A	SD	25.207	41.9395	0.734481	3.03001	5e-05	0.000207862	yes
XLOC_005965	XLOC_005965	DENND5B	chr12:31535156-31768285	A	SD	0.660433	1.41071	1.09493	2.72446	5e-05	0.000207862	yes
XLOC_005966	XLOC_005966	AMN1	chr12:31800093-31884354	A	SD	7.21407	9.99612	0.470555	1.35803	0.0184	0.0413442	yes
XLOC_005976	XLOC_005976	GXYLT1	chr12:42475647-42538673	A	SD	1.67037	2.56955	0.621352	2.25221	0.00015	0.000578547	yes
XLOC_005983	XLOC_005983	TWF1	chr12:44187525-44200178	A	SD	44.0358	59.0502	0.423266	1.76459	0.0025	0.0072718	yes
XLOC_005984	XLOC_005984	NELL2	chr12:44902057-45307711	A	SD	0.486575	0.754387	0.632643	1.38398	0.0105	0.0254925	yes
XLOC_005989	XLOC_005989	LINC00938	chr12:46116954-46121733	A	SD	23.9143	30.5699	0.354238	1.38695	0.0146	0.0338703	yes
XLOC_005994	XLOC_005994	AMIGO2	chr12:47469489-47630446	A	SD	0.0448887	2.30378	5.6815	3.63891	0.0021	0.00623996	yes
XLOC_005996	XLOC_005996	RPAP3	chr12:48055714-48099844	A	SD	12.6379	17.1734	0.442421	1.73695	0.0029	0.00829071	yes
XLOC_006000	XLOC_006000	VDR	chr12:48235319-48298814	A	SD	3.36228	4.92833	0.551658	1.90227	0.0015	0.00463658	yes
XLOC_006018	XLOC_006018	WNT10B	chr12:49359121-49365641	A	SD	2.00951	6.80424	1.75959	5.3645	5e-05	0.000207862	yes
XLOC_006031	XLOC_006031	FMNL3	chr12:50017184-50101197	A	SD	0.442135	0.845614	0.935512	1.58748	0.0091	0.0225679	yes
XLOC_006032	XLOC_006032	NCKAP5L	chr12:50184928-50222210	A	SD	1.71659	2.58197	0.588929	2.05299	0.00055	0.00188893	yes
XLOC_006039	XLOC_006039	LIMA1	chr12:50569562-50677353	A	SD	10.5479	17.3792	0.720416	2.91318	5e-05	0.000207862	yes
XLOC_006043	XLOC_006043	CSRNP2	chr12:51454987-51477454	A	SD	5.04824	6.5949	0.38557	1.51295	0.00965	0.0237402	yes
XLOC_006090	XLOC_006090	HOXC13-AS	chr12:54329111-54340328	A	SD	1.65175	5.90217	1.83725	2.94667	5e-05	0.000207862	yes
XLOC_006094	XLOC_006094	HOXC-AS1	chr12:54392805-54393794	A	SD	0.241861	1.77471	2.87533	1.48823	0.00675	0.0173581	yes
XLOC_006100	XLOC_006100	ZNF385A	chr12:54747474-54867386	A	SD	7.10051	10.8271	0.608651	1.48474	0.0124	0.0294182	yes
XLOC_006123	XLOC_006123	APOF	chr12:56754354-56756583	A	SD	0.518882	1.19441	1.20282	2.28978	0.0006	0.00204454	yes
XLOC_006126	XLOC_006126	GLS2	chr12:56862300-56882198	A	SD	2.12927	7.42904	1.80281	2.6438	0.00035	0.00125367	yes
XLOC_006133	XLOC_006133	PRIM1	chr12:57124023-57146176	A	SD	5.85558	11.9284	1.02652	3.4759	5e-05	0.000207862	yes
XLOC_006136	XLOC_006136	ZBTB39	chr12:57392616-57400297	A	SD	1.20074	1.69913	0.500876	1.69871	0.00325	0.00914807	yes
XLOC_006139	XLOC_006139	TMEM194A	chr12:57449425-57472574	A	SD	3.56402	4.78928	0.426304	1.63184	0.0047	0.0126953	yes
XLOC_006159	XLOC_006159	LRIG3	chr12:59265936-59314319	A	SD	0.881753	3.76924	2.09583	6.66284	5e-05	0.000207862	yes
XLOC_006166	XLOC_006166	C12orf66	chr12:64580195-64616536	A	SD	3.99904	5.6286	0.493121	1.51679	0.0092	0.0227783	yes
XLOC_006198	XLOC_006198	PTPRR	chr12:71031520-71314584	A	SD	0.783867	9.8585	3.65269	9.44	5e-05	0.000207862	yes
XLOC_006199	XLOC_006199	TSPAN8	chr12:71509670-71551779	A	SD	0.411235	3.29406	3.00183	2.94386	5e-05	0.000207862	yes
XLOC_006208	XLOC_006208	NAP1L1	chr12:76438671-76478740	A	SD	167.843	312.313	0.895881	3.11879	5e-05	0.000207862	yes
XLOC_006209	XLOC_006209	BBS10	chr12:76738265-76742222	A	SD	9.36764	11.7904	0.331852	1.31458	0.0214	0.0470828	yes
XLOC_006212	XLOC_006212	E2F7	chr12:77415025-77459993	A	SD	0.741041	1.05292	0.506771	1.46615	0.01055	0.0255771	yes
XLOC_006218	XLOC_006218	PPFIA2	chr12:81651753-82153109	A	SD	17.7476	23.9349	0.43149	1.72202	0.0034	0.00951282	yes
XLOC_006219	XLOC_006219	CCDC59	chr12:82746082-82873016	A	SD	23.4426	34.0264	0.537522	1.80947	0.0022	0.00649851	yes
XLOC_006225	XLOC_006225	MKRN9P	chr12:88174820-88178488	A	SD	1.54529	2.60936	0.755818	1.95878	0.0006	0.00204454	yes
XLOC_006227	XLOC_006227	CEP290	chr12:88429267-88535993	A	SD	0.686854	1.75051	1.3497	2.46787	0.00045	0.00157186	yes
XLOC_006228	XLOC_006228	KITLG	chr12:88886569-88974250	A	SD	0.406585	1.62137	1.99558	5.37029	5e-05	0.000207862	yes
XLOC_006231	XLOC_006231	GALNT4,POC1B,POC1B-GALNT4	chr12:89813497-89920039	A	SD	5.26888	7.9478	0.593059	2.11589	0.0002	0.000751864	yes
XLOC_006232	XLOC_006232	ATP2B1	chr12:89981825-90105729	A	SD	7.49074	27.1194	1.85614	7.40032	5e-05	0.000207862	yes
XLOC_006236	XLOC_006236	LUM	chr12:91497231-91505542	A	SD	0.102257	1.23813	3.59788	3.67187	0.00355	0.00987524	yes
XLOC_006254	XLOC_006254	LTA4H	chr12:96394530-96437298	A	SD	34.4213	59.9979	0.801611	3.32819	5e-05	0.000207862	yes
XLOC_006262	XLOC_006262	ANKS1B	chr12:99039061-100378432	A	SD	0.587634	1.03511	0.816801	1.00497	0.01525	0.0351849	yes
XLOC_006265	XLOC_006265	DEPDC4	chr12:100633922-100660857	A	SD	1.0199	1.8408	0.851909	1.34636	0.0184	0.0413442	yes
XLOC_006269	XLOC_006269	GNPTAB	chr12:102136722-102224645	A	SD	9.65885	16.2085	0.746824	2.52493	5e-05	0.000207862	yes
XLOC_006283	XLOC_006283	SLC41A2	chr12:105196111-105352468	A	SD	2.09764	3.02617	0.528728	1.74447	0.0022	0.00649851	yes
XLOC_006286	XLOC_006286	NUAK1	chr12:106457124-106533811	A	SD	0.335641	0.974748	1.53811	4.09093	5e-05	0.000207862	yes
XLOC_006290	XLOC_006290	MTERFD3	chr12:107371068-107380953	A	SD	10.1495	15.7925	0.637829	2.47012	5e-05	0.000207862	yes
XLOC_006300	XLOC_006300	SSH1	chr12:109176323-109251359	A	SD	2.16249	3.10246	0.520724	1.81218	0.0014	0.0043614	yes
XLOC_006303	XLOC_006303	ALKBH2	chr12:109525992-109531293	A	SD	23.3837	34.2258	0.549579	2.0796	0.0004	0.00141476	yes
XLOC_006312	XLOC_006312	C12orf76	chr12:110478794-110505500	A	SD	10.6852	18.2272	0.770488	2.93399	5e-05	0.000207862	yes
XLOC_006319	XLOC_006319	PPP1CC	chr12:111157612-111180783	A	SD	96.2296	124.536	0.372015	1.50826	0.00805	0.0202577	yes
XLOC_006340	XLOC_006340	MED13L	chr12:116396380-116714991	A	SD	2.15683	3.29719	0.61233	2.33546	5e-05	0.000207862	yes
XLOC_006343	XLOC_006343	C12orf49	chr12:117149738-117175880	A	SD	5.23023	7.71287	0.560393	1.79735	0.00225	0.00662737	yes
XLOC_006351	XLOC_006351	VSIG10	chr12:118501273-118541841	A	SD	7.2822	11.52	0.661697	1.91773	0.00115	0.00364991	yes
XLOC_006370	XLOC_006370	OASL	chr12:121458094-121477045	A	SD	0.634517	1.43354	1.17586	2.62882	5e-05	0.000207862	yes
XLOC_006383	XLOC_006383	ZCCHC8	chr12:122956145-122985882	A	SD	4.16058	5.61239	0.43183	1.64261	0.00465	0.0125703	yes
XLOC_006389	XLOC_006389	ABCB9	chr12:123404668-123451056	A	SD	2.48841	3.87612	0.639391	2.00728	0.0005	0.00173351	yes
XLOC_006390	XLOC_006390	PITPNM2	chr12:123468026-123594975	A	SD	0.658336	1.00267	0.606946	1.64211	0.00465	0.0125703	yes
XLOC_006396	XLOC_006396	RILPL2	chr12:123899693-123921359	A	SD	6.74917	10.0301	0.571552	2.04573	0.00055	0.00188893	yes
XLOC_006406	XLOC_006406	THRIL	chr12:125478193-125511969	A	SD	5.91152	10.7804	0.86681	2.45342	0.00015	0.000578547	yes
XLOC_006421	XLOC_006421	GPR133	chr12:131438451-131626179	A	SD	1.19723	1.8856	0.655323	1.49553	0.01255	0.029701	yes
XLOC_006422	XLOC_006422	DDX51	chr12:132621139-132628880	A	SD	2.21694	3.16713	0.514603	1.87884	0.001	0.0032192	yes
XLOC_006430	XLOC_006430	ZNF605	chr12:133497793-133532892	A	SD	2.86132	4.52492	0.661211	2.54884	5e-05	0.000207862	yes
XLOC_006439	XLOC_006439	-	chr12:8233091-8234755	A	SD	1.04042	2.26715	1.12372	2.6343	5e-05	0.000207862	yes
XLOC_006441	XLOC_006441	-	chr12:34185187-34187232	A	SD	0.423748	0.73637	0.797224	1.39583	0.01935	0.0431915	yes
XLOC_006444	XLOC_006444	-	chr12:48298896-48301384	A	SD	1.36878	2.51073	0.875216	2.50075	5e-05	0.000207862	yes
XLOC_006449	XLOC_006449	-	chr12:50677404-50678291	A	SD	0.702133	1.49156	1.08701	1.58107	0.0134	0.0314591	yes
XLOC_006464	XLOC_006464	-	chr12:110435280-110436889	A	SD	0.570683	1.00606	0.817957	1.4298	0.0167	0.0380111	yes
XLOC_006465	XLOC_006465	-	chr12:110715936-110718644	A	SD	0.326601	0.728671	1.15774	2.13833	0.00085	0.00278746	yes
XLOC_006466	XLOC_006466	-	chr12:112333345-112335433	A	SD	0.973557	1.47564	0.6	1.44856	0.0141	0.0328684	yes
XLOC_006470	XLOC_006470	-	chr12:125512552-125515754	A	SD	10.6294	15.6491	0.558021	2.242	0.00015	0.000578547	yes
XLOC_006473	XLOC_006473	-	chr12:132671327-132674241	A	SD	0.763181	1.50859	0.983107	2.52411	5e-05	0.000207862	yes
XLOC_006504	XLOC_006504	CDK8	chr13:26828100-26979372	A	SD	4.28713	18.1338	2.0806	6.8583	5e-05	0.000207862	yes
XLOC_006505	XLOC_006505	WASF3	chr13:27131824-27263082	A	SD	3.96267	9.24901	1.22283	4.69491	5e-05	0.000207862	yes
XLOC_006513	XLOC_006513	POLR1D	chr13:28194879-28241559	A	SD	82.8758	120.856	0.544262	2.12554	0.00015	0.000578547	yes
XLOC_006521	XLOC_006521	USPL1	chr13:31191829-31234850	A	SD	1.9826	3.49266	0.816934	2.83146	5e-05	0.000207862	yes
XLOC_006535	XLOC_006535	RFC3	chr13:34392205-34540695	A	SD	5.98836	8.94287	0.578578	2.14677	0.0001	0.000396915	yes
XLOC_006541	XLOC_006541	RFXAP	chr13:37393338-37403740	A	SD	2.45926	3.72374	0.598527	1.95272	0.0011	0.00350108	yes
XLOC_006557	XLOC_006557	DGKH	chr13:42614171-42817023	A	SD	0.38152	1.77522	2.21817	6.60428	5e-05	0.000207862	yes
XLOC_006558	XLOC_006558	AKAP11	chr13:42845654-42897403	A	SD	3.61785	4.91249	0.441321	1.73643	0.00235	0.0068844	yes
XLOC_006594	XLOC_006594	DLEU1	chr13:50556687-51102779	A	SD	9.76283	14.0785	0.528127	1.4785	0.0108	0.0261222	yes
XLOC_006597	XLOC_006597	RNASEH2B	chr13:51456514-51544596	A	SD	9.97897	15.1054	0.598102	2.18001	0.00015	0.000578547	yes
XLOC_006609	XLOC_006609	HNRNPA1L2	chr13:53191604-53217919	A	SD	1.51375	2.12017	0.486049	1.43937	0.0131	0.030846	yes
XLOC_006648	XLOC_006648	SLAIN1	chr13:78271865-78338377	A	SD	4.31242	8.23191	0.932729	3.26267	5e-05	0.000207862	yes
XLOC_006672	XLOC_006672	RAP2A	chr13:98086474-98120252	A	SD	2.78723	4.51821	0.696916	2.51612	5e-05	0.000207862	yes
XLOC_006673	XLOC_006673	IPO5	chr13:98605928-98676550	A	SD	11.1273	16.1048	0.533384	2.20314	0.00025	0.000921121	yes
XLOC_006682	XLOC_006682	CLYBL	chr13:100258917-100609419	A	SD	5.53139	8.76113	0.663477	1.82605	0.00175	0.0053014	yes
XLOC_006684	XLOC_006684	ZIC2	chr13:100634025-100639019	A	SD	2.49801	10.2221	2.03285	6.70272	5e-05	0.000207862	yes
XLOC_006714	XLOC_006714	ATP11A	chr13:113344326-113541482	A	SD	2.95101	11.0456	1.90419	5.49574	5e-05	0.000207862	yes
XLOC_006715	XLOC_006715	MCF2L	chr13:113548680-113754053	A	SD	3.46258	5.21832	0.59174	1.83131	0.0019	0.00570464	yes
XLOC_006725	XLOC_006725	GRK1,TFDP1	chr13:114238998-114443638	A	SD	17.9501	25.6108	0.51276	1.92783	0.0008	0.00264597	yes
XLOC_006726	XLOC_006726	TMEM255B	chr13:114462215-114514899	A	SD	0.845354	1.67161	0.983607	1.59472	0.0091	0.0225679	yes
XLOC_006727	XLOC_006727	GAS6-AS1	chr13:114518582-114567046	A	SD	2.4911	11.9713	2.26472	5.68973	5e-05	0.000207862	yes
XLOC_006739	XLOC_006739	PSPC1	chr13:20248891-20357159	A	SD	26.7506	33.9059	0.341968	1.38396	0.01655	0.0377332	yes
XLOC_006747	XLOC_006747	XPO4	chr13:21351318-21476929	A	SD	1.17501	1.77713	0.596873	2.12326	0.00025	0.000921121	yes
XLOC_006774	XLOC_006774	LNX2	chr13:28120049-28194720	A	SD	2.84458	5.47366	0.944294	3.50672	5e-05	0.000207862	yes
XLOC_006783	XLOC_006783	SLC7A1	chr13:30083546-30169853	A	SD	11.5511	17.0261	0.559715	2.28389	5e-05	0.000207862	yes
XLOC_006803	XLOC_006803	CCDC169,CCDC169-SOHLH2,SOHLH2	chr13:36742344-36871992	A	SD	1.32403	4.22136	1.67277	4.05692	5e-05	0.000207862	yes
XLOC_006804	XLOC_006804	SPG20	chr13:36875774-36944317	A	SD	0.769605	1.27262	0.725613	2.13075	0.0003	0.00108843	yes
XLOC_006823	XLOC_006823	KBTBD6	chr13:41701708-41706936	A	SD	4.86285	6.77614	0.478663	1.88138	0.00115	0.00364991	yes
XLOC_006828	XLOC_006828	ENOX1	chr13:43787353-44361358	A	SD	2.52738	4.37824	0.792708	2.72054	5e-05	0.000207862	yes
XLOC_006842	XLOC_006842	ZC3H13	chr13:46528623-46626934	A	SD	4.10114	5.47944	0.418003	1.66798	0.00385	0.0106375	yes
XLOC_006893	XLOC_006893	KLHL1	chr13:70274724-70713885	A	SD	2.29788	5.59328	1.28339	3.89614	5e-05	0.000207862	yes
XLOC_006909	XLOC_006909	RNF219	chr13:78628989-79233314	A	SD	2.42255	3.69563	0.60929	2.07552	0.00045	0.00157186	yes
XLOC_006947	XLOC_006947	LINC01232	chr13:100139215-100151560	A	SD	0.258322	0.821916	1.66982	2.42742	0.00055	0.00188893	yes
XLOC_006951	XLOC_006951	ZIC5	chr13:100615274-100624178	A	SD	0.271084	1.37041	2.33779	4.75974	5e-05	0.000207862	yes
XLOC_006957	XLOC_006957	TMTC4	chr13:101255959-101327335	A	SD	3.60353	7.43028	1.04401	3.84503	5e-05	0.000207862	yes
XLOC_006967	XLOC_006967	KDELC1	chr13:103436630-103528351	A	SD	1.37244	3.22493	1.23252	1.5823	0.01025	0.0250023	yes
XLOC_006992	XLOC_006992	DCUN1D2	chr13:114109842-114145040	A	SD	2.39843	3.33931	0.477459	1.58033	0.006	0.0156831	yes
XLOC_007009	XLOC_007009	-	chr13:98083115-98086208	A	SD	0.46396	0.93138	1.00537	2.24409	0.00075	0.00249587	yes
XLOC_007015	XLOC_007015	-	chr13:113342419-113344256	A	SD	0.602942	1.08493	0.847515	1.63917	0.0074	0.01879	yes
XLOC_007018	XLOC_007018	GAS6	chr13:114518582-114567046	A	SD	0.72555	3.07163	2.08186	1.74086	0.0086	0.0214976	yes
XLOC_007039	XLOC_007039	PNP	chr14:20937537-20946165	A	SD	23.936	34.1594	0.513103	2.11208	0.0002	0.000751864	yes
XLOC_007065	XLOC_007065	C14orf93	chr14:23451867-23479410	A	SD	2.12311	5.85754	1.46412	2.50539	0.0001	0.000396915	yes
XLOC_007080	XLOC_007080	PCK2	chr14:24563339-24573341	A	SD	51.6311	69.0313	0.419009	1.7135	0.00285	0.00816504	yes
XLOC_007094	XLOC_007094	LOC101927045	chr14:24912158-24973532	A	SD	3.70199	5.01852	0.438959	1.42542	0.01355	0.0317561	yes
XLOC_007102	XLOC_007102	G2E3	chr14:31028328-31089046	A	SD	6.04891	7.99634	0.402664	1.60506	0.0049	0.0131461	yes
XLOC_007107	XLOC_007107	NUBPL	chr14:32030590-32330455	A	SD	5.76688	8.06389	0.483686	1.85253	0.00185	0.00557186	yes
XLOC_007121	XLOC_007121	SLC25A21-AS1	chr14:37126772-37642998	A	SD	6.71998	9.78247	0.54174	1.3954	0.01625	0.0371684	yes
XLOC_007127	XLOC_007127	GEMIN2	chr14:39583450-39606177	A	SD	9.71459	14.1082	0.53831	1.92786	0.0007	0.0023445	yes
XLOC_007151	XLOC_007151	FRMD6	chr14:51921229-52197444	A	SD	0.510834	1.17463	1.20128	2.5393	5e-05	0.000207862	yes
XLOC_007169	XLOC_007169	PELI2	chr14:56585092-56768031	A	SD	0.739238	2.08497	1.49591	4.65478	5e-05	0.000207862	yes
XLOC_007170	XLOC_007170	TMEM260	chr14:57046510-57116232	A	SD	4.86451	6.25866	0.36356	1.36129	0.01815	0.0408435	yes
XLOC_007184	XLOC_007184	PCNXL4	chr14:60558120-60601532	A	SD	11.844	19.2465	0.700431	2.78262	5e-05	0.000207862	yes
XLOC_007188	XLOC_007188	SLC38A6	chr14:61447831-61550451	A	SD	5.35821	7.54241	0.493273	1.63961	0.00445	0.0120949	yes
XLOC_007196	XLOC_007196	SYNE2	chr14:64319682-64927439	A	SD	5.80199	13.3755	1.20497	1.88016	0.00195	0.00584049	yes
XLOC_007206	XLOC_007206	FUT8	chr14:65877309-66210839	A	SD	3.035	7.22993	1.25229	4.15376	5e-05	0.000207862	yes
XLOC_007212	XLOC_007212	PLEKHH1	chr14:68000007-68067017	A	SD	2.48575	5.42324	1.12547	1.96897	0.0037	0.0102608	yes
XLOC_007214	XLOC_007214	RDH12	chr14:68168500-68201168	A	SD	0.3914	0.778297	0.991675	1.6473	0.00595	0.0155795	yes
XLOC_007220	XLOC_007220	PLEKHD1	chr14:69951389-69998260	A	SD	1.25504	2.44221	0.960455	2.72994	5e-05	0.000207862	yes
XLOC_007221	XLOC_007221	KIAA0247	chr14:70078309-70181861	A	SD	4.01858	13.4702	1.74501	6.91259	5e-05	0.000207862	yes
XLOC_007225	XLOC_007225	TTC9	chr14:71108503-71142077	A	SD	0.973582	2.16914	1.15575	3.68756	5e-05	0.000207862	yes
XLOC_007228	XLOC_007228	SIPA1L1	chr14:71773965-72207946	A	SD	3.02101	5.91464	0.969258	3.77418	5e-05	0.000207862	yes
XLOC_007244	XLOC_007244	LOC100506476	chr14:74181824-74270566	A	SD	2.01868	5.36029	1.4089	1.49374	0.01775	0.0400568	yes
XLOC_007257	XLOC_007257	ZC2HC1C	chr14:75536279-75546690	A	SD	1.32709	1.85137	0.480328	1.52065	0.00735	0.018677	yes
XLOC_007260	XLOC_007260	JDP2	chr14:75894508-75939404	A	SD	1.52058	4.2646	1.48779	4.89062	5e-05	0.000207862	yes
XLOC_007262	XLOC_007262	FLVCR2	chr14:76041246-76114512	A	SD	1.81385	2.43701	0.426054	1.36867	0.01735	0.0392722	yes
XLOC_007267	XLOC_007267	VASH1	chr14:77228234-77279283	A	SD	0.402508	0.998454	1.31068	1.42765	0.0189	0.0423339	yes
XLOC_007271	XLOC_007271	TMEM63C	chr14:77648092-77725838	A	SD	2.24086	2.92629	0.385021	1.40656	0.01375	0.0321635	yes
XLOC_007294	XLOC_007294	TDP1	chr14:90422245-90511108	A	SD	7.51781	13.0622	0.79701	3.18225	5e-05	0.000207862	yes
XLOC_007295	XLOC_007295	KCNK13	chr14:90528108-90652201	A	SD	0.32774	0.7261	1.14762	1.91051	0.0027	0.00778649	yes
XLOC_007302	XLOC_007302	-	chr14:91884369-91916400	A	SD	1.21355	3.83935	1.66163	2.22071	0.00015	0.000578547	yes
XLOC_007315	XLOC_007315	OTUB2	chr14:94492689-94515964	A	SD	1.51317	2.35802	0.640001	2.15504	5e-05	0.000207862	yes
XLOC_007329	XLOC_007329	C14orf132	chr14:96505660-96560308	A	SD	0.795557	2.74001	1.78414	2.39604	5e-05	0.000207862	yes
XLOC_007333	XLOC_007333	AK7	chr14:96858447-96955972	A	SD	1.61903	2.48292	0.616907	1.81389	0.0025	0.0072718	yes
XLOC_007335	XLOC_007335	VRK1	chr14:97263676-97397804	A	SD	7.82062	10.8182	0.468101	1.67842	0.00355	0.00987524	yes
XLOC_007445	XLOC_007445	DIO3	chr14:102027687-102029789	A	SD	0.410453	1.17263	1.51446	2.63889	0.0001	0.000396915	yes
XLOC_007454	XLOC_007454	TRAF3	chr14:103243803-103377837	A	SD	3.05329	5.71288	0.903853	3.53767	5e-05	0.000207862	yes
XLOC_007472	XLOC_007472	ADSSL1	chr14:105190518-105213647	A	SD	5.0467	7.11301	0.495121	1.71862	0.0022	0.00649851	yes
XLOC_007487	XLOC_007487	TMEM121	chr14:105992952-105996570	A	SD	4.90695	8.39039	0.77391	2.37949	5e-05	0.000207862	yes
XLOC_007502	XLOC_007502	CCNB1IP1	chr14:20779526-20801471	A	SD	27.5015	40.1928	0.547427	2.22388	0.0002	0.000751864	yes
XLOC_007520	XLOC_007520	SUPT16H	chr14:21819630-21852425	A	SD	22.7354	30.7402	0.435183	1.81142	0.0016	0.00490417	yes
XLOC_007526	XLOC_007526	SALL2	chr14:21989230-22005350	A	SD	4.42748	9.00555	1.02433	2.63778	5e-05	0.000207862	yes
XLOC_007533	XLOC_007533	HAUS4	chr14:23398817-23426351	A	SD	20.8145	28.6281	0.459841	1.76393	0.0016	0.00490417	yes
XLOC_007534	XLOC_007534	AJUBA	chr14:23440382-23451851	A	SD	3.83341	9.76156	1.34848	5.03208	5e-05	0.000207862	yes
XLOC_007535	XLOC_007535	C14orf93	chr14:23451867-23479410	A	SD	1.91062	4.9639	1.37743	3.50923	5e-05	0.000207862	yes
XLOC_007537	XLOC_007537	CDH24	chr14:23516269-23526756	A	SD	1.82965	4.63176	1.34	4.38088	5e-05	0.000207862	yes
XLOC_007552	XLOC_007552	DHRS4-AS1	chr14:24407939-24520586	A	SD	15.4265	23.2272	0.590408	1.55613	0.0089	0.0221451	yes
XLOC_007573	XLOC_007573	STXBP6	chr14:25278804-25519377	A	SD	0.601045	3.31586	2.46384	5.43925	5e-05	0.000207862	yes
XLOC_007574	XLOC_007574	NOVA1	chr14:26915088-27067505	A	SD	2.23345	7.45335	1.73861	4.53739	5e-05	0.000207862	yes
XLOC_007577	XLOC_007577	PRKD1	chr14:29896116-30396899	A	SD	54.0354	128.481	1.24958	3.64165	5e-05	0.000207862	yes
XLOC_007581	XLOC_007581	HECTD1	chr14:31569211-31677591	A	SD	13.119	17.6857	0.430926	1.63336	0.0045	0.0122087	yes
XLOC_007583	XLOC_007583	DTD2	chr14:31889963-31926680	A	SD	11.4915	16.8104	0.54879	2.1584	0.0002	0.000751864	yes
XLOC_007586	XLOC_007586	EGLN3	chr14:34393420-34420346	A	SD	1.90498	7.09743	1.89752	6.17973	5e-05	0.000207862	yes
XLOC_007618	XLOC_007618	LINC00648	chr14:48234155-48369945	A	SD	2.43316	6.55164	1.42902	4.63822	5e-05	0.000207862	yes
XLOC_007634	XLOC_007634	PYGL	chr14:51371934-51411248	A	SD	0.578999	1.61649	1.48123	3.73186	5e-05	0.000207862	yes
XLOC_007648	XLOC_007648	GCH1	chr14:55308723-55369542	A	SD	6.09325	8.6992	0.513671	1.85279	0.00115	0.00364991	yes
XLOC_007650	XLOC_007650	WDHD1	chr14:55405655-55493819	A	SD	2.12254	3.88325	0.871474	3.16448	5e-05	0.000207862	yes
XLOC_007652	XLOC_007652	ATG14	chr14:55833108-55878576	A	SD	2.74359	3.85959	0.492383	1.73058	0.0023	0.0067555	yes
XLOC_007669	XLOC_007669	SIX1	chr14:61111416-61116155	A	SD	0.612332	1.09086	0.833079	1.81953	0.0031	0.00878995	yes
XLOC_007671	XLOC_007671	TRMT5	chr14:61438166-61447797	A	SD	5.05706	7.65376	0.597868	2.37369	5e-05	0.000207862	yes
XLOC_007680	XLOC_007680	WDR89	chr14:64048552-64108641	A	SD	10.8731	14.2827	0.393506	1.56933	0.00735	0.018677	yes
XLOC_007696	XLOC_007696	TMEM229B	chr14:67936982-67982021	A	SD	0.231515	1.32625	2.51817	5.27321	5e-05	0.000207862	yes
XLOC_007701	XLOC_007701	ZFP36L1	chr14:69254371-69262960	A	SD	14.8655	20.1971	0.442179	1.76079	0.0023	0.0067555	yes
XLOC_007705	XLOC_007705	-	chr14:69945765-69951128	A	SD	0.136834	0.757803	2.46939	1.99287	0.01975	0.0439826	yes
XLOC_007733	XLOC_007733	RPS6KL1	chr14:75370656-75390001	A	SD	1.71681	2.7606	0.685251	2.42684	5e-05	0.000207862	yes
XLOC_007743	XLOC_007743	ANGEL1	chr14:77228234-77279283	A	SD	7.99727	10.6562	0.414107	1.38425	0.01625	0.0371684	yes
XLOC_007744	XLOC_007744	IRF2BPL	chr14:77490885-77495042	A	SD	30.4482	54.5282	0.840646	3.49938	5e-05	0.000207862	yes
XLOC_007750	XLOC_007750	TMED8	chr14:77801007-77858953	A	SD	3.20814	4.37884	0.448808	1.51782	0.00865	0.0215827	yes
XLOC_007753	XLOC_007753	ISM2	chr14:77940737-77965210	A	SD	0.3264	1.10161	1.7549	3.50886	5e-05	0.000207862	yes
XLOC_007761	XLOC_007761	STON2	chr14:81726993-81902715	A	SD	0.910371	1.92642	1.0814	1.95836	0.0011	0.00350108	yes
XLOC_007769	XLOC_007769	EML5	chr14:89079894-89259096	A	SD	0.559779	1.00525	0.844625	2.70428	5e-05	0.000207862	yes
XLOC_007771	XLOC_007771	EFCAB11	chr14:90261335-90421121	A	SD	6.08688	15.653	1.36266	5.01605	5e-05	0.000207862	yes
XLOC_007774	XLOC_007774	RPS6KA5	chr14:91337166-91526993	A	SD	2.13349	3.51728	0.721245	2.50909	5e-05	0.000207862	yes
XLOC_007779	XLOC_007779	TC2N	chr14:92246095-92333880	A	SD	18.8894	24.1038	0.351683	1.44615	0.01195	0.0285208	yes
XLOC_007793	XLOC_007793	IFI27L2	chr14:94594117-94595957	A	SD	14.015	29.7273	1.08481	3.27049	5e-05	0.000207862	yes
XLOC_007801	XLOC_007801	GSC	chr14:95234559-95236499	A	SD	2.35667	5.8461	1.31073	3.23573	5e-05	0.000207862	yes
XLOC_007815	XLOC_007815	DEGS2	chr14:100612509-100626012	A	SD	1.0149	2.7646	1.44573	2.92778	5e-05	0.000207862	yes
XLOC_007835	XLOC_007835	TMEM179	chr14:105057200-105071097	A	SD	0.385831	1.28341	1.73394	2.73936	5e-05	0.000207862	yes
XLOC_007839	XLOC_007839	CDCA4	chr14:105475909-105493601	A	SD	6.99884	10.6727	0.608742	2.30363	0.0001	0.000396915	yes
XLOC_007841	XLOC_007841	JAG2	chr14:105607317-105635161	A	SD	11.6317	16.5866	0.511962	2.08526	0.0002	0.000751864	yes
XLOC_007845	XLOC_007845	-	chr14:105881653-105886144	A	SD	3.96174	5.23342	0.401622	1.52131	0.00915	0.022667	yes
XLOC_007855	XLOC_007855	-	chr14:30397309-30399021	A	SD	1.24233	3.27118	1.39676	3.60406	5e-05	0.000207862	yes
XLOC_007870	XLOC_007870	-	chr14:91294331-91294541	A	SD	21.1909	38.7434	0.870507	1.44153	0.0152	0.0350995	yes
XLOC_007872	XLOC_007872	-	chr14:95236775-95241140	A	SD	0.24494	0.919065	1.90774	4.08065	5e-05	0.000207862	yes
XLOC_007894	XLOC_007894	HERC2P7	chr15:23388233-23393943	A	SD	1.90442	2.66935	0.487134	1.29887	0.0227	0.0495396	yes
XLOC_007984	XLOC_007984	HERC2P9	chr15:28899587-28930410	A	SD	2.10037	2.93366	0.482058	1.5761	0.0068	0.01748	yes
XLOC_007988	XLOC_007988	APBA2	chr15:29126679-29410516	A	SD	5.25018	10.2818	0.969655	3.68698	5e-05	0.000207862	yes
XLOC_008024	XLOC_008024	BUB1B,PAK6	chr15:40453209-40569688	A	SD	5.44471	9.60723	0.819267	3.22575	5e-05	0.000207862	yes
XLOC_008047	XLOC_008047	MGA	chr15:41913355-42064375	A	SD	2.01767	2.75452	0.449113	1.76485	0.002	0.00597303	yes
XLOC_008067	XLOC_008067	WDR76	chr15:44119111-44160617	A	SD	2.54759	3.65622	0.521221	1.59911	0.00565	0.0148747	yes
XLOC_008069	XLOC_008069	CTDSPL2	chr15:44719454-44821234	A	SD	7.383	9.91007	0.424688	1.66944	0.00345	0.00963078	yes
XLOC_008082	XLOC_008082	BLOC1S6	chr15:45879364-45901909	A	SD	39.1537	83.3752	1.09047	4.5135	5e-05	0.000207862	yes
XLOC_008083	XLOC_008083	SQRDL	chr15:45923345-45983492	A	SD	18.8602	41.8478	1.1498	4.67241	5e-05	0.000207862	yes
XLOC_008088	XLOC_008088	DUT	chr15:48623284-48635570	A	SD	47.5413	60.4531	0.346633	1.4014	0.01485	0.0343912	yes
XLOC_008094	XLOC_008094	SLC27A2	chr15:50474392-50528589	A	SD	3.91644	13.5934	1.79529	6.56521	5e-05	0.000207862	yes
XLOC_008103	XLOC_008103	TMOD2	chr15:52043757-52108558	A	SD	0.462072	1.51954	1.71744	5.50715	5e-05	0.000207862	yes
XLOC_008110	XLOC_008110	TEX9	chr15:56657621-56757335	A	SD	2.03045	3.42123	0.752716	1.53763	0.00985	0.0241487	yes
XLOC_008114	XLOC_008114	CGNL1	chr15:57668702-57842925	A	SD	1.21499	2.46846	1.02267	3.7399	5e-05	0.000207862	yes
XLOC_008115	XLOC_008115	GCOM1,MYZAP,POLR2M	chr15:57884101-58009755	A	SD	12.2508	18.5764	0.600596	2.43021	5e-05	0.000207862	yes
XLOC_008122	XLOC_008122	FAM81A	chr15:59730371-59815751	A	SD	1.55951	3.49569	1.16448	2.74871	5e-05	0.000207862	yes
XLOC_008151	XLOC_008151	DIS3L	chr15:66585632-66626236	A	SD	6.33411	13.5653	1.09871	4.3599	5e-05	0.000207862	yes
XLOC_008155	XLOC_008155	SMAD6	chr15:66994578-67074832	A	SD	2.81497	5.41958	0.945058	1.95472	0.00175	0.0053014	yes
XLOC_008156	XLOC_008156	SMAD3	chr15:67358194-67487533	A	SD	0.884119	2.30738	1.38394	4.51559	5e-05	0.000207862	yes
XLOC_008167	XLOC_008167	GLCE	chr15:69116302-69564544	A	SD	1.2034	2.74885	1.19171	3.23402	5e-05	0.000207862	yes
XLOC_008171	XLOC_008171	LOC145837	chr15:69840769-69976764	A	SD	1.48567	8.03817	2.43576	6.36782	5e-05	0.000207862	yes
XLOC_008173	XLOC_008173	LRRC49	chr15:71123862-71342436	A	SD	2.76218	4.73634	0.777965	1.41763	0.0137	0.0320687	yes
XLOC_008204	XLOC_008204	SCAMP5	chr15:75287875-75313836	A	SD	2.99823	5.3413	0.833079	2.97146	5e-05	0.000207862	yes
XLOC_008206	XLOC_008206	C15orf39	chr15:75494220-75504510	A	SD	3.14011	4.70921	0.58467	2.17573	0.00015	0.000578547	yes
XLOC_008210	XLOC_008210	NEIL1	chr15:75639005-75647831	A	SD	3.19125	6.05795	0.924707	2.99378	5e-05	0.000207862	yes
XLOC_008215	XLOC_008215	C15orf27	chr15:76352278-76497828	A	SD	0.203305	1.26193	2.63391	2.75801	5e-05	0.000207862	yes
XLOC_008216	XLOC_008216	ISL2	chr15:76629082-76634816	A	SD	1.34173	2.10313	0.648443	1.46669	0.0111	0.0267425	yes
XLOC_008219	XLOC_008219	HMG20A	chr15:77712988-77777945	A	SD	2.67621	4.3577	0.703378	2.53421	5e-05	0.000207862	yes
XLOC_008230	XLOC_008230	CHRNA5	chr15:78857832-78913637	A	SD	3.24014	6.45375	0.994078	3.26357	5e-05	0.000207862	yes
XLOC_008240	XLOC_008240	ARNT2	chr15:80696691-80890277	A	SD	1.5357	2.76502	0.848392	1.39402	0.0033	0.0092695	yes
XLOC_008264	XLOC_008264	SH3GL3	chr15:84116090-84287493	A	SD	0.241735	1.32184	2.45105	2.6835	0.0001	0.000396915	yes
XLOC_008279	XLOC_008279	AKAP13	chr15:85923830-86292589	A	SD	1.32333	2.13192	0.687977	2.39307	5e-05	0.000207862	yes
XLOC_008291	XLOC_008291	FANCI	chr15:89787193-89878026	A	SD	6.74126	9.51596	0.497331	1.40329	0.0161	0.0369128	yes
XLOC_008294	XLOC_008294	TICRR	chr15:90118710-90198682	A	SD	0.588347	0.890835	0.598491	1.43629	0.01515	0.035008	yes
XLOC_008305	XLOC_008305	CRTC3	chr15:91073117-91260371	A	SD	2.58285	3.51636	0.445119	1.64185	0.00395	0.0108871	yes
XLOC_008310	XLOC_008310	MAN2A2	chr15:91445664-91465815	A	SD	3.44345	7.99647	1.21551	4.74491	5e-05	0.000207862	yes
XLOC_008331	XLOC_008331	ARRDC4	chr15:98503932-98517068	A	SD	4.79591	7.02593	0.550884	2.11847	0.0003	0.00108843	yes
XLOC_008335	XLOC_008335	SYNM	chr15:99645285-99675800	A	SD	0.653554	1.39182	1.0906	3.41421	5e-05	0.000207862	yes
XLOC_008338	XLOC_008338	MEF2A	chr15:100105890-100256731	A	SD	4.60016	6.36569	0.468632	1.81001	0.002	0.00597303	yes
XLOC_008356	XLOC_008356	LOC646214	chr15:21932294-21986903	A	SD	3.04499	3.9758	0.384807	1.32844	0.0213	0.0469086	yes
XLOC_008384	XLOC_008384	FAM189A1	chr15:29412454-29862927	A	SD	0.439305	1.39968	1.67181	1.61263	0.01915	0.0428016	yes
XLOC_008398	XLOC_008398	WHAMMP1	chr15:32809780-32828196	A	SD	1.38535	2.05676	0.570127	1.31757	0.02015	0.0447553	yes
XLOC_008406	XLOC_008406	SLC12A6	chr15:34517197-34630265	A	SD	2.2644	6.92561	1.61281	2.34462	0.001	0.0032192	yes
XLOC_008408	XLOC_008408	LPCAT4	chr15:34651088-34659395	A	SD	1.78253	13.5556	2.92689	8.89993	5e-05	0.000207862	yes
XLOC_008409	XLOC_008409	GOLGA8A	chr15:34671269-34729667	A	SD	1.70452	3.19823	0.907907	2.71603	5e-05	0.000207862	yes
XLOC_008411	XLOC_008411	GOLGA8B	chr15:34817411-34875771	A	SD	2.21109	3.5232	0.672128	2.2558	0.0002	0.000751864	yes
XLOC_008427	XLOC_008427	GPR176	chr15:40091165-40213152	A	SD	2.63857	6.26344	1.2472	4.54249	5e-05	0.000207862	yes
XLOC_008429	XLOC_008429	BMF	chr15:40380090-40401095	A	SD	1.39028	5.07834	1.86898	6.5414	5e-05	0.000207862	yes
XLOC_008440	XLOC_008440	-	chr15:41240562-41245457	A	SD	0.848654	3.03958	1.84062	3.17347	5e-05	0.000207862	yes
XLOC_008447	XLOC_008447	SPTBN5	chr15:42120282-42186275	A	SD	0.280576	0.740633	1.40037	2.25664	0.0007	0.0023445	yes
XLOC_008459	XLOC_008459	TTBK2	chr15:43030936-43213050	A	SD	0.937556	1.34724	0.523031	1.84302	0.0016	0.00490417	yes
XLOC_008486	XLOC_008486	SLC30A4	chr15:45771902-45848928	A	SD	59.8755	126.875	1.08337	3.44877	5e-05	0.000207862	yes
XLOC_008488	XLOC_008488	MYEF2	chr15:48413168-48470843	A	SD	8.26839	12.9594	0.648321	2.61416	5e-05	0.000207862	yes
XLOC_008505	XLOC_008505	DMXL2	chr15:51739920-51915170	A	SD	1.5936	3.11982	0.969178	3.47135	5e-05	0.000207862	yes
XLOC_008513	XLOC_008513	MYO5A	chr15:52599479-52821617	A	SD	2.85864	3.88531	0.442701	1.74575	0.0021	0.00623996	yes
XLOC_008518	XLOC_008518	RSL24D1	chr15:55473511-55489231	A	SD	86.5623	131.798	0.606518	2.51356	5e-05	0.000207862	yes
XLOC_008525	XLOC_008525	RFX7	chr15:56382501-56535686	A	SD	2.46904	4.93232	0.998314	3.79989	5e-05	0.000207862	yes
XLOC_008526	XLOC_008526	MNS1	chr15:56657621-56757335	A	SD	2.29206	3.8549	0.750047	2.05737	0.0006	0.00204454	yes
XLOC_008527	XLOC_008527	ZNF280D	chr15:56922373-57026284	A	SD	7.97717	11.3394	0.50739	1.86115	0.0011	0.00350108	yes
XLOC_008542	XLOC_008542	VPS13C	chr15:62144589-62352664	A	SD	1.91775	3.19026	0.734262	2.88046	5e-05	0.000207862	yes
XLOC_008547	XLOC_008547	CA12	chr15:63615729-63674075	A	SD	4.16045	11.2987	1.44134	5.60072	5e-05	0.000207862	yes
XLOC_008550	XLOC_008550	DAPK2	chr15:64199234-64338559	A	SD	0.703666	3.11621	2.14683	3.7243	5e-05	0.000207862	yes
XLOC_008553	XLOC_008553	CSNK1G1	chr15:64457715-64648442	A	SD	2.68498	3.53923	0.398524	1.5294	0.00785	0.0198023	yes
XLOC_008574	XLOC_008574	TIPIN	chr15:66627026-66653387	A	SD	8.82162	13.007	0.560169	1.85499	0.001	0.0032192	yes
XLOC_008593	XLOC_008593	TLE3	chr15:70340128-70390256	A	SD	22.2066	47.4578	1.09565	4.47367	5e-05	0.000207862	yes
XLOC_008595	XLOC_008595	UACA	chr15:70946892-71055850	A	SD	1.56144	2.72606	0.803939	2.99116	5e-05	0.000207862	yes
XLOC_008610	XLOC_008610	NPTN	chr15:73735498-73925769	A	SD	32.3514	41.493	0.359041	1.43132	0.01245	0.0295005	yes
XLOC_008613	XLOC_008613	LOXL1-AS1	chr15:74209770-74244478	A	SD	3.27645	6.21649	0.923968	2.82399	5e-05	0.000207862	yes
XLOC_008619	XLOC_008619	SEMA7A	chr15:74701629-74726299	A	SD	0.367213	0.984765	1.42316	2.86961	5e-05	0.000207862	yes
XLOC_008644	XLOC_008644	SCAPER	chr15:76640526-77197755	A	SD	3.82066	5.07487	0.409547	1.58018	0.00555	0.0146457	yes
XLOC_008645	XLOC_008645	TSPAN3	chr15:77336359-77376263	A	SD	23.4198	50.0199	1.09478	4.50863	5e-05	0.000207862	yes
XLOC_008651	XLOC_008651	TBC1D2B	chr15:78287326-78369994	A	SD	2.72004	4.5379	0.738394	2.80981	5e-05	0.000207862	yes
XLOC_008658	XLOC_008658	CTSH	chr15:79214091-79237420	A	SD	67.1892	140.556	1.06485	4.38318	5e-05	0.000207862	yes
XLOC_008671	XLOC_008671	MEX3B	chr15:82334118-82338484	A	SD	1.85969	3.85597	1.05203	3.37407	5e-05	0.000207862	yes
XLOC_008672	XLOC_008672	EFTUD1	chr15:82422560-82555104	A	SD	5.50493	8.16258	0.568301	2.22956	0.0001	0.000396915	yes
XLOC_008677	XLOC_008677	RPS17	chr15:83205500-83209295	A	SD	0	1.19947	inf	#NAME?	0.0195	0.0434832	yes
XLOC_008686	XLOC_008686	HDGFRP3	chr15:83776323-83877044	A	SD	11.7047	15.275	0.384085	1.49523	0.0098	0.0240348	yes
XLOC_008692	XLOC_008692	NMB	chr15:85198359-85201802	A	SD	1.37546	2.52319	0.875333	1.70513	0.00585	0.0153445	yes
XLOC_008703	XLOC_008703	DET1	chr15:89055617-89090534	A	SD	1.78801	3.02739	0.759721	2.17018	0.0002	0.000751864	yes
XLOC_008751	XLOC_008751	PCSK6	chr15:101844132-102034255	A	SD	6.67776	11.4077	0.772575	2.38477	5e-05	0.000207862	yes
XLOC_008753	XLOC_008753	TARSL2	chr15:102193915-102264686	A	SD	4.39425	14.3101	1.70335	6.62635	5e-05	0.000207862	yes
XLOC_008761	XLOC_008761	-	chr15:22110964-22112208	A	SD	1.41221	2.17962	0.626124	1.37434	0.0196	0.0436773	yes
XLOC_008765	XLOC_008765	-	chr15:25268684-25281624	A	SD	0.850052	1.15652	0.444168	1.58902	0.0055	0.0145308	yes
XLOC_008775	XLOC_008775	-	chr15:45877954-45879284	A	SD	0.642366	2.8003	2.12411	3.85098	5e-05	0.000207862	yes
XLOC_008792	XLOC_008792	-	chr15:89878229-89879330	A	SD	0.805969	1.48171	0.878462	1.50031	0.0141	0.0328684	yes
XLOC_008797	XLOC_008797	-	chr16:72868-75126	A	SD	1.03202	4.72793	2.19573	3.96112	5e-05	0.000207862	yes
XLOC_008804	XLOC_008804	HBQ1	chr16:230332-231178	A	SD	1.29701	3.03617	1.22706	1.77217	0.00465	0.0125703	yes
XLOC_008814	XLOC_008814	NHLRC4	chr16:617019-619495	A	SD	0.931834	1.67073	0.842332	2.00614	0.00045	0.00157186	yes
XLOC_008832	XLOC_008832	SOX8	chr16:1031807-1036979	A	SD	1.63452	5.65367	1.79032	5.63191	5e-05	0.000207862	yes
XLOC_008833	XLOC_008833	SSTR5	chr16:1114081-1131454	A	SD	0.155984	3.75388	4.58891	4.60626	0.00045	0.00157186	yes
XLOC_008834	XLOC_008834	CACNA1H	chr16:1203240-1275254	A	SD	1.78146	2.53837	0.510836	1.83728	0.0019	0.00570464	yes
XLOC_008876	XLOC_008876	TBC1D24	chr16:2525140-2555734	A	SD	4.93491	6.99392	0.503078	1.97134	0.0009	0.0029308	yes
XLOC_008896	XLOC_008896	TNFRSF12A	chr16:3070312-3072383	A	SD	28.7943	38.6184	0.423503	1.65184	0.00415	0.0113595	yes
XLOC_008900	XLOC_008900	IL32	chr16:3096681-3125576	A	SD	0.191571	0.717097	1.90429	0.759173	0.00225	0.00662737	yes
XLOC_008914	XLOC_008914	GLIS2	chr16:4366136-4389598	A	SD	2.67316	4.72029	0.820328	2.91507	5e-05	0.000207862	yes
XLOC_008939	XLOC_008939	RMI2	chr16:11439300-11445618	A	SD	5.16823	9.07089	0.811573	2.51824	5e-05	0.000207862	yes
XLOC_008943	XLOC_008943	SNX29	chr16:12070585-12668146	A	SD	1.26064	1.71941	0.447762	1.60615	0.005	0.0133746	yes
XLOC_008945	XLOC_008945	SHISA9	chr16:12995476-13334273	A	SD	1.82585	2.49184	0.448644	1.6165	0.00525	0.0139604	yes
XLOC_008962	XLOC_008962	MPV17L	chr16:15489452-15507031	A	SD	6.07393	8.93568	0.556947	1.48795	0.01635	0.0373655	yes
XLOC_008963	XLOC_008963	C16orf45	chr16:15528324-15682116	A	SD	1.18849	7.34578	2.62779	7.65372	5e-05	0.000207862	yes
XLOC_008969	XLOC_008969	NPIPA7	chr16:16411465-16487829	A	SD	13.0329	18.4732	0.503267	1.73301	0.0028	0.00804226	yes
XLOC_008976	XLOC_008976	COQ7	chr16:18995255-19095108	A	SD	9.29711	12.2003	0.392057	1.43167	0.01355	0.0317561	yes
XLOC_008989	XLOC_008989	TMEM159	chr16:20944475-21192239	A	SD	6.10851	13.5071	1.14482	4.09197	5e-05	0.000207862	yes
XLOC_009014	XLOC_009014	TNRC6A	chr16:24740447-24837547	A	SD	4.6808	6.07221	0.375467	1.46027	0.01005	0.0245499	yes
XLOC_009023	XLOC_009023	IL4R	chr16:27324896-27376099	A	SD	0.617176	1.49628	1.27762	3.43184	5e-05	0.000207862	yes
XLOC_009026	XLOC_009026	SBK1	chr16:28303839-28335170	A	SD	2.4912	3.55953	0.514846	1.87598	0.00155	0.00476606	yes
XLOC_009029	XLOC_009029	EIF3C,EIF3CL	chr16:28699878-28747053	A	SD	0.711092	1.07108	0.590962	1.50944	0.00655	0.0169178	yes
XLOC_009032	XLOC_009032	ATXN2L	chr16:28834368-28848558	A	SD	14.4885	19.108	0.399267	1.60089	0.00475	0.0127971	yes
XLOC_009058	XLOC_009058	CORO1A	chr16:30194730-30201200	A	SD	0.485689	0.917427	0.91756	1.29624	0.0097	0.0238285	yes
XLOC_009078	XLOC_009078	HSD3B7	chr16:30996503-31000474	A	SD	15.5825	29.6858	0.92985	3.73615	5e-05	0.000207862	yes
XLOC_009084	XLOC_009084	FUS	chr16:31190927-31206192	A	SD	27.9193	39.7821	0.510855	2.11545	0.00045	0.00157186	yes
XLOC_009094	XLOC_009094	CLUHP3	chr16:31711906-31723393	A	SD	1.01966	1.7742	0.799075	2.27616	0.0001	0.000396915	yes
XLOC_009102	XLOC_009102	ORC6	chr16:46723533-46732306	A	SD	6.1164	10.0887	0.721993	2.58018	5e-05	0.000207862	yes
XLOC_009112	XLOC_009112	PAPD5	chr16:50186828-50269219	A	SD	2.35614	3.11533	0.402961	1.49469	0.00965	0.0237402	yes
XLOC_009113	XLOC_009113	ADCY7	chr16:50300450-50352045	A	SD	0.299878	1.50348	2.32586	5.61711	5e-05	0.000207862	yes
XLOC_009123	XLOC_009123	LOC102723373	chr16:53407373-53426414	A	SD	1.49721	3.47855	1.2162	1.44252	0.008	0.0201431	yes
XLOC_009125	XLOC_009125	FTO	chr16:53737874-54148379	A	SD	12.5316	16.6204	0.407385	1.64561	0.0044	0.0119735	yes
XLOC_009127	XLOC_009127	-	chr16:54320933-54326421	A	SD	1.46063	2.33897	0.67928	2.05478	0.0001	0.000396915	yes
XLOC_009128	XLOC_009128	IRX5	chr16:54964645-54988521	A	SD	1.18827	3.83442	1.69014	4.05955	5e-05	0.000207862	yes
XLOC_009131	XLOC_009131	LPCAT2	chr16:55542912-55620582	A	SD	0.443815	0.890782	1.00511	2.53959	5e-05	0.000207862	yes
XLOC_009140	XLOC_009140	MT3	chr16:56623266-56625000	A	SD	1.10155	2.84624	1.36952	1.76737	0.0083	0.0208402	yes
XLOC_009147	XLOC_009147	MT1DP	chr16:56677598-56678853	A	SD	3.04705	6.38861	1.06809	1.49702	0.01325	0.0311503	yes
XLOC_009153	XLOC_009153	NUP93	chr16:56764016-56878861	A	SD	25.5048	47.3268	0.891889	3.68266	5e-05	0.000207862	yes
XLOC_009200	XLOC_009200	SLC9A5	chr16:67282854-67306094	A	SD	0.670152	1.13483	0.759912	1.59842	0.0067	0.0172558	yes
XLOC_009201	XLOC_009201	PLEKHG4	chr16:67309845-67360661	A	SD	1.49854	2.72431	0.862333	2.85744	5e-05	0.000207862	yes
XLOC_009203	XLOC_009203	HSD11B2	chr16:67464408-67471454	A	SD	8.82782	22.0685	1.32186	5.00354	5e-05	0.000207862	yes
XLOC_009205	XLOC_009205	FAM65A	chr16:67562716-67580691	A	SD	7.45873	10.5397	0.498825	1.99085	0.00085	0.00278746	yes
XLOC_009208	XLOC_009208	PARD6A	chr16:67694850-67696681	A	SD	11.1824	14.9891	0.422686	1.50493	0.00915	0.022667	yes
XLOC_009219	XLOC_009219	SLC7A6	chr16:68298418-68344868	A	SD	3.78205	5.17565	0.452571	1.45263	0.013	0.0306318	yes
XLOC_009221	XLOC_009221	ZFP90	chr16:68567594-68601039	A	SD	5.16177	7.75656	0.58755	2.31681	5e-05	0.000207862	yes
XLOC_009224	XLOC_009224	TANGO6	chr16:68877456-69119266	A	SD	2.56149	3.34577	0.385354	1.43276	0.01275	0.0300637	yes
XLOC_009231	XLOC_009231	NFAT5	chr16:69599359-69738569	A	SD	3.73206	8.97138	1.26536	4.20905	5e-05	0.000207862	yes
XLOC_009232	XLOC_009232	WWP2	chr16:69796186-69975644	A	SD	12.2164	15.5049	0.343903	1.31635	0.0219	0.0480031	yes
XLOC_009236	XLOC_009236	PDPR	chr16:70147251-70196420	A	SD	1.34534	2.37196	0.818104	2.99267	5e-05	0.000207862	yes
XLOC_009241	XLOC_009241	SF3B3	chr16:70557690-70611571	A	SD	15.4679	23.0176	0.573463	2.36761	5e-05	0.000207862	yes
XLOC_009265	XLOC_009265	CNTNAP4	chr16:76267777-76593135	A	SD	0.465189	0.852495	0.873876	2.36138	5e-05	0.000207862	yes
XLOC_009298	XLOC_009298	ATP2C2	chr16:84402097-84499413	A	SD	3.19931	4.827	0.593365	2.08809	0.0004	0.00141476	yes
XLOC_009299	XLOC_009299	-	chr16:84542326-84545539	A	SD	0.547248	1.14683	1.06738	2.02655	0.0012	0.00378548	yes
XLOC_009321	XLOC_009321	JPH3	chr16:87635440-87734169	A	SD	0.434713	0.744303	0.775828	1.42915	0.0028	0.00804226	yes
XLOC_009333	XLOC_009333	CDT1	chr16:88870164-88875701	A	SD	4.87298	6.58841	0.435126	1.57482	0.0058	0.0152222	yes
XLOC_009346	XLOC_009346	CPNE7	chr16:89642175-89663654	A	SD	9.37674	17.2843	0.882305	3.15125	5e-05	0.000207862	yes
XLOC_009350	XLOC_009350	ZNF276	chr16:89773540-89883065	A	SD	10.1095	15.2358	0.591758	1.47519	0.012	0.0286199	yes
XLOC_009415	XLOC_009415	AMDHD2	chr16:2570346-2582251	A	SD	0.597579	1.72026	1.52542	1.97989	0.00475	0.0127971	yes
XLOC_009442	XLOC_009442	TRAP1	chr16:3702939-3767598	A	SD	45.0083	73.5212	0.707971	2.83826	5e-05	0.000207862	yes
XLOC_009448	XLOC_009448	LOC100507501	chr16:4295360-4303820	A	SD	3.93156	5.70589	0.537352	1.79936	0.00135	0.00422121	yes
XLOC_009449	XLOC_009449	TFAP4	chr16:4307186-4323001	A	SD	4.42565	10.4643	1.24152	4.37766	5e-05	0.000207862	yes
XLOC_009462	XLOC_009462	C16orf89	chr16:5094122-5116146	A	SD	0.375019	1.4021	1.90256	2.9895	5e-05	0.000207862	yes
XLOC_009486	XLOC_009486	RSL1D1	chr16:11928054-11945447	A	SD	28.987	38.7797	0.419893	1.7369	0.00225	0.00662737	yes
XLOC_009515	XLOC_009515	SMG1	chr16:18816174-18937726	A	SD	2.43138	3.61846	0.573599	2.27786	0.00015	0.000578547	yes
XLOC_009517	XLOC_009517	GDE1	chr16:19513014-19533472	A	SD	26.1231	39.4555	0.594902	2.48224	5e-05	0.000207862	yes
XLOC_009518	XLOC_009518	KNOP1	chr16:19713168-19869971	A	SD	12.6654	17.6387	0.477846	1.59811	0.00635	0.0164642	yes
XLOC_009533	XLOC_009533	LOC100190986	chr16:21443344-21445776	A	SD	0.756564	1.15097	0.605323	1.34429	0.0211	0.0465061	yes
XLOC_009543	XLOC_009543	USP31	chr16:23072727-23160591	A	SD	1.31896	1.77312	0.426893	1.57105	0.0064	0.0165716	yes
XLOC_009547	XLOC_009547	PALB2	chr16:23614482-23652678	A	SD	2.04001	3.27336	0.682193	2.36782	0.0001	0.000396915	yes
XLOC_009552	XLOC_009552	ZKSCAN2	chr16:25247321-25268855	A	SD	0.869058	1.36836	0.654919	2.18616	0.0003	0.00108843	yes
XLOC_009558	XLOC_009558	-	chr16:28296144-28303573	A	SD	1.01554	3.6817	1.85812	5.28976	5e-05	0.000207862	yes
XLOC_009601	XLOC_009601	ZNF629	chr16:30789769-30798523	A	SD	3.5697	5.56384	0.64028	2.50771	5e-05	0.000207862	yes
XLOC_009618	XLOC_009618	HERC2P4	chr16:32165263-32199434	A	SD	1.05276	1.64434	0.643332	1.65783	0.00415	0.0113595	yes
XLOC_009634	XLOC_009634	NETO2	chr16:47115430-47177936	A	SD	12.4415	18.0501	0.536847	2.16539	5e-05	0.000207862	yes
XLOC_009648	XLOC_009648	TOX3	chr16:52471751-52581714	A	SD	2.01901	10.188	2.33516	8.09498	5e-05	0.000207862	yes
XLOC_009650	XLOC_009650	-	chr16:53076633-53080674	A	SD	0.384278	0.776139	1.01416	1.53757	0.0134	0.0314591	yes
XLOC_009654	XLOC_009654	IRX3	chr16:54317211-54320787	A	SD	8.96163	14.6533	0.709395	2.45476	0.0001	0.000396915	yes
XLOC_009655	XLOC_009655	-	chr16:54886953-54927399	A	SD	0.601161	1.52314	1.34122	1.74504	0.00715	0.0182409	yes
XLOC_009656	XLOC_009656	CRNDE	chr16:54952776-54963101	A	SD	21.3024	32.4746	0.608292	2.22809	5e-05	0.000207862	yes
XLOC_009662	XLOC_009662	BBS2	chr16:56518258-56554008	A	SD	18.0009	24.8193	0.463392	1.90009	0.0009	0.0029308	yes
XLOC_009665	XLOC_009665	PLLP	chr16:57290008-57318584	A	SD	4.18208	10.4688	1.32381	4.26765	5e-05	0.000207862	yes
XLOC_009692	XLOC_009692	NAE1	chr16:66836780-66864879	A	SD	36.9609	50.5765	0.452468	1.85446	0.0009	0.0029308	yes
XLOC_009707	XLOC_009707	LOC100505942	chr16:67551608-67562648	A	SD	0.44294	1.17243	1.40432	1.66505	0.0148	0.0342931	yes
XLOC_009730	XLOC_009730	NOB1	chr16:69775756-69788871	A	SD	30.884	47.0812	0.608293	2.48439	5e-05	0.000207862	yes
XLOC_009759	XLOC_009759	RFWD3	chr16:74655296-74700783	A	SD	4.27299	5.61204	0.39328	1.53757	0.0086	0.0214976	yes
XLOC_009760	XLOC_009760	MLKL	chr16:74705752-74735053	A	SD	0.617074	1.61859	1.39122	3.2633	5e-05	0.000207862	yes
XLOC_009761	XLOC_009761	FA2H	chr16:74746855-74808729	A	SD	0.607094	1.0714	0.819502	1.73912	0.0045	0.0122087	yes
XLOC_009767	XLOC_009767	TMEM170A	chr16:75477010-75498672	A	SD	9.44138	14.0967	0.578284	1.61524	0.00455	0.0123271	yes
XLOC_009770	XLOC_009770	TMEM231	chr16:75572014-75590184	A	SD	5.25388	7.98797	0.604446	2.27337	0.0001	0.000396915	yes
XLOC_009811	XLOC_009811	ZCCHC14	chr16:87439851-87525890	A	SD	2.57883	3.45661	0.422643	1.59866	0.0054	0.0143058	yes
XLOC_009813	XLOC_009813	SLC7A5	chr16:87863628-87903100	A	SD	0.249062	1.86736	2.90642	5.53507	5e-05	0.000207862	yes
XLOC_009840	XLOC_009840	-	chr16:762666-764957	A	SD	0.876899	2.04833	1.22396	3.10688	5e-05	0.000207862	yes
XLOC_009842	XLOC_009842	-	chr16:2059916-2060957	A	SD	0.419201	0.904153	1.10892	1.31232	0.0178	0.0401563	yes
XLOC_009849	XLOC_009849	-	chr16:3700905-3702881	A	SD	0.530962	1.79297	1.75567	3.57044	5e-05	0.000207862	yes
XLOC_009851	XLOC_009851	-	chr16:15012443-15012801	A	SD	1.45768	4.87929	1.74299	1.59952	0.0151	0.0349104	yes
XLOC_009865	XLOC_009865	-	chr16:54963459-54964505	A	SD	0.285693	1.17184	2.03624	2.09069	0.01155	0.0276786	yes
XLOC_009883	XLOC_009883	FAM57A	chr17:635656-646170	A	SD	14.0338	18.7048	0.414506	1.63623	0.00445	0.0120949	yes
XLOC_009893	XLOC_009893	RPA1	chr17:1733258-1802848	A	SD	31.8991	42.6178	0.41794	1.74848	0.0027	0.00778649	yes
XLOC_009900	XLOC_009900	RAP1GAP2	chr17:2699731-2941035	A	SD	8.18012	10.5764	0.370651	1.45567	0.0109	0.0263264	yes
XLOC_009915	XLOC_009915	ARRB2	chr17:4613788-4624795	A	SD	11.8609	18.2407	0.620949	2.41831	5e-05	0.000207862	yes
XLOC_009917	XLOC_009917	ZMYND15	chr17:4643309-4649414	A	SD	0.742682	2.39988	1.69215	4.20957	5e-05	0.000207862	yes
XLOC_009919	XLOC_009919	GLTPD2	chr17:4690108-4694018	A	SD	3.07338	4.50228	0.55083	1.73425	0.00305	0.00867366	yes
XLOC_009926	XLOC_009926	ENO3	chr17:4854383-4860426	A	SD	2.97801	4.83173	0.698192	2.15898	0.00015	0.000578547	yes
XLOC_009973	XLOC_009973	EFNB3	chr17:7608519-7614693	A	SD	2.00245	3.51003	0.809712	2.67274	5e-05	0.000207862	yes
XLOC_009985	XLOC_009985	PFAS	chr17:8152595-8173865	A	SD	1.86207	3.8112	1.03334	3.74007	5e-05	0.000207862	yes
XLOC_010009	XLOC_010009	ZNF286A	chr17:15602890-15624100	A	SD	1.07949	2.24502	1.05638	3.45091	5e-05	0.000207862	yes
XLOC_010013	XLOC_010013	ADORA2B	chr17:15848230-15879210	A	SD	1.1676	5.44484	2.22134	5.83495	5e-05	0.000207862	yes
XLOC_010019	XLOC_010019	LRRC75A-AS1,SNORD49B	chr17:16342300-16395505	A	SD	1203.5	1596.4	0.407584	1.46299	0.01075	0.0260106	yes
XLOC_010026	XLOC_010026	NT5M	chr17:17206670-17250977	A	SD	3.19985	7.42648	1.21468	3.70898	5e-05	0.000207862	yes
XLOC_010043	XLOC_010043	TRIM16L	chr17:18601314-18639431	A	SD	6.8566	13.7929	1.00836	2.77644	5e-05	0.000207862	yes
XLOC_010101	XLOC_010101	ANKRD13B	chr17:27916822-27948441	A	SD	1.6043	3.24105	1.01452	3.16258	5e-05	0.000207862	yes
XLOC_010105	XLOC_010105	CPD	chr17:28705941-28796675	A	SD	9.69867	12.7642	0.396244	1.61027	0.0056	0.0147546	yes
XLOC_010111	XLOC_010111	ATAD5	chr17:29159022-29222831	A	SD	0.386386	0.715236	0.888377	2.40151	5e-05	0.000207862	yes
XLOC_010120	XLOC_010120	SUZ12	chr17:30264022-30328057	A	SD	15.1319	20.0506	0.406056	1.64238	0.00515	0.0137215	yes
XLOC_010121	XLOC_010121	LRRC37B	chr17:30334834-30380519	A	SD	0.762408	1.64566	1.11003	1.82647	0.0024	0.00701566	yes
XLOC_010126	XLOC_010126	-	chr17:30700446-30708861	A	SD	1.16795	2.21838	0.925521	2.75363	5e-05	0.000207862	yes
XLOC_010141	XLOC_010141	SLFN5	chr17:33559599-33600634	A	SD	2.01341	7.92262	1.97633	4.54268	5e-05	0.000207862	yes
XLOC_010156	XLOC_010156	MRM1	chr17:34957963-34989136	A	SD	3.86207	5.79741	0.586034	1.74858	0.0034	0.00951282	yes
XLOC_010162	XLOC_010162	DUSP14	chr17:35849002-35873588	A	SD	26.2983	33.6682	0.356421	1.41401	0.014	0.0326634	yes
XLOC_010172	XLOC_010172	LASP1	chr17:37026111-37078024	A	SD	22.1786	42.1494	0.926345	3.80687	5e-05	0.000207862	yes
XLOC_010183	XLOC_010183	ERBB2	chr17:37844336-37884915	A	SD	36.4352	64.7136	0.828734	3.41535	5e-05	0.000207862	yes
XLOC_010191	XLOC_010191	THRA	chr17:38218445-38256995	A	SD	6.98233	12.7134	0.864567	2.8071	5e-05	0.000207862	yes
XLOC_010195	XLOC_010195	RAPGEFL1	chr17:38334241-38351906	A	SD	0.945266	1.61789	0.775318	2.19483	0.00045	0.00157186	yes
XLOC_010242	XLOC_010242	IFI35	chr17:41158736-41166476	A	SD	10.4082	15.9158	0.612729	2.23967	5e-05	0.000207862	yes
XLOC_010247	XLOC_010247	ARL4D	chr17:41476352-41478504	A	SD	1.32081	2.45256	0.892869	2.14648	0.00055	0.00188893	yes
XLOC_010264	XLOC_010264	ADAM11	chr17:42836509-42859214	A	SD	1.67353	2.42912	0.537537	1.71841	0.00275	0.00792054	yes
XLOC_010268	XLOC_010268	ACBD4	chr17:43209966-43221543	A	SD	4.66366	6.41983	0.461074	1.57893	0.00585	0.0153445	yes
XLOC_010276	XLOC_010276	MAPT	chr17:43920721-44105699	A	SD	1.21026	3.7671	1.63814	5.69205	5e-05	0.000207862	yes
XLOC_010291	XLOC_010291	NPEPPS	chr17:45608443-45700642	A	SD	29.8358	37.3528	0.324171	1.33789	0.01945	0.0433788	yes
XLOC_010304	XLOC_010304	PRAC2	chr17:46800529-46802120	A	SD	59.4679	83.6767	0.492714	1.848	0.00145	0.0045016	yes
XLOC_010321	XLOC_010321	ITGA3	chr17:48133339-48167849	A	SD	2.23134	3.93055	0.816823	3.01076	5e-05	0.000207862	yes
XLOC_010326	XLOC_010326	XYLT2	chr17:48423392-48438546	A	SD	5.59747	7.31478	0.38604	1.51038	0.009	0.0223651	yes
XLOC_010328	XLOC_010328	ACSF2	chr17:48503518-48552206	A	SD	2.48279	4.13198	0.73487	2.21205	0.00015	0.000578547	yes
XLOC_010345	XLOC_010345	HLF	chr17:53342320-53402426	A	SD	0.503282	1.28056	1.34733	3.50884	5e-05	0.000207862	yes
XLOC_010349	XLOC_010349	DGKE	chr17:54911459-54946036	A	SD	1.76439	2.46494	0.48238	1.76384	0.0021	0.00623996	yes
XLOC_010353	XLOC_010353	MSI2	chr17:55333265-55762019	A	SD	20.5312	29.8047	0.537727	1.7764	0.0021	0.00623996	yes
XLOC_010366	XLOC_010366	GDPD1	chr17:57297827-57353330	A	SD	1.98357	4.40257	1.15025	2.70165	5e-05	0.000207862	yes
XLOC_010367	XLOC_010367	YPEL2	chr17:57409025-57479095	A	SD	2.63967	4.24195	0.684369	2.53222	5e-05	0.000207862	yes
XLOC_010369	XLOC_010369	DHX40	chr17:57642885-57685713	A	SD	17.0837	22.8519	0.419696	1.72796	0.00255	0.00740607	yes
XLOC_010387	XLOC_010387	TANC2	chr17:60778674-61505785	A	SD	0.90121	1.2102	0.425311	1.48989	0.00975	0.0239339	yes
XLOC_010394	XLOC_010394	DDX42	chr17:61851548-61896677	A	SD	22.6834	29.0153	0.355179	1.47006	0.0123	0.0292271	yes
XLOC_010409	XLOC_010409	PITPNC1	chr17:65373396-65693379	A	SD	1.41603	2.65265	0.905582	1.56145	0.01355	0.0317561	yes
XLOC_010412	XLOC_010412	BPTF	chr17:65821779-65980494	A	SD	4.60843	6.09096	0.402395	1.60027	0.0058	0.0152222	yes
XLOC_010421	XLOC_010421	MAP2K6	chr17:67410828-67538470	A	SD	1.95848	11.7749	2.58791	7.95275	5e-05	0.000207862	yes
XLOC_010436	XLOC_010436	TTYH2	chr17:72209641-72258157	A	SD	1.9152	6.07985	1.66654	5.79247	5e-05	0.000207862	yes
XLOC_010443	XLOC_010443	RAB37	chr17:72667255-72743474	A	SD	0.739232	1.9662	1.41131	3.47189	5e-05	0.000207862	yes
XLOC_010456	XLOC_010456	LOC100287042	chr17:73267379-73285530	A	SD	0.767784	1.47783	0.944707	1.56497	0.01	0.0244543	yes
XLOC_010466	XLOC_010466	ITGB4	chr17:73717515-73761427	A	SD	0.392339	1.03255	1.39604	1.69754	0.0028	0.00804226	yes
XLOC_010473	XLOC_010473	SPHK1	chr17:74380689-74383941	A	SD	2.21178	3.22822	0.54553	1.50084	0.00865	0.0215827	yes
XLOC_010476	XLOC_010476	SNHG16	chr17:74553845-74561430	A	SD	29.0245	47.3693	0.70668	2.90474	5e-05	0.000207862	yes
XLOC_010486	XLOC_010486	2009-09-01	chr17:75277491-75496678	A	SD	31.2319	45.9668	0.557573	2.24157	0.0001	0.000396915	yes
XLOC_010492	XLOC_010492	AFMID	chr17:76183337-76203784	A	SD	23.8684	35.473	0.571619	2.19963	0.00045	0.00157186	yes
XLOC_010498	XLOC_010498	-	chr17:76837109-76842777	A	SD	0.608534	1.29284	1.08714	3.11412	5e-05	0.000207862	yes
XLOC_010500	XLOC_010500	ENGASE	chr17:77070999-77084685	A	SD	3.96887	5.90321	0.572771	2.16312	0.00015	0.000578547	yes
XLOC_010503	XLOC_010503	CBX2	chr17:77751944-77762160	A	SD	3.50573	6.56786	0.905708	3.30159	5e-05	0.000207862	yes
XLOC_010506	XLOC_010506	-	chr17:77795717-77801469	A	SD	0.423929	0.924815	1.12534	1.99387	0.002	0.00597303	yes
XLOC_010512	XLOC_010512	RNF213	chr17:78234647-78411884	A	SD	2.83355	3.90445	0.46251	1.42894	0.0127	0.029972	yes
XLOC_010521	XLOC_010521	BAHCC1	chr17:79373520-79433358	A	SD	0.450216	1.27637	1.50336	4.72696	5e-05	0.000207862	yes
XLOC_010522	XLOC_010522	FSCN2	chr17:79486065-79519429	A	SD	1.77309	3.61415	1.02739	1.61983	0.0064	0.0165716	yes
XLOC_010555	XLOC_010555	FAM101B	chr17:289770-295731	A	SD	2.16286	4.92278	1.18654	4.06042	5e-05	0.000207862	yes
XLOC_010557	XLOC_010557	GEMIN4	chr17:647660-695741	A	SD	8.74248	15.2067	0.798596	1.6349	0.00735	0.018677	yes
XLOC_010567	XLOC_010567	SLC43A2	chr17:1472547-1532613	A	SD	8.95535	15.1463	0.758144	2.0365	0.0004	0.00141476	yes
XLOC_010573	XLOC_010573	SMYD4	chr17:1682782-1733182	A	SD	3.46921	4.50809	0.377908	1.42902	0.01375	0.0321635	yes
XLOC_010574	XLOC_010574	RTN4RL1	chr17:1837970-1928178	A	SD	0.173238	1.09036	2.65398	4.15843	5e-05	0.000207862	yes
XLOC_010583	XLOC_010583	METTL16	chr17:2319347-2415200	A	SD	7.51048	9.79511	0.383156	1.55453	0.00635	0.0164642	yes
XLOC_010601	XLOC_010601	CAMKK1	chr17:3763616-3796337	A	SD	3.14593	5.86333	0.898235	3.33635	5e-05	0.000207862	yes
XLOC_010611	XLOC_010611	CXCL16	chr17:4634722-4643223	A	SD	12.9062	22.644	0.81106	2.12004	0.0006	0.00204454	yes
XLOC_010627	XLOC_010627	DHX33	chr17:5344231-5372380	A	SD	4.16068	6.14411	0.562385	2.20481	5e-05	0.000207862	yes
XLOC_010661	XLOC_010661	TP53	chr17:7571719-7606820	A	SD	16.1539	48.4518	1.58467	5.72809	5e-05	0.000207862	yes
XLOC_010667	XLOC_010667	ALOXE3	chr17:7999217-8022234	A	SD	0.52724	1.47583	1.485	3.61762	5e-05	0.000207862	yes
XLOC_010678	XLOC_010678	LOC100128288	chr17:8261730-8263859	A	SD	0.537815	0.875332	0.702721	1.37169	0.02095	0.0462584	yes
XLOC_010679	XLOC_010679	KRBA2	chr17:8269437-8280555	A	SD	3.19524	4.43023	0.471459	1.47938	0.0097	0.0238285	yes
XLOC_010682	XLOC_010682	MYH10	chr17:8377388-8534210	A	SD	14.5477	27.982	0.943705	3.81082	5e-05	0.000207862	yes
XLOC_010721	XLOC_010721	CENPV	chr17:16120125-16256812	A	SD	1.37543	4.1917	1.60765	2.27486	0.00085	0.00278746	yes
XLOC_010724	XLOC_010724	ZNF624	chr17:16524047-16557167	A	SD	0.519812	1.30231	1.32501	3.56164	5e-05	0.000207862	yes
XLOC_010746	XLOC_010746	ZNF286B	chr17:18561741-18585572	A	SD	0.669455	1.21861	0.86418	2.65455	5e-05	0.000207862	yes
XLOC_010763	XLOC_010763	C17orf103	chr17:21142183-21156578	A	SD	0.472464	1.6327	1.78899	4.92064	5e-05	0.000207862	yes
XLOC_010790	XLOC_010790	PHF12	chr17:27232270-27278776	A	SD	29.9892	38.1695	0.347977	1.4071	0.0149	0.0344952	yes
XLOC_010811	XLOC_010811	C17orf75	chr17:30651721-30669228	A	SD	17.9034	24.5988	0.458352	1.37597	0.01755	0.0396651	yes
XLOC_010818	XLOC_010818	CCT6B	chr17:33254877-33288528	A	SD	3.91937	5.40537	0.46377	1.55671	0.0073	0.0185814	yes
XLOC_010820	XLOC_010820	NLE1	chr17:33448630-33469374	A	SD	8.42913	13.2959	0.657522	2.53145	5e-05	0.000207862	yes
XLOC_010851	XLOC_010851	LOC440434	chr17:36351795-36413256	A	SD	1.89483	2.69911	0.510415	1.37038	0.01945	0.0433788	yes
XLOC_010853	XLOC_010853	SRCIN1	chr17:36685530-36763347	A	SD	0.817769	3.47286	2.08636	6.18937	5e-05	0.000207862	yes
XLOC_010878	XLOC_010878	NR1D1	chr17:38218445-38256995	A	SD	1.1491	2.61154	1.1844	2.34123	0.0001	0.000396915	yes
XLOC_010881	XLOC_010881	GJD3	chr17:38516904-38520945	A	SD	2.76444	4.95294	0.841298	3.00506	5e-05	0.000207862	yes
XLOC_010882	XLOC_010882	TOP2A	chr17:38544772-38574202	A	SD	8.8893	12.084	0.442957	1.82416	0.0016	0.00490417	yes
XLOC_010943	XLOC_010943	KLHL11	chr17:40004783-40021897	A	SD	2.29311	3.32953	0.538017	2.02656	0.00055	0.00188893	yes
XLOC_010947	XLOC_010947	-	chr17:40190262-40202758	A	SD	0.684763	1.90195	1.47381	3.9735	5e-05	0.000207862	yes
XLOC_010949	XLOC_010949	KAT2A	chr17:40265128-40273382	A	SD	19.5812	31.1324	0.668945	2.75967	5e-05	0.000207862	yes
XLOC_010956	XLOC_010956	PTRF	chr17:40554466-40575338	A	SD	2.35649	4.95898	1.07341	3.80852	5e-05	0.000207862	yes
XLOC_010970	XLOC_010970	BRCA1	chr17:41196311-41277500	A	SD	2.21727	3.55684	0.68181	1.76796	0.00165	0.00503345	yes
XLOC_010978	XLOC_010978	MPP3	chr17:41878166-41910547	A	SD	2.19585	3.026	0.462632	1.4732	0.01035	0.0252098	yes
XLOC_010992	XLOC_010992	FAM171A2	chr17:42431100-42441235	A	SD	1.48539	2.36967	0.673848	1.82792	0.00365	0.0101305	yes
XLOC_010997	XLOC_010997	GJC1	chr17:42875815-42908179	A	SD	0.431939	0.918177	1.08794	3.20486	5e-05	0.000207862	yes
XLOC_011004	XLOC_011004	PLCD3	chr17:43189007-43209900	A	SD	2.62922	4.22424	0.684059	2.41251	0.0002	0.000751864	yes
XLOC_011008	XLOC_011008	MAP3K14	chr17:43325284-43394430	A	SD	0.85264	2.24598	1.39734	2.78391	0.0001	0.000396915	yes
XLOC_011009	XLOC_011009	ARHGAP27	chr17:43471267-43510324	A	SD	2.17152	4.9389	1.18549	3.85124	5e-05	0.000207862	yes
XLOC_011018	XLOC_011018	WNT3	chr17:44839871-44896126	A	SD	0.81435	1.38423	0.765362	1.94732	0.00065	0.00219389	yes
XLOC_011021	XLOC_011021	-	chr17:45148909-45177659	A	SD	2.01006	3.84387	0.935323	1.631	0.0081	0.0203721	yes
XLOC_011033	XLOC_011033	CBX1	chr17:46147413-46178883	A	SD	56.6665	79.0271	0.479853	1.84438	0.00155	0.00476606	yes
XLOC_011038	XLOC_011038	HOXB3,HOXB5,HOXB6	chr17:46620018-46683774	A	SD	2.24181	3.9156	0.80457	1.79379	0.0019	0.00570464	yes
XLOC_011043	XLOC_011043	HOXB9	chr17:46698518-46703835	A	SD	0.545661	1.77395	1.70089	3.86215	5e-05	0.000207862	yes
XLOC_011045	XLOC_011045	PRAC1	chr17:46799081-46799882	A	SD	450.376	935.193	1.05413	4.26788	5e-05	0.000207862	yes
XLOC_011049	XLOC_011049	-	chr17:46952274-46969738	A	SD	3.05993	9.59831	1.64928	2.35835	0.0014	0.0043614	yes
XLOC_011077	XLOC_011077	MBTD1	chr17:49254785-49337697	A	SD	2.67876	4.44997	0.73223	2.68587	5e-05	0.000207862	yes
XLOC_011081	XLOC_011081	MMD	chr17:53469973-53499341	A	SD	3.26624	4.38284	0.424235	1.40884	0.01435	0.0333476	yes
XLOC_011085	XLOC_011085	TRIM25	chr17:54965265-54991462	A	SD	10.5255	21.8799	1.05571	3.88154	5e-05	0.000207862	yes
XLOC_011104	XLOC_011104	RNF43	chr17:56378587-56494931	A	SD	0.713505	3.45394	2.27525	2.06266	0.0072	0.018358	yes
XLOC_011126	XLOC_011126	BRIP1	chr17:59756546-59940920	A	SD	0.586768	1.09065	0.894322	2.78862	5e-05	0.000207862	yes
XLOC_011127	XLOC_011127	INTS2	chr17:59942727-60005377	A	SD	2.99805	4.74621	0.662753	2.49771	5e-05	0.000207862	yes
XLOC_011128	XLOC_011128	MED13	chr17:60019965-60142678	A	SD	5.40586	6.97535	0.367741	1.47968	0.0091	0.0225679	yes
XLOC_011148	XLOC_011148	POLG2	chr17:62473901-62493209	A	SD	3.52278	5.96415	0.759601	2.31572	0.0001	0.000396915	yes
XLOC_011154	XLOC_011154	AMZ2P1	chr17:62962667-62971703	A	SD	3.74809	5.63541	0.588365	2.12262	0.00015	0.000578547	yes
XLOC_011186	XLOC_011186	MGC16275	chr17:72206134-72209460	A	SD	0.773609	1.4338	0.890166	2.21394	0.00045	0.00157186	yes
XLOC_011195	XLOC_011195	FDXR	chr17:72858618-72869156	A	SD	7.25349	17.9602	1.30806	4.92554	5e-05	0.000207862	yes
XLOC_011205	XLOC_011205	SLC25A19	chr17:73267379-73285530	A	SD	4.3072	9.02124	1.06658	3.07352	5e-05	0.000207862	yes
XLOC_011209	XLOC_011209	GALK1	chr17:73717515-73761427	A	SD	11.0003	19.8793	0.853727	2.69026	5e-05	0.000207862	yes
XLOC_011224	XLOC_011224	RNF157	chr17:74132414-74236390	A	SD	2.50303	4.14073	0.726209	2.67335	5e-05	0.000207862	yes
XLOC_011225	XLOC_011225	QRICH2	chr17:74270129-74304053	A	SD	1.58153	3.90189	1.30285	2.57262	5e-05	0.000207862	yes
XLOC_011228	XLOC_011228	RHBDF2	chr17:74466974-74497509	A	SD	1.09213	2.00311	0.87509	2.49618	5e-05	0.000207862	yes
XLOC_011245	XLOC_011245	USP36	chr17:76783592-76836969	A	SD	2.97924	4.07479	0.451782	1.71151	0.00295	0.00842118	yes
XLOC_011246	XLOC_011246	TIMP2	chr17:76849058-76921472	A	SD	4.80555	15.1385	1.65544	6.40632	5e-05	0.000207862	yes
XLOC_011249	XLOC_011249	LGALS3BP	chr17:76967334-76976061	A	SD	7.35125	16.7072	1.18441	4.56868	5e-05	0.000207862	yes
XLOC_011307	XLOC_011307	RAB40B	chr17:80614942-80656598	A	SD	12.4885	17.2957	0.469819	1.75585	0.0023	0.0067555	yes
XLOC_011309	XLOC_011309	B3GNTL1	chr17:80901474-81018990	A	SD	4.38331	6.1214	0.481841	1.39945	0.01525	0.0351849	yes
XLOC_011322	XLOC_011322	-	chr17:21177596-21179153	A	SD	0.395336	2.6733	2.75747	4.66715	5e-05	0.000207862	yes
XLOC_011339	XLOC_011339	-	chr17:44344367-44345249	A	SD	0.810982	2.34104	1.52941	2.47139	0.0002	0.000751864	yes
XLOC_011340	XLOC_011340	-	chr17:44345332-44347126	A	SD	0.254068	1.19605	2.235	3.07164	0.00045	0.00157186	yes
XLOC_011353	XLOC_011353	-	chr17:54991515-54991895	A	SD	12.6779	18.9934	0.583189	1.46565	0.01385	0.032347	yes
XLOC_011360	XLOC_011360	-	chr17:66201623-66203628	A	SD	1.38969	2.90472	1.06364	2.90896	5e-05	0.000207862	yes
XLOC_011362	XLOC_011362	-	chr17:67542509-67547933	A	SD	0.160639	0.856649	2.41488	4.9029	5e-05	0.000207862	yes
XLOC_011372	XLOC_011372	-	chr17:79314936-79317764	A	SD	0.340022	1.07849	1.66531	3.31106	5e-05	0.000207862	yes
XLOC_011375	XLOC_011375	-	chr17:79363357-79367774	A	SD	0.561005	1.49818	1.41713	3.79627	5e-05	0.000207862	yes
XLOC_011376	XLOC_011376	-	chr17:79369220-79371622	A	SD	4.94265	7.59136	0.619075	2.24544	5e-05	0.000207862	yes
XLOC_011411	XLOC_011411	ROCK1P1	chr18:109064-122222	A	SD	0.703982	1.72303	1.29134	2.81977	5e-05	0.000207862	yes
XLOC_011422	XLOC_011422	TGIF1	chr18:3411924-3458406	A	SD	12.2069	16.379	0.424145	1.61383	0.0059	0.0154666	yes
XLOC_011424	XLOC_011424	DLGAP1-AS1	chr18:3496029-4455266	A	SD	2.08259	3.46136	0.732961	1.62257	0.0053	0.014074	yes
XLOC_011448	XLOC_011448	APCDD1	chr18:10454624-10488698	A	SD	0.591496	1.81476	1.61734	3.73881	5e-05	0.000207862	yes
XLOC_011459	XLOC_011459	TUBB6	chr18:12308256-12326568	A	SD	0.505467	1.00886	0.99704	1.7974	0.0053	0.014074	yes
XLOC_011460	XLOC_011460	SLMO1	chr18:12407894-12432236	A	SD	0.931627	2.62621	1.49516	2.95465	5e-05	0.000207862	yes
XLOC_011462	XLOC_011462	SEH1L	chr18:12947982-12987536	A	SD	16.8559	28.6884	0.767213	3.0236	5e-05	0.000207862	yes
XLOC_011463	XLOC_011463	CEP192	chr18:12991325-13125128	A	SD	2.15145	2.81578	0.388228	1.47709	0.00905	0.0224728	yes
XLOC_011478	XLOC_011478	GATA6	chr18:19749397-19782491	A	SD	1.81875	3.13684	0.786361	2.47473	0.0001	0.000396915	yes
XLOC_011479	XLOC_011479	RBBP8	chr18:20512636-20606528	A	SD	4.92012	8.6554	0.814906	2.20569	5e-05	0.000207862	yes
XLOC_011480	XLOC_011480	CABLES1	chr18:20714527-20840434	A	SD	1.52554	2.56653	0.750497	2.51017	5e-05	0.000207862	yes
XLOC_011491	XLOC_011491	TAF4B	chr18:23806408-23971650	A	SD	0.790849	1.86507	1.23775	3.23213	5e-05	0.000207862	yes
XLOC_011504	XLOC_011504	RNF125	chr18:29598444-29653154	A	SD	0.412191	1.33302	1.69331	4.52824	5e-05	0.000207862	yes
XLOC_011510	XLOC_011510	MAPRE2	chr18:32556891-32723432	A	SD	2.58107	11.2896	2.12895	7.85622	5e-05	0.000207862	yes
XLOC_011529	XLOC_011529	HAUS1	chr18:43684297-43708299	A	SD	18.2174	23.472	0.365625	1.40802	0.01375	0.0321635	yes
XLOC_011531	XLOC_011531	RNF165	chr18:43914186-44040783	A	SD	0.269875	1.61722	2.58316	3.6276	5e-05	0.000207862	yes
XLOC_011533	XLOC_011533	CTIF	chr18:46065426-46389586	A	SD	2.28236	2.95071	0.370538	1.37056	0.0168	0.0381551	yes
XLOC_011540	XLOC_011540	ME2	chr18:48405292-48476162	A	SD	9.4711	20.9311	1.14404	4.67391	5e-05	0.000207862	yes
XLOC_011549	XLOC_011549	RAB27B	chr18:52495707-52562747	A	SD	1.844	3.56673	0.951765	3.51486	5e-05	0.000207862	yes
XLOC_011565	XLOC_011565	PMAIP1	chr18:57567191-57571538	A	SD	6.37468	8.72029	0.452023	1.59654	0.00495	0.0132618	yes
XLOC_011571	XLOC_011571	PHLPP1	chr18:60382671-60647676	A	SD	2.7619	3.63207	0.395129	1.48487	0.0105	0.0254925	yes
XLOC_011572	XLOC_011572	SERPINB5	chr18:61144143-61172318	A	SD	2.20042	9.64752	2.13238	7.33422	5e-05	0.000207862	yes
XLOC_011586	XLOC_011586	DOK6	chr18:67068283-67516322	A	SD	0.426381	2.04597	2.26257	3.16998	5e-05	0.000207862	yes
XLOC_011587	XLOC_011587	SOCS6	chr18:67956136-67997434	A	SD	2.71372	3.63906	0.423292	1.56087	0.00565	0.0148747	yes
XLOC_011590	XLOC_011590	TIMM21	chr18:71815745-71826204	A	SD	26.7905	35.7634	0.416763	1.68003	0.00475	0.0127971	yes
XLOC_011600	XLOC_011600	ZNF236	chr18:74534522-74682682	A	SD	1.18239	1.6421	0.473836	1.61036	0.0063	0.0163597	yes
XLOC_011613	XLOC_011613	COLEC12	chr18:319354-500729	A	SD	4.25361	25.7382	2.59715	10.1176	5e-05	0.000207862	yes
XLOC_011627	XLOC_011627	ZBTB14	chr18:5289017-5297052	A	SD	4.91959	6.25244	0.345882	1.29385	0.0225	0.0491826	yes
XLOC_011643	XLOC_011643	AFG3L2	chr18:12328942-12377275	A	SD	31.3504	39.1234	0.319549	1.32526	0.0203	0.0450441	yes
XLOC_011681	XLOC_011681	B4GALT6	chr18:29202208-29264832	A	SD	0.975745	1.8336	0.910105	2.39833	0.0001	0.000396915	yes
XLOC_011713	XLOC_011713	PIAS2	chr18:44389772-44497495	A	SD	7.50646	10.6722	0.50765	2.02352	0.00035	0.00125367	yes
XLOC_011723	XLOC_011723	SMAD7	chr18:46446222-46477081	A	SD	2.09097	5.49655	1.39435	4.39991	5e-05	0.000207862	yes
XLOC_011760	XLOC_011760	PIGN	chr18:59684872-59854289	A	SD	14.237	20.3138	0.512814	1.99989	0.0008	0.00264597	yes
XLOC_011762	XLOC_011762	KDSR	chr18:60994970-61034868	A	SD	6.78232	8.90689	0.393143	1.57499	0.00625	0.0162454	yes
XLOC_011770	XLOC_011770	DSEL	chr18:65173818-65566856	A	SD	2.3592	14.9249	2.66135	10.5387	5e-05	0.000207862	yes
XLOC_011771	XLOC_011771	TMX3	chr18:66340924-66382383	A	SD	10.0469	13.1408	0.387301	1.57292	0.00675	0.0173581	yes
XLOC_011773	XLOC_011773	RTTN	chr18:67671042-67872962	A	SD	0.622092	1.52174	1.29053	2.47746	0.0001	0.000396915	yes
XLOC_011777	XLOC_011777	CBLN2	chr18:70203914-70211723	A	SD	8.82162	168.654	4.25688	16.5948	5e-05	0.000207862	yes
XLOC_011778	XLOC_011778	NETO1	chr18:70409548-70536375	A	SD	59.6155	121.93	1.03229	3.69207	5e-05	0.000207862	yes
XLOC_011781	XLOC_011781	FBXO15	chr18:71740587-71815100	A	SD	2.36675	7.26927	1.61891	4.99518	5e-05	0.000207862	yes
XLOC_011788	XLOC_011788	-	chr18:73916271-73967604	A	SD	2.40797	4.95825	1.04201	1.57258	0.00615	0.0160132	yes
XLOC_011796	XLOC_011796	PARD6G	chr18:77905806-78005397	A	SD	1.78242	3.41084	0.936288	2.8631	5e-05	0.000207862	yes
XLOC_011803	XLOC_011803	-	chr18:30435224-30435405	A	SD	13.9056	46.4101	1.73878	1.63241	0.0181	0.040765	yes
XLOC_011806	XLOC_011806	-	chr18:46477143-46478427	A	SD	0.803996	1.89625	1.23789	2.35298	0.00025	0.000921121	yes
XLOC_011808	XLOC_011808	-	chr18:55470657-55472777	A	SD	1.89121	2.72819	0.528638	1.54609	0.0078	0.0196909	yes
XLOC_011813	XLOC_011813	-	chr18:70201076-70201870	A	SD	0.121097	1.00625	3.05476	1.63497	0.0056	0.0147546	yes
XLOC_011817	XLOC_011817	-	chr18:71959402-71960548	A	SD	0.377533	0.988727	1.38897	1.68648	0.00625	0.0162454	yes
XLOC_011865	XLOC_011865	SF3A2	chr19:2236802-2248678	A	SD	33.0715	47.8458	0.532805	1.6447	0.00345	0.00963078	yes
XLOC_011874	XLOC_011874	ZNF556	chr19:2867332-2878501	A	SD	0.419161	0.941155	1.16693	1.95216	0.0021	0.00623996	yes
XLOC_011907	XLOC_011907	UHRF1	chr19:4903091-4962165	A	SD	3.17195	5.63636	0.829394	3.05138	5e-05	0.000207862	yes
XLOC_011931	XLOC_011931	C19orf45	chr19:7562444-7573409	A	SD	0.500255	1.70753	1.77117	2.48388	0.00025	0.000921121	yes
XLOC_011963	XLOC_011963	C19orf82	chr19:9732157-9745538	A	SD	10.6521	14.0656	0.401028	1.532	0.0076	0.0192255	yes
XLOC_012003	XLOC_012003	ZNF441	chr19:11877814-11894893	A	SD	2.53893	3.5651	0.489719	1.8071	0.0015	0.00463658	yes
XLOC_012004	XLOC_012004	ZNF491	chr19:11909390-11919306	A	SD	0.597722	0.904437	0.597545	1.40342	0.0183	0.0411537	yes
XLOC_012011	XLOC_012011	ZNF844	chr19:12175520-12192381	A	SD	5.21061	6.87143	0.399157	1.38659	0.01585	0.0364076	yes
XLOC_012013	XLOC_012013	ZNF136	chr19:12273794-12300800	A	SD	2.90068	3.86363	0.413567	1.45915	0.01115	0.0268295	yes
XLOC_012021	XLOC_012021	MAST1	chr19:12949258-12985766	A	SD	0.558755	1.12959	1.01551	2.65817	5e-05	0.000207862	yes
XLOC_012028	XLOC_012028	NFIX	chr19:13106583-13209610	A	SD	64.4129	87.4909	0.441782	1.76929	0.00215	0.00637451	yes
XLOC_012041	XLOC_012041	IL27RA	chr19:14142551-14163963	A	SD	0.211465	2.48331	3.55377	5.43563	5e-05	0.000207862	yes
XLOC_012048	XLOC_012048	ZNF333	chr19:14800869-14831772	A	SD	1.09803	1.7485	0.671195	2.04711	0.0003	0.00108843	yes
XLOC_012075	XLOC_012075	NWD1	chr19:16830665-16928774	A	SD	0.0939716	0.709696	2.9169	5.03057	5e-05	0.000207862	yes
XLOC_012099	XLOC_012099	ARRDC2	chr19:18111872-18124911	A	SD	2.26715	3.60459	0.668956	2.16877	0.00015	0.000578547	yes
XLOC_012105	XLOC_012105	PGPEP1	chr19:18451402-18480763	A	SD	3.02456	4.12531	0.447781	1.75188	0.0021	0.00623996	yes
XLOC_012112	XLOC_012112	TMEM59L	chr19:18723681-18731849	A	SD	29.6719	39.0746	0.397135	1.60291	0.00575	0.0151027	yes
XLOC_012133	XLOC_012133	ZNF430	chr19:21203425-21242852	A	SD	2.31907	3.13469	0.434772	1.51517	0.00965	0.0237402	yes
XLOC_012134	XLOC_012134	ZNF714	chr19:21264856-21309505	A	SD	3.80156	5.66876	0.576441	1.91994	0.0005	0.00173351	yes
XLOC_012135	XLOC_012135	ZNF431	chr19:21324814-21369366	A	SD	1.1009	2.13554	0.955925	2.95197	5e-05	0.000207862	yes
XLOC_012136	XLOC_012136	ZNF738	chr19:21541734-21571384	A	SD	1.7942	4.30161	1.26154	2.25544	0.00025	0.000921121	yes
XLOC_012137	XLOC_012137	ZNF493	chr19:21579920-21611695	A	SD	1.59045	3.24334	1.02805	3.0238	5e-05	0.000207862	yes
XLOC_012149	XLOC_012149	ZNF726	chr19:24097666-24116769	A	SD	3.55054	4.83213	0.44462	1.42031	0.01475	0.0341948	yes
XLOC_012158	XLOC_012158	CCNE1	chr19:30302900-30315215	A	SD	4.84028	6.98163	0.528472	1.8545	0.00155	0.00476606	yes
XLOC_012171	XLOC_012171	WDR88	chr19:33622997-33667840	A	SD	1.61706	3.49139	1.11043	3.21654	5e-05	0.000207862	yes
XLOC_012173	XLOC_012173	CEBPA-AS1	chr19:33793615-33797929	A	SD	5.43002	7.69625	0.503198	1.75914	0.0019	0.00570464	yes
XLOC_012177	XLOC_012177	KCTD15	chr19:34287750-34306666	A	SD	10.5884	17.2451	0.70371	2.84779	5e-05	0.000207862	yes
XLOC_012185	XLOC_012185	ZNF302	chr19:35168543-35177302	A	SD	10.6252	14.0056	0.398515	1.57094	0.0061	0.0159076	yes
XLOC_012187	XLOC_012187	ZNF30	chr19:35417806-35436076	A	SD	2.95749	4.04656	0.45232	1.54841	0.00755	0.0191134	yes
XLOC_012195	XLOC_012195	FXYD5	chr19:35645624-35660788	A	SD	1.4321	2.37688	0.730939	1.45288	0.009	0.0223651	yes
XLOC_012245	XLOC_012245	ZNF793	chr19:37988062-38034239	A	SD	1.21663	1.82841	0.587695	1.50151	0.01345	0.0315601	yes
XLOC_012328	XLOC_012328	ZNF575	chr19:44037339-44040284	A	SD	0.407187	0.893904	1.13443	1.51675	0.01075	0.0260106	yes
XLOC_012352	XLOC_012352	BCAM	chr19:45312315-45324678	A	SD	26.1374	35.776	0.452878	1.85128	0.00145	0.0045016	yes
XLOC_012360	XLOC_012360	RELB	chr19:45504706-45541456	A	SD	0.498116	1.26955	1.34977	2.64596	0.0001	0.000396915	yes
XLOC_012388	XLOC_012388	NPAS1	chr19:47524142-47549017	A	SD	0.168699	0.778691	2.2066	1.58363	0.00715	0.0182409	yes
XLOC_012422	XLOC_012422	SULT2B1	chr19:49055428-49102684	A	SD	2.66346	4.29743	0.690171	1.83696	0.00125	0.0039267	yes
XLOC_012430	XLOC_012430	DHDH	chr19:49436925-49448226	A	SD	2.22279	3.47958	0.646541	1.50351	0.01055	0.0255771	yes
XLOC_012431	XLOC_012431	BAX	chr19:49458097-49465055	A	SD	31.0242	40.4305	0.382051	1.43792	0.0124	0.0294182	yes
XLOC_012456	XLOC_012456	RCN3	chr19:50030874-50046890	A	SD	3.16629	5.44751	0.782804	2.51959	5e-05	0.000207862	yes
XLOC_012464	XLOC_012464	CPT1C	chr19:50194364-50216988	A	SD	0.452902	0.775283	0.775524	1.38631	0.00705	0.018013	yes
XLOC_012519	XLOC_012519	ZNF578	chr19:52956819-53020131	A	SD	0.789912	1.0621	0.427159	1.33704	0.02155	0.0473357	yes
XLOC_012528	XLOC_012528	ZNF525	chr19:53868961-53915540	A	SD	1.41165	2.86111	1.01919	2.6537	5e-05	0.000207862	yes
XLOC_012618	XLOC_012618	SUV420H2	chr19:55851212-55859489	A	SD	7.33004	9.48484	0.371802	1.36581	0.01805	0.0406591	yes
XLOC_012669	XLOC_012669	ZNF551	chr19:58193336-58201974	A	SD	1.62361	2.92003	0.846783	2.88625	5e-05	0.000207862	yes
XLOC_012694	XLOC_012694	PPAP2C	chr19:281039-291435	A	SD	28.9641	39.4054	0.444131	1.75533	0.00185	0.00557186	yes
XLOC_012732	XLOC_012732	LINGO3	chr19:2289755-2308156	A	SD	0.419437	0.847177	1.01421	1.41921	0.0215	0.0472566	yes
XLOC_012735	XLOC_012735	LMNB2	chr19:2428162-2456966	A	SD	18.4	23.0239	0.323427	1.3382	0.0202	0.0448369	yes
XLOC_012737	XLOC_012737	-	chr19:2491720-2494803	A	SD	0.397123	2.00022	2.3325	3.79597	5e-05	0.000207862	yes
XLOC_012758	XLOC_012758	EEF2	chr19:3976053-3985471	A	SD	1018.28	1399.78	0.459074	1.39854	0.01525	0.0351849	yes
XLOC_012776	XLOC_012776	PTPRS	chr19:5205514-5340814	A	SD	14.4511	18.6844	0.37065	1.39558	0.0168	0.0381551	yes
XLOC_012788	XLOC_012788	ACSBG2	chr19:6135643-6199558	A	SD	0.268398	1.28367	2.25783	3.9971	5e-05	0.000207862	yes
XLOC_012799	XLOC_012799	TUBB4A	chr19:6494329-6502859	A	SD	8.49831	19.1011	1.16841	4.54263	5e-05	0.000207862	yes
XLOC_012844	XLOC_012844	ZNF121	chr19:9671015-9695209	A	SD	5.41879	7.49496	0.467951	1.46228	0.0125	0.0296034	yes
XLOC_012845	XLOC_012845	ZNF561	chr19:9718001-9731916	A	SD	10.2129	14.8409	0.53918	2.19944	0.00015	0.000578547	yes
XLOC_012850	XLOC_012850	OLFM2	chr19:9964393-10047149	A	SD	4.77109	10.8718	1.1882	4.15459	5e-05	0.000207862	yes
XLOC_012855	XLOC_012855	S1PR2	chr19:10332108-10341948	A	SD	0.761704	1.37565	0.852815	2.26119	0.0002	0.000751864	yes
XLOC_012871	XLOC_012871	KANK2	chr19:11274779-11308248	A	SD	4.61458	6.82519	0.56467	2.02357	0.00055	0.00188893	yes
XLOC_012877	XLOC_012877	CCDC151	chr19:11531271-11545980	A	SD	0.531988	1.11045	1.06168	2.24943	0.00075	0.00249587	yes
XLOC_012892	XLOC_012892	ZNF709	chr19:12571997-12595632	A	SD	0.921598	1.61417	0.80858	2.46787	5e-05	0.000207862	yes
XLOC_012905	XLOC_012905	DNASE2	chr19:12986024-12992335	A	SD	27.5261	41.4562	0.590787	2.42768	5e-05	0.000207862	yes
XLOC_012922	XLOC_012922	SAMD1	chr19:14199228-14201232	A	SD	18.9652	24.4523	0.366617	1.39478	0.0159	0.0365038	yes
XLOC_012925	XLOC_012925	LPHN1	chr19:14247963-14317077	A	SD	13.5928	17.5786	0.370974	1.50772	0.01005	0.0245499	yes
XLOC_012939	XLOC_012939	NOTCH3	chr19:15270374-15311792	A	SD	8.56508	11.9578	0.481416	1.9863	0.00035	0.00125367	yes
XLOC_012974	XLOC_012974	RAB3A	chr19:18307610-18314874	A	SD	16.8762	23.2929	0.464894	1.81914	0.0014	0.0043614	yes
XLOC_012986	XLOC_012986	CERS1,GDF1	chr19:18979219-19007536	A	SD	7.24383	11.9773	0.725475	2.65563	5e-05	0.000207862	yes
XLOC_013014	XLOC_013014	ZNF43	chr19:21987750-22034888	A	SD	2.91995	4.03932	0.468172	1.73898	0.0031	0.00878995	yes
XLOC_013020	XLOC_013020	ZNF728	chr19:23155761-23186010	A	SD	1.81741	2.61709	0.526078	1.76072	0.00215	0.00637451	yes
XLOC_013025	XLOC_013025	ZNF91	chr19:23487872-23578294	A	SD	5.05918	7.07572	0.483974	1.84449	0.00105	0.00336015	yes
XLOC_013026	XLOC_013026	ZNF675	chr19:23834443-23870021	A	SD	5.01087	6.86183	0.453534	1.57058	0.00615	0.0160132	yes
XLOC_013027	XLOC_013027	ZNF681	chr19:23921996-23941875	A	SD	0.436182	0.73146	0.745849	1.92804	0.0007	0.0023445	yes
XLOC_013034	XLOC_013034	TSHZ3	chr19:31765850-31840190	A	SD	0.262828	0.747257	1.50748	3.37156	5e-05	0.000207862	yes
XLOC_013046	XLOC_013046	SCGB2B3P	chr19:35122689-35168203	A	SD	1.42329	2.03111	0.513042	1.35565	0.0182	0.0409424	yes
XLOC_013076	XLOC_013076	LINC00665	chr19:36803962-36822650	A	SD	46.9446	69.6338	0.568827	2.12836	0.0002	0.000751864	yes
XLOC_013077	XLOC_013077	ZFP14	chr19:36825354-36870105	A	SD	0.797007	1.64216	1.04293	3.47392	5e-05	0.000207862	yes
XLOC_013079	XLOC_013079	ZNF566	chr19:36936020-36982777	A	SD	2.20187	3.24703	0.56039	1.37625	0.01565	0.0359849	yes
XLOC_013080	XLOC_013080	ZNF260	chr19:37001588-37019320	A	SD	5.0277	7.35013	0.547872	2.13854	0.00025	0.000921121	yes
XLOC_013081	XLOC_013081	ZNF529	chr19:37034516-37119499	A	SD	3.642	5.38394	0.56393	1.65289	0.0036	0.0100061	yes
XLOC_013089	XLOC_013089	LOC284412	chr19:37756840-37759912	A	SD	0.534499	1.11938	1.06644	2.33391	0.0003	0.00108843	yes
XLOC_013090	XLOC_013090	ZNF569	chr19:37901994-37958339	A	SD	2.12224	3.22079	0.601828	2.07803	0.00015	0.000578547	yes
XLOC_013093	XLOC_013093	ZFP30	chr19:38122314-38146639	A	SD	2.205	3.453	0.64707	2.33817	5e-05	0.000207862	yes
XLOC_013096	XLOC_013096	ZNF573	chr19:38223923-38270237	A	SD	0.595457	1.07641	0.854158	2.19173	5e-05	0.000207862	yes
XLOC_013099	XLOC_013099	DPF1	chr19:38701645-38720354	A	SD	0.884653	1.53218	0.792402	1.76104	0.0015	0.00463658	yes
XLOC_013119	XLOC_013119	LRFN1	chr19:39797209-39811511	A	SD	6.26136	9.82366	0.649785	2.42868	5e-05	0.000207862	yes
XLOC_013124	XLOC_013124	EID2B	chr19:40021629-40023494	A	SD	4.23849	7.03441	0.730879	2.45159	5e-05	0.000207862	yes
XLOC_013129	XLOC_013129	FBL	chr19:40325092-40337054	A	SD	116.767	155.694	0.415082	1.71319	0.00265	0.00766028	yes
XLOC_013131	XLOC_013131	ZNF780B	chr19:40534166-40562117	A	SD	2.3002	3.28464	0.513976	1.97676	0.00065	0.00219389	yes
XLOC_013194	XLOC_013194	ZNF45	chr19:44410325-44439433	A	SD	1.6159	2.53205	0.647972	2.05173	0.00035	0.00125367	yes
XLOC_013205	XLOC_013205	ZNF296	chr19:45574757-45579688	A	SD	0.497875	1.32337	1.41036	2.2002	0.0014	0.0043614	yes
XLOC_013247	XLOC_013247	BBC3	chr19:47724078-47736023	A	SD	3.58235	9.4535	1.39994	4.28896	5e-05	0.000207862	yes
XLOC_013260	XLOC_013260	LIG1	chr19:48618701-48673868	A	SD	2.47378	3.4845	0.494235	1.70296	0.0025	0.0072718	yes
XLOC_013268	XLOC_013268	DBP	chr19:49133816-49140807	A	SD	1.599	3.93248	1.29827	3.39239	5e-05	0.000207862	yes
XLOC_013332	XLOC_013332	SYT3	chr19:51125233-51143092	A	SD	0.394907	0.890211	1.17264	2.09711	0.00085	0.00278746	yes
XLOC_013376	XLOC_013376	ZNF616	chr19:52615399-52643204	A	SD	3.46308	4.60535	0.411256	1.33512	0.02165	0.0475168	yes
XLOC_013390	XLOC_013390	ZNF665	chr19:53662614-53696649	A	SD	2.90019	4.90823	0.759057	2.00446	0.0006	0.00204454	yes
XLOC_013452	XLOC_013452	ZNF667	chr19:56950496-56988845	A	SD	2.13627	3.37088	0.658034	2.34207	5e-05	0.000207862	yes
XLOC_013455	XLOC_013455	PEG3,ZIM2	chr19:57276689-57359922	A	SD	0.435166	0.929765	1.0953	2.64897	5e-05	0.000207862	yes
XLOC_013468	XLOC_013468	ZNF418	chr19:58433251-58446773	A	SD	1.0284	1.46989	0.515306	1.52952	0.00705	0.018013	yes
XLOC_013488	XLOC_013488	-	chr19:2061744-2063228	A	SD	0.311864	0.840139	1.42971	1.81657	0.012	0.0286199	yes
XLOC_013495	XLOC_013495	-	chr19:21377382-21378764	A	SD	0.658407	1.26628	0.94355	1.67229	0.00575	0.0151027	yes
XLOC_013508	XLOC_013508	-	chr19:38220011-38223691	A	SD	0.698985	1.07438	0.620176	1.63444	0.0065	0.0168015	yes
XLOC_013517	XLOC_013517	-	chr19:44861011-44862064	A	SD	0.257967	0.787219	1.60958	1.49615	0.0124	0.0294182	yes
XLOC_013550	XLOC_013550	-	chr2:3523573-3527828	A	SD	0.606718	1.20895	0.994654	1.69233	0.00745	0.0188885	yes
XLOC_013551	XLOC_013551	RNASEH1-AS1	chr2:3605975-3609340	A	SD	8.85186	11.991	0.437905	1.48342	0.01	0.0244543	yes
XLOC_013561	XLOC_013561	RNF144A	chr2:7052406-7184314	A	SD	1.15293	3.17191	1.46004	4.95677	5e-05	0.000207862	yes
XLOC_013564	XLOC_013564	ASAP2	chr2:9346893-9563643	A	SD	2.76176	6.62975	1.26337	2.50911	0.0002	0.000751864	yes
XLOC_013565	XLOC_013565	CPSF3	chr2:9563665-9613239	A	SD	14.8681	19.092	0.360744	1.45828	0.0117	0.0279835	yes
XLOC_013570	XLOC_013570	KLF11	chr2:10183681-10194963	A	SD	3.19638	4.39552	0.459596	1.66102	0.00455	0.0123271	yes
XLOC_013586	XLOC_013586	FAM84A,LOC653602	chr2:14772804-14790943	A	SD	1.32151	2.14186	0.696669	1.96916	0.00105	0.00336015	yes
XLOC_013593	XLOC_013593	KCNS3	chr2:18059113-18114225	A	SD	1.16005	5.6301	2.27897	6.52172	5e-05	0.000207862	yes
XLOC_013612	XLOC_013612	GAREML	chr2:26395959-26412664	A	SD	1.16337	1.70064	0.547763	1.63352	0.00485	0.0130301	yes
XLOC_013620	XLOC_013620	DPYSL5	chr2:27070968-27173219	A	SD	1.12541	3.37213	1.58321	5.4139	5e-05	0.000207862	yes
XLOC_013625	XLOC_013625	KHK	chr2:27309610-27341995	A	SD	1.38394	5.50578	1.99216	3.80811	5e-05	0.000207862	yes
XLOC_013629	XLOC_013629	CAD	chr2:27440204-27466715	A	SD	4.93029	7.09726	0.525589	2.08835	0.0005	0.00173351	yes
XLOC_013647	XLOC_013647	WDR43	chr2:29117532-29171080	A	SD	10.5889	14.2047	0.423823	1.53163	0.00925	0.0228644	yes
XLOC_013655	XLOC_013655	EHD3	chr2:31456685-31492430	A	SD	3.16899	4.98565	0.653757	2.38105	5e-05	0.000207862	yes
XLOC_013665	XLOC_013665	LTBP1	chr2:33172356-33624575	A	SD	0.267978	0.797594	1.57354	3.15677	5e-05	0.000207862	yes
XLOC_013684	XLOC_013684	EML4	chr2:42369574-42559688	A	SD	3.06845	5.09234	0.730819	2.78162	5e-05	0.000207862	yes
XLOC_013692	XLOC_013692	CAMKMT	chr2:44589042-44999731	A	SD	1.56701	2.72875	0.800232	1.42456	0.0069	0.0176899	yes
XLOC_013695	XLOC_013695	EPAS1	chr2:46524540-46613842	A	SD	0.346574	0.722548	1.05993	2.58016	5e-05	0.000207862	yes
XLOC_013714	XLOC_013714	ACYP2	chr2:54342409-54532435	A	SD	17.4367	23.9443	0.457555	1.69828	0.00375	0.0103909	yes
XLOC_013726	XLOC_013726	PAPOLG	chr2:60983364-61029221	A	SD	1.26968	1.74075	0.455248	1.57498	0.00665	0.0171401	yes
XLOC_013727	XLOC_013727	REL	chr2:61108629-61155291	A	SD	0.355339	0.749904	1.07751	2.82886	5e-05	0.000207862	yes
XLOC_013729	XLOC_013729	KIAA1841	chr2:61293005-61365169	A	SD	1.65475	2.59826	0.65093	1.61398	0.00485	0.0130301	yes
XLOC_013744	XLOC_013744	SLC1A4	chr2:65215578-65283325	A	SD	1.90325	3.01036	0.661468	2.2313	0.0003	0.00108843	yes
XLOC_013759	XLOC_013759	ANTXR1	chr2:69240275-69476459	A	SD	0.745273	3.7851	2.34449	6.50681	5e-05	0.000207862	yes
XLOC_013767	XLOC_013767	PCYOX1	chr2:70485230-70508317	A	SD	11.1363	14.4298	0.373786	1.52792	0.0077	0.0194603	yes
XLOC_013790	XLOC_013790	MTHFD2	chr2:74425686-74570534	A	SD	40.6703	61.0344	0.585646	2.29882	5e-05	0.000207862	yes
XLOC_013792	XLOC_013792	WDR54	chr2:74641302-74652914	A	SD	6.72751	13.2252	0.975147	2.89914	5e-05	0.000207862	yes
XLOC_013799	XLOC_013799	SEMA4F	chr2:74881354-74910981	A	SD	1.0056	1.52413	0.599928	1.98183	0.0007	0.0023445	yes
XLOC_013828	XLOC_013828	PTCD3	chr2:86333304-86369280	A	SD	7.95929	10.6144	0.415306	1.70329	0.00275	0.00792054	yes
XLOC_013852	XLOC_013852	PROM2	chr2:95940200-95957055	A	SD	8.03978	14.6515	0.865821	3.34584	5e-05	0.000207862	yes
XLOC_013853	XLOC_013853	KCNIP3	chr2:95963054-96051825	A	SD	0.747061	2.13973	1.51813	4.56136	5e-05	0.000207862	yes
XLOC_013861	XLOC_013861	NCAPH	chr2:97001478-97059882	A	SD	3.18939	4.32593	0.43973	1.39937	0.01535	0.0353733	yes
XLOC_013862	XLOC_013862	ARID5A	chr2:97202463-97218371	A	SD	5.3729	8.87836	0.724593	2.56704	5e-05	0.000207862	yes
XLOC_013864	XLOC_013864	CNNM4	chr2:97426638-97477628	A	SD	4.75492	6.7238	0.499855	1.95763	0.00095	0.00307657	yes
XLOC_013866	XLOC_013866	CNNM3	chr2:97480719-97501218	A	SD	7.18138	9.65463	0.42696	1.69633	0.0032	0.00902991	yes
XLOC_013875	XLOC_013875	INPP4A	chr2:99061302-99207625	A	SD	2.2579	3.07673	0.446416	1.57043	0.00675	0.0173581	yes
XLOC_013877	XLOC_013877	C2orf15	chr2:99613723-99771376	A	SD	1.78388	5.948	1.73738	3.69518	5e-05	0.000207862	yes
XLOC_013889	XLOC_013889	MAP4K4	chr2:102314122-102511152	A	SD	6.84847	8.59768	0.328166	1.32556	0.02105	0.0464261	yes
XLOC_013906	XLOC_013906	NCK2	chr2:106361519-106510730	A	SD	5.45242	8.51571	0.643231	2.29636	0.0001	0.000396915	yes
XLOC_013927	XLOC_013927	BCL2L11	chr2:111876067-111926022	A	SD	4.74184	6.49126	0.453051	1.6773	0.0021	0.00623996	yes
XLOC_013932	XLOC_013932	ZC3H6	chr2:113033147-113097640	A	SD	0.499195	1.11315	1.15697	3.75191	5e-05	0.000207862	yes
XLOC_013933	XLOC_013933	TTL	chr2:113239742-113290229	A	SD	3.69925	7.85958	1.08722	4.21927	5e-05	0.000207862	yes
XLOC_013934	XLOC_013934	POLR1B	chr2:113299144-113337638	A	SD	3.63624	7.04557	0.954268	3.55252	5e-05	0.000207862	yes
XLOC_013940	XLOC_013940	IL36RN	chr2:113816172-113822320	A	SD	0.44902	2.50463	2.47974	5.3636	5e-05	0.000207862	yes
XLOC_013942	XLOC_013942	IL1RN	chr2:113875469-113891593	A	SD	0.430663	18.4938	5.42434	9.54492	5e-05	0.000207862	yes
XLOC_013943	XLOC_013943	PSD4	chr2:113915003-113963101	A	SD	6.3692	8.63789	0.439567	1.7522	0.0026	0.00753671	yes
XLOC_013950	XLOC_013950	RABL2A	chr2:114384816-114400975	A	SD	2.33278	3.30422	0.502256	1.41075	0.0127	0.029972	yes
XLOC_013954	XLOC_013954	DDX18	chr2:118572254-118589953	A	SD	16.5732	25.5383	0.623813	2.57425	5e-05	0.000207862	yes
XLOC_013955	XLOC_013955	INSIG2	chr2:118846049-118867597	A	SD	11.2438	19.555	0.79841	3.18063	5e-05	0.000207862	yes
XLOC_013962	XLOC_013962	PTPN4	chr2:120517206-120742702	A	SD	0.896075	2.08283	1.21686	4.35446	5e-05	0.000207862	yes
XLOC_013964	XLOC_013964	RALB	chr2:121010413-121052286	A	SD	20.1995	30.1225	0.576523	2.35634	0.0001	0.000396915	yes
XLOC_013965	XLOC_013965	INHBB	chr2:121103718-121109383	A	SD	0.165894	1.06829	2.68697	3.79578	5e-05	0.000207862	yes
XLOC_014010	XLOC_014010	MGAT5	chr2:134877517-135212192	A	SD	5.06132	9.33701	0.883447	3.58782	5e-05	0.000207862	yes
XLOC_014014	XLOC_014014	RAB3GAP1	chr2:135809834-135928279	A	SD	10.4104	13.2835	0.351603	1.43829	0.0114	0.0273483	yes
XLOC_014015	XLOC_014015	R3HDM1	chr2:136288919-136482840	A	SD	5.46547	8.49223	0.635796	2.44138	5e-05	0.000207862	yes
XLOC_014022	XLOC_014022	SPOPL	chr2:139259349-139330805	A	SD	4.475	6.00973	0.425411	1.65057	0.0038	0.0105079	yes
XLOC_014035	XLOC_014035	LYPD6B	chr2:149894980-150071772	A	SD	0.251127	0.818571	1.70469	1.96179	0.00405	0.0111264	yes
XLOC_014041	XLOC_014041	RIF1	chr2:152266396-152333860	A	SD	2.35028	3.11444	0.406139	1.57934	0.0067	0.0172558	yes
XLOC_014046	XLOC_014046	GPD2	chr2:157291964-157442915	A	SD	4.94537	7.14758	0.531375	2.09457	0.00015	0.000578547	yes
XLOC_014050	XLOC_014050	PKP4	chr2:159313475-159538011	A	SD	6.82514	13.4358	0.97715	2.42477	0.00015	0.000578547	yes
XLOC_014054	XLOC_014054	LOC643072	chr2:160175489-160491766	A	SD	0.958419	2.74584	1.51852	2.18017	0.0005	0.00173351	yes
XLOC_014080	XLOC_014080	KLHL23,PHOSPHO2,PHOSPHO2-KLHL23	chr2:170550963-170608396	A	SD	11.4574	21.2697	0.892519	2.6859	5e-05	0.000207862	yes
XLOC_014088	XLOC_014088	DCAF17	chr2:172173912-172341562	A	SD	2.17281	3.45007	0.667066	1.58224	0.00615	0.0160132	yes
XLOC_014092	XLOC_014092	METAP1D	chr2:172864803-172947434	A	SD	2.23168	4.25954	0.932566	2.56658	0.0001	0.000396915	yes
XLOC_014094	XLOC_014094	ITGA6	chr2:173234880-173371181	A	SD	3.23084	5.53172	0.77582	2.93674	5e-05	0.000207862	yes
XLOC_014095	XLOC_014095	PDK1	chr2:173420100-173490351	A	SD	4.27426	6.54754	0.615277	2.15378	0.0004	0.00141476	yes
XLOC_014097	XLOC_014097	ZAK	chr2:173940564-174146764	A	SD	1.12461	2.5863	1.20147	3.79487	5e-05	0.000207862	yes
XLOC_014098	XLOC_014098	CDCA7	chr2:174219560-174233718	A	SD	2.47031	7.08849	1.52078	5.13591	5e-05	0.000207862	yes
XLOC_014102	XLOC_014102	-	chr2:175352110-175354756	A	SD	0.881895	1.32857	0.591193	1.40644	0.01685	0.038243	yes
XLOC_014117	XLOC_014117	AGPS	chr2:178257470-178408564	A	SD	2.75395	4.48288	0.702926	2.71547	5e-05	0.000207862	yes
XLOC_014127	XLOC_014127	SSFA2	chr2:182756442-182795464	A	SD	17.8805	33.914	0.923492	3.53433	5e-05	0.000207862	yes
XLOC_014137	XLOC_014137	-	chr2:188462044-188688641	A	SD	1.51957	7.45829	2.29518	2.1318	0.00105	0.00336015	yes
XLOC_014138	XLOC_014138	GULP1	chr2:189152533-189460652	A	SD	52.2265	122.808	1.23356	4.48219	5e-05	0.000207862	yes
XLOC_014142	XLOC_014142	WDR75	chr2:190306158-190340264	A	SD	14.2385	21.41	0.588486	2.38745	5e-05	0.000207862	yes
XLOC_014143	XLOC_014143	ASNSD1	chr2:190526124-190535557	A	SD	17.0738	24.2076	0.503677	2.05268	0.00035	0.00125367	yes
XLOC_014150	XLOC_014150	NAB1	chr2:191513847-191557492	A	SD	1.57203	4.6848	1.57536	5.34686	5e-05	0.000207862	yes
XLOC_014153	XLOC_014153	NABP1	chr2:192542797-192553322	A	SD	1.96503	6.41587	1.70709	5.93351	5e-05	0.000207862	yes
XLOC_014180	XLOC_014180	FZD7	chr2:202899309-202903160	A	SD	0.837904	1.56111	0.89772	2.42234	0.0001	0.000396915	yes
XLOC_014182	XLOC_014182	NOP58	chr2:203130444-203168384	A	SD	44.7294	61.2832	0.454268	1.48262	0.01045	0.025403	yes
XLOC_014187	XLOC_014187	FAM117B	chr2:203499722-203634480	A	SD	2.32535	5.29339	1.18675	4.40129	5e-05	0.000207862	yes
XLOC_014189	XLOC_014189	NBEAL1	chr2:203879591-204089800	A	SD	0.871627	1.19734	0.458054	1.65287	0.0034	0.00951282	yes
XLOC_014191	XLOC_014191	ABI2	chr2:204192669-204296965	A	SD	1.50823	2.36052	0.646252	2.28043	5e-05	0.000207862	yes
XLOC_014195	XLOC_014195	PARD3B	chr2:205408608-206484886	A	SD	0.618033	1.41144	1.19141	3.98781	5e-05	0.000207862	yes
XLOC_014203	XLOC_014203	ADAM23	chr2:207308342-207485854	A	SD	0.166415	0.784117	2.23628	4.78368	5e-05	0.000207862	yes
XLOC_014220	XLOC_014220	CPS1	chr2:211342174-211543831	A	SD	2.43035	4.64913	0.935798	3.12483	5e-05	0.000207862	yes
XLOC_014222	XLOC_014222	SPAG16	chr2:214149102-215275225	A	SD	0.373579	1.09966	1.55757	2.04884	0.0006	0.00204454	yes
XLOC_014225	XLOC_014225	LOC101928103	chr2:215674818-216003151	A	SD	0.459449	2.13136	2.2138	1.84807	0.0002	0.000751864	yes
XLOC_014226	XLOC_014226	ATIC	chr2:216176678-216214496	A	SD	50.3082	96.2045	0.935313	3.89404	5e-05	0.000207862	yes
XLOC_014233	XLOC_014233	IGFBP2	chr2:217498126-217529158	A	SD	65.3353	90.0003	0.462068	1.88003	0.0011	0.00350108	yes
XLOC_014252	XLOC_014252	WNT10A	chr2:219745254-219758651	A	SD	0.439642	1.65319	1.91085	3.56368	5e-05	0.000207862	yes
XLOC_014326	XLOC_014326	ACKR3	chr2:237478379-237490994	A	SD	5.60322	112.77	4.33099	16.2555	5e-05	0.000207862	yes
XLOC_014370	XLOC_014370	FAM110C	chr2:38813-46908	A	SD	0.877655	1.50709	0.780037	2.09966	0.0004	0.00141476	yes
XLOC_014371	XLOC_014371	SH3YL1	chr2:218135-264866	A	SD	3.39533	4.89222	0.526937	1.53757	0.00725	0.0184716	yes
XLOC_014390	XLOC_014390	CMPK2	chr2:6980683-7006766	A	SD	0.207999	1.47403	2.82511	2.31491	5e-05	0.000207862	yes
XLOC_014405	XLOC_014405	-	chr2:10429259-10442582	A	SD	0.599433	1.33872	1.15918	1.3011	0.02145	0.0471698	yes
XLOC_014411	XLOC_014411	ROCK2	chr2:11319896-11485537	A	SD	3.0671	3.98049	0.376075	1.47135	0.0112	0.0269402	yes
XLOC_014422	XLOC_014422	SMC6	chr2:17845072-17966632	A	SD	1.6224	4.6078	1.50595	4.5346	5e-05	0.000207862	yes
XLOC_014426	XLOC_014426	WDR35	chr2:20110028-20189901	A	SD	1.15361	2.2244	0.947262	3.29851	5e-05	0.000207862	yes
XLOC_014429	XLOC_014429	SDC1	chr2:20400557-20425194	A	SD	14.841	21.6597	0.545427	2.2282	5e-05	0.000207862	yes
XLOC_014437	XLOC_014437	C2orf44	chr2:24252205-24270296	A	SD	2.71802	3.92278	0.529322	1.89328	0.00075	0.00249587	yes
XLOC_014443	XLOC_014443	ADCY3	chr2:25013135-25142696	A	SD	1.87406	4.26552	1.18656	1.79721	0.0045	0.0122087	yes
XLOC_014449	XLOC_014449	ASXL2	chr2:25960104-26101420	A	SD	2.06341	3.07526	0.575676	2.18883	0.00025	0.000921121	yes
[truncated: 1,333 more rows]

## Sheet: Table 4
Genes upregulated by androgens in LNCaP cells and downregulated after ADT in 7 prostate cancer patients
[truncated: 560 more rows]

[truncated: 3 more sheets: Table 5, Table 6, Table 7]
